# Supplementary material for: The complete chloroplast genome sequence of the CAM epiphyte Spanish moss (Tillandsia usneoides, Bromeliaceae) and its comparative analysis
Source: PLoS One. 2017 Nov 2;12(11):e0187199. doi: 10.1371/journal.pone.0187199 (PMC5667773; doi:10.1371/journal.pone.0187199)
Supplement: S2 File — (FASTA) [file pone.0187199.s003.fasta]

>Aegilops_longissima
----------------------------------------------------------------------------------------------------------------------------------------------------------------------------------------------------------------------------------------------------------------------------------------------------------------------------------------------------------------------------------------TAGAGAAAAAAACTAAAGGAGAATGAATGAAAAA----AGACATAGTTTGGAAGTTAGACCTTTTTATAGGACTCTCTTTCAATTTCAAAAAAGAGGACGTTTGAAACTTTTAACAGGCGTAATCGTGAGTCAACAAGTGACTCGAACTGTGTGTAAAAAAAGAAGCATTTTTTTTTTCAAAATGCTAGAACTAGATAAGGAAGTTTTCTATAACCTTGAGAAAAAGGATAAAAAGGTAGTTTTTTTTTTAGTTTATGACTCCGATCAAGAGCGAGAAATCCTTGATTTGGGATTGGAC----ATAGAACCTGGACCGATCGT---------------------------------------------------------------------------------------------------------AGAGACGTTTAGTTCAAAAGAAAGGATCGTATCCTGATGGTAAGAATTATACTTTCGTGGAAATACAGCGCTATAGACTTCAATGCGGTAGA----GTAGACGTTTTGTTCCTAATTTTTCTGGACCAAACCTCCGCTCCGACCCAACGATACAATGAATTTTTTCTGTTCATATTCATAAATAAAAAAGA----TTCGGAATCGCAATGC----TACTATATGCGTCCAGAGGAGTA------------------------------------------------------------------------------------------------TTTGGAATAATATT------------CTTCTATAATCCAT-------TATTGCGGGGGGTCTTACTAACAGGGCTTCGCTGCACGGGACGGG----TCTTCGTCGAAAAGCTAACTCCACCCGGCATTTTCATACCCTTTCTTTGGGTGGTATATCGCCTTTTAAAGTCTAAGAGGGTAGTAGGGGATCTATAGTAGGTAAGATAATTTGCCCTTTGATTTTGATTGAATATACTATTTTTCCGCCTTTACCACGCATTATTGTATGCGCTTC-------TAGAGAAGTATGTATGCAGGAAGTAAATTCTAAC-------------------------------------------------------------------------------------------------------------------------------------------------------------------------------------------------------------------------------------------------------------------------------------------------------------------------------------------------------CGCTTTCTTTTGAATCCAATTTCAAA-------ATGGCAACCCTTCGAGTCGACGAAATTCATAAAATTCTCCGCGAACGTATTGAACAATATAATAGGAAAGTAGGGATTGAGAATATAGGTCGCGTAGTTCAAGTGGGGGATGGGATTGCTCGTATTATAGGTCTTGGTGAAATAATGTCAGGTGAATTAGTCGAATTTGCAGAAGGTACTAGGGGTATTGCTCTGAATTTGGAATCCAAAAATGTTGGGATTGTATTAATGGGCGATGGGTTGATGATACAAGAGGGAAGTTTTGTAAAAGCAACAGGAAGAATTGCTCAGATACCCGTGAGTGAGGCTTACTTGGGTCGTGTTGTAAATGCTCTGGCTAAACCTATTGATGGGAAAGGCGAAATTATAGCTTCCGAATCTCGCTTAATTGAATCTCCTGCTCCAAGTATAATTTCCAGGCGTTCCGTATACGAACCTCTTCAAACAGGGCTTATTGCTATCGATTCGATGATCCCTATAGGGCGCGGTCAGCGAGAGTTAATTATTGGGGACAGACAGACTGGCAAAACAGCAGTAGCCACAGATACAATTCTCAATCAAAAAGGGCAAGGTGTAATATGTGTTTATGTAGCTATCGGTCAAAGAGCATCCTCCGTAGCTCAAGTAGTAACTACTTTCCATGAGGAGGGGGCCATGGAATACACTATTGTAGTAGCTGAAATGGCGGATTCACCTGCTACATTACAATACCTCGCTCCTTATACGGGAGCAGCCCTGGCTGAGTATTTTATGTACCGCGAACGGCATACTTTAATAATTTATGATGATCTTTCCAAACAGGCACAAGCTTATCGCCAAATGTCCCTTCTATTAAGAAGACCTCCCGGCCGTGAGGCTTATCCAGGGGATGTTTTTTATTTGCATTCACGCCTTTTAGAAAGAGCCGCTAAATTAAATTCTCTTTTAGGCGAAGGAAGTATGACCGCTTTACCAATAGTTGAGACTCAATCTGGAGACGTTTCCGCCTATATTCCTACTAATGTAATCTCCATTACAGATGGACAAATATTCTTATCTGCGGATCTATTCAATGCCGGAATTCGACCCGCTATTAATGTGGGTATTTCTGTTTCCAGAGTAGGATCCGCGGCTCAAATTAAAGCCATGAAACAAGTAGCTGGCAAATCAAAATTGGAACTAGCGCAATTCGCAGAGTTACAAGCCTTTGCACAATTCGCCTCTGCTCTCGATAAAACAAGTCAGAATCAATTGGCAAGGGGTCGACGATTAAGGGAATTGCTTAAACAATCCCAGGCAAATCCTCTCCCAGTGGAAGAGCAGATAGCTACTATTTATACCGGAACAAGAGGATATCTTGATTCGTTGGAAATTGAACAGGTAAATAAATTTCTGGATGAGTTACGTAAACATCTAAAAGATACTAAACCTCAATTCCAAGAAATTATATCTTCTAGCAAGACATTCACCGAGCAAGCGGAAATCCTTTTGAAGGAAGCTATTCAGGAACAGCTGGAACGGTTTTCTCTTCAGTAA---------ATGAGAACCAATCCTACTACTTCTCCTCCCGGGGTTTCCACAATTGAAGAAAAAAGTACAGGTCGTATCGATCAAATTATTGGACCCGTGCTGGATGTCACTTTTCCCCCAGGCAAGTTACCTTATATTTATAACGCTTTGGTAGTCCAGAGTAGAGACACTGCCGATAAGCAAATTAATGTGACTTGTGAGGTACAACAATTATTAGGAAATAATCGAGTTAGAGCTGTAGCTATGAGTGCTACGGACGGGTTGATGAGAGGAATGGAAGTGATTGACACGGGAGCTCCTCTCAGTGTTCCGGTCGGTGGAGCTACTCTCGGACGAATTTTCAACGTTCTTGGGGAGCCTGTTGACAATTTGGGTCCTGTAGATAGTAGTGCAACGTTCCCTATTCATAGATCTGCGCCTGCCTTTATCGAGTTAGATACGAAATTATCCATCTTTGAAACAGGTATTAAGGTCGTCGATCTTTTAGCTCCTTATCGACGTGGAGGAAAAATAGGACTATTTGGGGGGGCTGGAGTAGGTAAAACAGTACTGATCATGGAATTAATCAATAACATTGCTAAAGCTCATGGGGGCGTATCCGTATTCGGTGGAGTAGGGGAACGGACTCGTGAAGGAAATGATCTTTATATGGAAATGAAAGAATCCGGAGTAATTAATGAAAAAAATATTGAGGAATCAAAGGTAGCTCTAGTCTATGGCCAAATGAATGAACCACCGGGAGCTCGTATGAGAGTTGGTTTAACTGCCCTAACTATGGCGGAATATTTCCGAGATGTTAATAAGCAAGACGTGCTTTTATTTATCGATAATATCTTTCGTTTTGTTCAAGCAGGATCAGAGGTATCCGCTTTATTAGGGAGAATGCCCTCCGCAGTGGGTTATCAACCTACTCTTAGTACAGAAATGGGTTCTTTGCAAGAAAGAATTGCTTCTACTAAAAAGGGATCTATAACTTCGATTCAAGCAGTTTATGTACCTGCAGACGATTTGACCGACCCTGCCCCTGCCACAACATTTGCACATTTGGATGCTACTACCGTACTTTCCAGAGGATTAGCTTCCAAGGGTATTTATCCAGCAGTAGATCCTTTAGATTCAACCTCGACTATGTTACAGCCTCGGATCGTTGGCAACGAACATTATGAAACTGCGCAAAGAGTTAAGGAAACTTTACAACGTTACAAAGAACTTCAGGACATTATCGCAATTCTTGGCTTGGATGAATTATCGGAAGAGGATCGTTTAACTGTAGCAAGAGCAAGAAAAATTGAGCGTTTCTTATCACAACCGTTCTTTGTGGCAGAAGTTTTTACTGGTTCTCCAGGAAAGTATGTTGCTCTTGCGGAAACTATTAGGGGATTTCAACTAATCCTTTCCGGAGAATTAGACGGCCTACCTGAACAGGCTTTTTATTTGGTGGGTAACATCGATGAAGCTAGCACGAAAGCTATAACCTTAGAAGAGGAGAACAAATCGAAGAAATGAATGAAATTAAATCTTTATGTACTGACTCCTAAGCGAATTATTTGGGATTGTGAAGTGAAAGAAATCATTTTATCCACTAATAGTGGCCAAATTGGCGTATTACCAAACCACGCCCCCATTAACACAGCAGTAGATATGGGTCCTTTGAGAATACGCCTCCTCAACGACCAATGGTTAACAGCGGTTCTGTGGAGCGGTTTTGCGAGAATAGTTAATAATGAGATCATCATTTTAGGAAATGATGCGGAACTGGGTAGTGATATTGATCCGGAAGAAGCTCAAAAGGCACTTGAAATAGCCGAAGCTAACTTGAGTAAAGCTGAGGGTACGAAAGATTTGGTTGAAGCGAAGCTCGCTCTCAGACGAGCTAGGATACGAATCGAGGCTGTCAATTGGATTCCCCCATCCAATTGAATGAAAAATGTAACCCATTCTTTCGTTTTTTTAGCTCACTGGCCATCCGCTGGCAGTTTCGGGCTTAATACCGATATTTTAGCAACAAATCTAATAAATCTAACTGTAGTGGTTGGTGTTTTGATTTTTTTTGGAAAGGGAGTGTGTGCGAGTTGTCTATTTCAAGAATAGATTGGATCTATCCGGCTGCACTTTATAATATT---------------TTTTAGTATTTTTC--G-----GATAAATAAG-AAAAGGGTGCACGATCTCGACGAATTACTTCTGAATAAATTCAGAAATCATATGGAAGAACCATAGCATTTCGCGACTCATTGGTAAATCAACTTTGATTCTCTATCT-----ATAAACCAAGAATGTGAGACCATTAACACGGTTAAAGCT-AAACTGCTTGAAGTCCAGGC--AAAAAG-----AGGTACTCTTTCTAC-----------AACTATA-T----TAG-------------TATTAGTACCGAA----TTTAAACG-GGAAATAGCTAATGTAAAATTTA------TCTGATATAGAACACTCATATCGATAAAATGGTTTGAACTATTTACTAGAAAAAAAAAGGGGG---CACCCTGCCCTTTTTTAACCAATGCCGAATCGACGACCTATGTAT--------AAAAAAGAGAAATTTTTTGGATTTGAAGA----------AAAAAAAAAAATAAAAAAGAATTCTATTAATTTTCATTTTCC------ATTTAT---------TTAGTTAGTTTTTCTTAATGAAA--TTGAAATTATTAACTA--------------------GAGGGCAAATAAAAATAAAGAAACAACTTTGCTGACCATGATATATTTTTA-----TCTAGGCAGAAGAGTCC-----TCTTAATATTT--------ATCTAGTCTT---------ATATAGGTTTCGGTATATTGAAATATAAACATAAAAAAGAAGATAGAGGATAGGCTCATTACTT-------AAAAAAAAGATATGGAAATAGCTAT----AGAAAA-----------------AAAAA----AAGGAGCGTGAGAGCCAAATGAATCGAAAGATTCATGTTTGGTTCGGGAAGAGATCATAAAAGTTGTAAACT-----T-A----CAAAATAATCTACTTTCATTAAAAGATTTATTAGATAATCGAAAACAGAGGATCTTGAGTACTATTCGAAATTCAGAAGAATTGCGTAGAGGGACCATTGAGCAACTCGAAAAAGCTCGGATTCGATTACAGAAAGTCGAACTAGAAGCGGATGAGTATCGAATGAATGGATACTCTGAGATAGAACGAGAAAAAGCAAATTTGATTAATGCTACTTCTATTAGTTTGGAACAATTGGAAAAGTCTAAAAATGAAACCCTTTATTTTGAAAAACAAAGGGCAATGAATCAGGTCCGACAGCGGGTTTTCCAACAGGCCGTACAAGGAGCTCTAGGAACTCTGAATAGTTGTT------TGAATACCGAGTTACATTTCCGTACGATTCGTGCTAATATTGGCATTCTCGGGTCCCTGGAATGGAAGA---GATAAATGAATCCACTAATTGCTGCTGCTTCTGTTATTGCTGCTGGATTGGCCGTAGGGCTTGCTTCTATTGGACCTGGAGTTGGTCAAGGTACTGCTGCAGGACAAGCTGTAGAAGGTATTGCGAGACAGCCAGAAGCAGAAGGTAAAATACGAGGTACTTTATTGCTTAGTCTAGCTTTTATGGAAGCTTTAACAATTTATGGACTAGTTGTGGCACTAGCGCTTTTATTTGCGAACCCTTTTGTTTAAATGAATATTATACCTTGTTCCATTAAAACACTCAAGGGGTTATACGATATATCGGGTGTAGAAGTAGGCCAACACTTCTATTGGCAAATAGGAGGTTTCCAAATTCATGCCCAAGTACTCATCACTTCTTGGGTCGTAATTACTATCTTGCTAGGTTCAGTTGTCATAGCTGTTCGGAATCCACAAACCATCCCGACCGACGGTCAGAATTTTTTTGAATATGTCCTTGAGTTTATTCGAGACTTGAGCAAAACTCAGATTGGAGAAGAATATGGTCCCTGGGTTCCCTTTATTGGAACTATGTTCCTTTTTATTTTTGTTTCGAATTGGTCGGGTGCTCTTTTACCTTGGAAAATTATAGAGTTACCCCATGGGGAATTAGCAGCGCCCACGAATGATATAAATACTACTGTTGCTTTAGCTTTACTCACGTCAGCGGCATATTTTTATGCTGGTCTTAGCAAAAAAGGATTGAGCTATTTCGAGAAATATATTAAACCAACTCCAATCCTTTTACCAATTAACATCCTAGAAGATTTCACAAAACCATTATCGCTTAGCTTTCGACTTTTCGGGAATATATTGGCGGATGAATTAGTCGTTGTTGTTCTTGTTTCTTTAGTCCCCTTAGTAATCCCTATACCGGTCATGTTTCTTGGATTATTTACAAGCGGTATTCAAGCTCTTATTTTTGCAACATTAGCCGCAGCCTATATAGGTGAATCCATGGAGGGTCATCATTGAATGCTATTTGCAACTTTAGAACATATACTAACTCATATCTCTTTCTCAACGATTTCAATTGTGATTACGATTCATTTTATAACCTTATTAGTTCGTGAACTTGGAGGATTACGTGATTCGTCAGAAAAAGGAATGATAGTTACTTTTTTCTCTATAACAGGATTCTTAGTTTCTCGTTGGGCTTCCTCGGGACATTTTCCATTAAGTAATTTATATGAGTCATTGATCTTCCTTTCATGGGCCCTGTATATTCTTCATACCATTCCTAAAATACAGAACTCTAAAAATGATTTAAGCACAATAACTACGCCAAGTACTATTTTAACGCAAGGCTTTGCCACATCGGGTCTTTTAACTGAAATGCATCAATCCACGATACTAGTACCTGCTCTACAATCTCAGTGGTTAATGATGCATGTCAGTATGATGTTATTAAGCTATGCAACTCTTTTGTGCGGATCCTTATTATCTGCCGCTATTCTAATCATTAGATTTCGAAATAATTTCCATTTCTT------TTC---TAAAAAGAAA---AAAAATGTTTTAAATAAAACATTTTT------C---------TTTAGTGATATTAAATATTTTTATGCAAAAAGAAGTGCTTTAAAAAGAACCTCTGTCCCTTCATTTCCAAATTATTACAAATATCAATTAACGGAGCGTTTGGATTCTTGGAGTTATCGTGTCATTAGCCTAGGATTTACCCTTTTAACCGTAGGTATTCTTTGTGGAGCAGTATGGGCTAATGAGGCCTGGGGATCCTATTGGAATTGGGATCCTAAGGAAACTTGGGCATTTATTACTTGGACCATATTCGCAATTTATTTACATAG------------------------TAGA------ACAAATCCAAATTGGAAGGGTACGAATTCTGCACTTATAGCTTCGATAGGATTTCTTATAATTTGGATTTGTTATTTTGGTATAAATCTATTAGGAATAGGCTTACATAGTTATGGTTCGTTTACATTAAC-ACCTAAA------------TGA-ATGAAAAAAAAGAAAGCATTGCCTTCTTTACTATATCTTGTATTTATCGTACTTTTGCCTTGGGGGGTCTCTTCCTCATTTAACAAATGTCTGGAACTTTGGATTAAGAATTGGTGGAATACCAGGCAATCCGAAACTCTCTTAACTGATATTCAAGAGAAAAGGATTCTAGAAAGATTCATAGAATTAGAAGAACTTTCTCTCTTGGACGAGATGATAAAAGGGAAACTAAAGACACATGTACAAAAAC------CTCCT------ACAGGAATACACAAGGAAATAATACAATGGGTCAAAATAAATAATGAGGATCATCTCCATACCATTTTGCATTTCTCGACAAATATAATCTGTTTGGCTATTCTAAGTGGTTCTTTTTTTCTGGGTAAAGAGGAACTTGTCATTTTGAATTCTTGGGTTCAGGAATTCTTCTATAATTTAAATGACTCAATAAAAGCTTTTTTTATTCTTTTAGTTACTGATTTTTTTGTTGGATTTCACTCCACCCGTGGTTGGGAACTAGTAATTCGTTGGGTCTACAACGATTTTGGATGGGCTCCTAACGAGCTTATTTTCACTATTTTTGTTTGTAGTTTTCCAGTAATTCTAGATACATGTTTGAAATTTTGGGTCTTTTTTTGTTTAAATCGTCTATCTCCTTCGCTTGTAGTCATTTATCATTCAATTAGTGAAGCATAAATGCCCATTGGTGTTCCAAAAGTACCTTACCGGATTCCTGGAGATGAAGAAGCGACTTGGGTTGACTTATA-----------------------------------------------------------------------------------------------------------------------------------------------------------------------------------------------------------------------------------------------------------------------------------------------------------------------------------------------------------------------------------------------------------------------------------------------------------------------------------------------------------------------------------------------------------------------------------------------------------------------------------------------------------------------------------------------------------------------------------------------------------------------------------------------------------------------------------------------------------------------------------------------------------------------------------------------------------------------------------CAATGTTATGTATCGAGAAAGGACACTTTTTTTAGGTCAAGAGATTCGTTGCGAGATCACGAATCATATTACAGGTCTCATGGTATATCTGAGTATAGAAGATGGAATTAGTGATATTTTTTTGTTTATAAACTCCCCAGGCGGGTGGCTAATCTCAGGAATGGCTATTTTTGATACGATGCAAACGGTGACACCAGATATATATACAATATGCCTCGGAATAGCCGCCTCCATGGCGTCCTTCATTCTGCTTGGAGGAGAACCCACCAAGCGTATAGCATTCCCTCACGCG-----------------------------------------------------------------------------------------------------------------------------------------------------------------------------------------------------------------------------------------------------------------------------------------------------------------------------------------------------------------------------------------------------------------------------------------------------------------------------------------------------------------------------------------------------------------------------------------------------------------------------------------------------------------------------------------------------------------------AGGATTATGCTTCACCAACCTGCTAGTGCTTATTATCGGGCAAGGACACCAGAATTTTTACTAGAAGTAGAAGAGTTACACAAAGTTCGCGAAATGATCACAAGGGTTTATGCAGTAAGAACAGGCAAGCCTTTTTGGGTTGTATCCGAAGACATGGAAAGGGATGTTTTTATGTCAGCAGACGAAGCCAAAGCTTATGGACTTGTCGATATTGTAGGGGATGAAATGATTGACAAGCACTGC---------GATACTGATCCAGTGTGGTTTCCAGAAATGTTTAAGGATTGGTAG------------------------------------------------------------------------------------------------ATGTTCCGCGTTCGGCTAGAGAATGACACCATCATCCTAGGCTATATTTCAGGAAAGATACGGTCTAGTTCTATACGAATACTGATGGGGGATAGGGTCAAAATTGAAGTAAGTCGTTATGATTCAAGCAAGGGACGTATAATTTATAGACTTCCCCAT---AAGGATTCGAAGCGTATCGAAGACTCGAAGGATAGCGAAGATTTGAAGGATAGCGAAGATTTGAAGGATACCAAAGATTCAAAGGATT---------AG----------------------------------------------------------------------------------------------------ATGGAAAAAT------TCGAAGGGTATTCAGAAAAACATAAATCTCGTCAACAATACTTTGTCTACCCACTTCTCTTTCAGGAATATATTTATGCATTTGCCCACCATTATGGATTAAATGGTTC---------TGAACCTGTGGAAATAGTT------GTTAGTTG---TAATAACAAGAAATTTAGTTCACTACTTGTGAAACGTTTAATTATTCGAATGTATCAGCAGAATTTTTTGGATAACTCGGTTAATCATCCTAACCAAGATCGATTATTGGATTACAAAAATTATTTTTATTCTGAGTTTTATTCTCAGATTCTATCTGAAGGGTTTGCGATCGTTGTGGAAATCCCATTCTCGCTACGGGAATTATTTTGTCCGAAAGAAAAAGAAATACCAAAGTTTCAGAATTTACGCTCTATTCATTCAATATTTCCCTTTTTAGAAGACAAATTTTTGCATTTGGATTATCTATCACATATAGAAATACCCTATCCTATCCATTTGGAAATCCTGGTTCAACTCCTTCAATACCGTATCCAAGATGTTCCATCTTTGCATTTATTGCGATTCTTTCTCAACTATTATTCGAATTGGAATAGTTTTATTACTTCAATGAAATCCATTTATTTT------TTTCAAAAAGAAAATAAAAGACTATTTCGATTCCTATATAACTCTTATGTATCAGAATATGAATTTTTTTTGTTGTTTCTTCGTAAACAATCTTCTTGCTTACCATTAGCATCTTCTGGAACTTTTCTGGAACGAATCCACTTTTCTAGGAAGATGGAACATTTTGGGATAATGTACCCTGGTTTTTCTCGGAAAACCC------TATGGTTCTTTATGGATCCTCTTATGCATTATGTTCGATATCAAGGAAAGGCAATTCTTGCATCAAAAGGCACTTTTTTTTTGAAGAAGAAATGGAAATGCTACCTTATCAATTTCTGGCAATATTATTTCTGTTTTTGGACTCAGCCGCGAAGAATCCATATAAACCAATTAGCAAACTCTTGCTTCGATTTTATGGGGTACCTTTCAAGTGTACCAAAAAGTTCTTTGTTAGTAAGGAATCAAATGCTGGAGAATTCATTTCTAATAGATACTCGAATGAAAAAATTCGATACCATAGTCCCCGCTACTCTCCTCATAGGATACTTATCAAAAGCTCAATTTTGTACTGGATCGGGGCATCCTATTAGTAAACCCATTTGGACAGATTTATCAGATTGGGATATTCTTGATCGATTTGGTCGGATATGTAGAAATCTTTTTCATTATCATAGTGGATCTTCGAAAAAACGGACTTTGTATCGACTAAAGTATATACTTCGACTTTCATGCGCTAGAACTTTAGCTCGTAAACATAAAAGCACGGTACGAACTTTTATGCAACGATTGGGTTCGGCATTTTTAGAAGAATTTTTTATGGAAGAAGAGCAAGTTTTTTCTTTGATGTTCACCAAAACAACTCTTTTTTCTTTCAGTGGATCACACACTGAGCGTATTTGGTATTTTGATATTATACGTATCAATGACCTGGTCAACCCTCTTA---------ATTAAATGATAATAGATAGG------GTAGAGGTAGAAACTATCAATTCTTTTTCGAAATTGGAATTATTAAAAGAAGTCTATGGACTGATATCGA---TTCTACCCATTTTGACCCTCCTTTTGGGAATAACAATAGAGGTACTCGTAATTGTGTGGTTAGAAAGAGAAATATCTGCGTCGATACAACAACGTATTGGTCCTGAATATGCTGGCCCCCTGGGCCTGCTTCAAGCTATAGCAGATGGGACTAAGCTACTTTTTAAAGAAGATATTCTGCCATCCCGAGGAGATATTTCTTTATTTAGCATTGGACCCTCTATAGCAGTCATATCAGTTTTATTAAGTTTTTTAGTTATCCCTTTGGGATATCATTTTGTTTTAGCCGATCTTAGTATTGGTGTTTTTTTATGGATTGCCATTTCAAGTATAGCTCCTATTGGTCTTCTTATGGCAGGATATAGCTCAAATAATAAATATTCTTTTTCAGGCGGTCTACGAGCTGCTGCTCAATCCATTAGTTATGAAATACCATTAACTTTTTGTGTGCTAGCAATATCTCTACGTGTGATTCGTTAAAAG-GGATCTTTTTCCTATAA--------------------------------AATCCATTAACTATTTA--TATTCCTTTTCTTATTTAGTATTTGGGTTG-----------GTAAGTTAAACTAG------ATAGCTATATGAGTGAAACAAAACAGCTTATAAATTTGTAGTAAAAAGAAAAAATCTCATTTCCTACGTACAAGAAAAAAGTGGAAGTAAACATAAGCAGTGTA-------------------------------AACTCTTTATCCCAAGGTTGATATTTT----TTAATTAGTCATCATATCTTGAAGCGGCCAAGAATAAAGGA-----------------TTCACGATATGGAATTCCAT------TACTAGAATACTCCTAGT-----TATTAC-------TAT------AACTTAATAATCC--AT----AAGAAGAATCCACCAAAAGTTAGTGAAGGGTTAGGAACACTAAAGTACATAAAGGATTAGTAATGGAA--AATCTAAAACAT----------------TAGAGATTTTTGCCCATAAAAG---------------------------------------GAATCATAAT-----AAGGACTTGCAATTTGTAGAAATTATCAAGTAGTACTTTC-TTCGGATTCCGATCCAGAGT-ATGT-TCCCATTCACTTGTT-AAGGAAATGGCTATCAAGAACGAATTAACCCTTTATCCATTTTTT--------CTTTTTAAATACC-----CCCTCCCTGGGGAAAGAAGAATAGTAA-AAAAGATATGGAGTGCACT----------------------AGAAAAAATTTTCATTATTTCCTTCCTC-------TATCCATATTCATGCA-----GAATTGCT--------------CATGAACTAATACCC----AACTCTTTCCATTTATTAATTGAATTCCTATAACAAGTAACAAGTGTTTTATTCCAAGAT-TAAGTTATTACTGAACAAAGAAAAA-TTTTCATTATATT-------ATAAAGGATGAGATCAATTCGGAAGCG------CTTTTT-----CTTATTCTAGCAGACGGAATTCCTTTGGTCTAATTTAGGACTTTCAAATCTA------TTTTATTTTATCTAATTCTATCTAC-----------GCCCCAGGGGCTA-----GGAACAAAACAGTCCTTTCC---TTTTTCTGATCATAGAGAAGCCGTATGAAGCTAAGGTTTCATGTACGGTTTTGAAATAGCGGTGGGAACTGTGATGTTATCATCGACTATGATTATCTAACAGTTCAAGTACAGTTGATATAGTTGAAGCACAGTCAAAATACGGTTTTTTTGGATGGAATATTTGGCGTCAGCCTATAGGTTTTCTGGTTTTTTTAATTTCTTCTTTGGCAGAATGTGAAAGATTACCCTTTGATTTACCAGAAGCGGAGGAAGAATTAGTAGCAGGTTACCAAACTGAATATTCCGGTATCAAATATGGTTTATTTTATCTTGTTTCTTACCTAAATTTATTAGTTTCTTCTTTATTTGTAACAGTTCTCTACTTGGGCGGGTGGAATTTATCTATTCCCTATATATCCTTTTTTGATTTTTTCCAAATGAATAAAGCAGTTGGAATTTTGGAAATGACAATGGGTATATTTATTACATTAACTAAAGCTTATTTATTTCTCTTCATTTCTATCACAATAAGATGGACTTTACCGAGGATGAGAATGGATCAGTTATTAAATCTTGGATGGAAATTTCTTTTACCTATTTCCCTGGGCAATCTCTTATTAACAACCTCTTCTCAACTTGTTTCACTATAAATGATCTGGCATGTACAGAATGAAAACTTCATTCTCGATTCTACGAGAATTTTTATGAAAGCGTTTCATTTGCTTCTCTTCAATGGAAGTTTCATTTTCCCAGAATGTATCCTAATTTTTGGCCTAATTCTTCTTCTGATGATCGATTCAACCTCTGATCAAAAAGATAGACCTTGGTTCTATTTCATCTCTTCAACAAGTTTAGTAATAAGCATAACGGCCCTATTGTTCCGATGGAGAGAAGAACCTATAATTAGCTTTTCGGGAAATTTCCAAACGAACAATTTCAACGAAATCTTTCAATTTCTCATTTTATTATGTTCAACTTTATGTATTCCTCTATCCGTAGAGTACATTGAATGTACAGAAATGGCTATAACAGAGTTTCTGTTATTCGTATTAACAGCTACTCTAGGGGGAATGTTTTTATGTGGTGCTAACGATTTAATAACTATCTTTGTAGCTCCAGAATGTTTCAGTTTATGTTCCTACCTATTGTCTGGATATACCAAGAGAGATCTACGGTCTAATGAGGCTACTATGAAATATTTACTCATGGGTGGGGCAAGCTCTTCTATTCTGGTTCATGGTTTCTCTTGGCTATATGGTTCATCTGGGGGGGAGATCGAGCTTCAAGAAATTGTGAACGGTCTTATCAATACACAAATGTATAACTCCCCAGGAATTTCAATTGCGCTTATATCCATCACTGTAGGACTTGGGTTTAAGCTTTCCCCAGCCCCTTTTCATCAATGGACTCCTGACGTCTACGAAGGAGTGTGGTTCGTTCGACAAA----TTCCTACCTCTATATCTATCTCTGAGGTGTTTGGGTTTTGCAAAACTCCATAGACATGCAGAAGAGAAATGCTATCCCCACTCCGACCAAGATAGAACTTTTACCAAAAGTTTATTGTGATCTTTTTGTTCAAATAACAATTAAGGTGAAGCAGGGTCAGGAACAATGAATCTCTTTATGATAAACAGATCCATTTTGCAAGTTCGTTATTACGGGTAGTTCCTACAAAGAATCGGACTAATGACGTATACAATGCTTGAATTATCGATGTAGATGCTACATAGTGGGTTCTCATCCTTCAGAGACTACGAGTGTAATAGGAGCATCCGTTGACAAAAGGATCACCCTAAGATGATCATCTCATGGCTATTGGGAACGAATCAAATCAGATGGTTCTATTTCTCAAC-CTTTCTGACTTGCTCCTACGGAACCAAGGTCGAAAGGATTGAAAAAGTCAGTCATTCACAACCACTGATGAAGGATTCCTCGAAAAGTTAAGGATTAGTAGTTCTTTTTCGAAATCGATTTCGAAAAAGAATGGATTCGGTCTTATACATACGCGAGGAAGGTAATCAAAAAAGAGAGAAGACGAG-TTCTTCTTTCTTTTATCACTTAGGAGCCGTGCGAGATGAAAGTCTCATGCACGGTTTTGCATGAGAGAAAGAAGCGAGGAA--TCCTCTTTTCGACTCTGACTCCCCCACTCCAGTCGTTGCTTTTCTTTCTGTTACTTCGAAAGTAGCTGCTTCAGCTTCAGCCACGCGAATTCTCGATATTCCTTTTTATTTCTCATCAAACGAATGGCATCTTCTTCTGGAAATCCTAGCTATTCTTAGCATGATTTTGGGGAATCTCCTTGCTATTACTCAAACAAGCATGAAACGTATGCTTGCATATTCGTCCATAGGGCAAATCGGATATGTAATTATTGGAATAATTGTTGGAGACTCAAATGATGGATATGCAAGCATGATAACTTATATGCTGTTCTATATCTCCATGAATCTAGGAACTTTTGCTTGCATTGTATTATTTGGTCTACGTACCGGAACTGATAACATTCGAGATTATGCAGGATTATACACGAAAGATCCTTTTTTGGCTCTCTCTTTAGCCCTATGTCTCTTATCCCTAGGAGGCCTTCCTCCACTAGCAGGTTTCTTCGGAAAACTCTATCTATTCTGGTGTGGATGGCAAGCAGGCCTATATTTCTTGGTTTCAATAGGACTCCTTACGAGCGTTCTTTCTATCTACTATTATCTAAAAATAATCAAGTTATTAATGACTGGACGAAACCAAGAAATAACCCCTTATGTGCGAAATTATAGAAGATCCCCTTTAAGATCAAACAATTCCATCGAATTGAGTATGACTGTATGTGTGATAGCATCTACTATACCAGGAATATCAATGAACCCCATTCTTGCAATTGCTCAGGATACCCTCTTTTAGATGTTTCTGCTTCACGAATATGATATTTTTTGGACATTTCTAATAATAGCAAGCCTTATTCCTATTTTGGCATTTTCGATTTCTGGACTTTTAGCCCCGGTTAGTGAAGGACCAGAGAAGCTTTCTAGTTATGAATCGGGTATAGAACCCATGGGAGGGGCTTGGGTACAATTCCGAATACGCTATTATATGTTTGCGCTCGTTTTTGTTGTTTTTGATGTGGAAACCGTCTTTCTATACCCTTGGGCAATGAGTTTCGACGTATTGGGTGTATCTGTTTTTATCGAAGCTTTGATTTTCGTGCTTATCTTAGTTGTTGGTTTAGTTTATGCATGGCGAAAAGGAGCCTTGGAATGGTCTTAA---ATGAGTTATTTTCCTTGGTTAACAATACTTGTTGTTTTGCCGATATTTGCAGGTTCATTAATTTTCTTTTTACCTCATAAGGGAAACAAAGTCGTTAGGTGGTATACTATATCTATTTGTTTATTAGAATTCCTTCTAATGACTTATGCGTTCTGTTATCATTTCCAACTGGAGGATCCCTTAATCCAATTAAAGGAGGATTATAAATGGATAGATGTCTTCGATTTCCACTGGAGATTGGGAATCGATGGACTTTCATTAGGATCTATTTTATTGACAGGATTTATCACTACTTTAGCTACTTTAGCAGCTTGGCCAATTACACGGAATTCGCGATTATTCTATTTCCTGATGCTCGCAATGTATAGTGGTCAAATAGGATTATTTTCTTCGCGAGACCTTTTACTTTTTTTTATCATGTGGGAGTTAGAATTAATTCCTGTTTACTTACTTTTATCCATGTGGGGGGGGAAGAGGCGTCTATATTCAGCTACAAAGTTTATTTTGTATACTGCAGGCGGTTCCATTTTTTTCTTAATCGGAGTTCTGGGTATGGGCTTATATGGTTCCAACGAACCAGGATTAGATTTGGAAAGATTAATTAATCAATCATACCCTGCAACCTTGGAAATACTTTTATATTTTGGCTTCCTTATTGCTTATGCTGTCAAATTGCCGATTATACCCCTACATACGTGGTTACCAGATACCCATGGGGAAGCACATTATAGTACATGTATGCTTTTAGCGGGAATATTATTAAAGATGGGAGCATATGGATTGATTCGGATCAACATGGAATTGTTACCTCATGCTCATTATCTATTTTCGCCCTGGTTAGTAATAATAGGAGCGATCCAAATAATCTATGCAGCTTCAACTTCTCTTGGTCAACGAAATTTCAAAAAAAGAATAGCTTATTCCTCTGTATCTCACATGGGTTTCATAATTATAGGAATTGGTTCCATAACCAACATTGGACTCAATGGAGCTATTTTACAAATATTATCCCATGGATTTATTGGTGCTACACTTTTTTTCTTGGCAGGAACCGCTTCTGATAGAATGCGTCTTGTTTATCTCGAAGAACTGGGGGGAATATCTATCCCAATGCCTAAAATTTTTACCATGTTTAGTAGCTTTTCAATGGCTTCTCTTGCCTTACCAGGAATGAGTGGTTTTGTCGCAGAATTAGTAGTATTTTTTGGACTAATTACTAGTCCAAAATTTCTGTTAATGCCAAAAACACTAATTACTTTTGTAATGGCAATTGGAATGATATTAACTCCTATTTATTTATTATCTATGTTACGCCAGATGTTCTATGGATACAAGCTATTTAATGTTCCAAACGCAAATTTTGTGGATTCTGGACCACGAGAACTCTTTATTTTAATCTGTATCTTTTTACCAGTAATAGGAATTGGTATTTATCCAGATTTTGTTCTCTCCCTATCCGTTGACAGGGTAGAGGCTCTCTTATCCAATTATTATCCTAAATAGATGATGTTTGAGCATGTACTTTTTTTGAGTGTCTATTTATTTTCGATTGGTATCTATGGATTGATCACAAGCCGAAACATGGTTAGAGCTCTAATATGTCTTGAACTTATACTGAATTCAATTAATCTAAATCTCGTAACATTTTCTGATCTATTTGATAGTCGCCAATTAAAAGGAGATATTTTCGCAATTTTTGTTATAGCCCTTGCGGCTGCTGAAGCCGCTATTGGACTATCCATTCTTTCTTCCATCCATCGTAATAG-GAAATCCACTCGTATCAATCAATCTAATTTATTGAATAATTAGATGGAACATACATATCAATATGCATGGGTAATCCCTCTTCTCCCACTTCCAGTTATTATGTCAATGGGATTTGGCCTTATTCTTATTCCGACAGCAACAAAAAATCTTCGTCGCATATGGGCTTTTCCTAGTGTTTTACTCTTAAGTATAGCTATGGTATTCTCAGTTCAACTGTCTATTCAACAAATAAATGGAAGTTCGATCTATCAATATCTATGGTCTTGGACCGTCAATAATGATTTTTCTTTAGAATTTGGATACTTGATTGACCCACTTACTTCTATTATGTTAATACTAATTACTACTGTAGGAATCCTGGTTCTTATTTATAGTGATGGTTATATGTCTCACGATGAAGGATATTTGAGATTTTTTGTTTATATAAGTTTTTTCAATACTTCCATGTTGGGATTGGTTACTAGCTCCAATTTGATACAAATTTATTTTTTTTGGGAACTCGTGGGAATGTGTTCTTATTTATTGATAGGCTTTTGGTTTACACGACCAATCGCAGCGAGTGCTTGTCAAAAAGCTTTTGTAACTAATCGTGTAGGGGATTTTGGTCTATTATTAGGAATTTTAGGTTTTTTTTGGATAACAGGTAGTTTAGAGTTTAGGGATTTGTTCAAAATAGCTAATAACTGGATTCCTAATAATGGAATTAACTCTTTACTTACTACTTTGTGTGCTTTTTTATTATTCCTTGGTGCAGTTGCGAAATCCGCACAATTCCCTCTTCACGTATGGTTACCCGATGCTATGGAAGGGCCCACTCCTATTTCGGCTCTTATACACGCAGCAACTATGGTTGCTGCGGGAATTTTTCTTCTAGCTCGACTTCTTCCTCTTTTCATATCTTTACCTTTGATAATGAGTTTTATTTCTTTAGTAGGTACAATAACACTATTCTTAGGAGCTACTTTAGCTCTTGCTCAGAGAGATATTAAAAGAAGCTTAGCCTATTCTACAATGTCTCAATTGGGTTATATGATGTTAGCTCTAGGTATAGGTTCTTATCAAGCTGCTTTATTCCATTTGATCACTCATGCTTATTCAAAAGCTTTATTGTTCTTGGGATCCGGATCCGTTATTCATTCAATGGAACCTCTTGTTGGATATTCACCAGATAAAAGTCAAAATATGGTTCTTATGGGCGGTTTAAGAAAATACATTCCAATCACAAGAACTACTTTTTTATGGGGTACACTTTCTCTTTGTGGTATTCCACCTCTTGCTTGCTTCTGGTCCAAAGATGAAATCCTTAGTAATAGTTGGTTGTATTCGCCCTTTTTTGGAATAATAGCCTCCTTTACTACAGGATTAACTGCCTTTTATATGTTTCGGATATATTTACTTACATTTGATGGGTATTTGCGTGTTCATTTTCAAAATTAC------AGTAGCACTAAAGAGAGTTCCTTGTATTCAATATCCTTATGGGGAAAAAGG---ATACCCAAAGGAGTGAATAGGGATTTCGTTTTATCAACAACGAAGAGTGGAGTTTCTTTTTTTTCACAAAATATACCAAAAATTCAAGGTAATACAAGAAATAGGATAGGATCCTTTACTACGTCTTTT---GGGGCTAAAAAC------ACTTTTGCCTATCCGCATGAAACGGGAAATACTATGTTATTTCCTCTTCTTATATTACTACTTTTCACTTTGTTCATTGGATTCATAGGAATCTCTTTTGATAATGGAGGAATTGGTAATGGAATAGCAGAGTTAACCATATTATCAAAGTGGTTAACTCCCTCAATAAACTTTACCCAGGAAAGTTCTAATTCTTTTGTAAATTCATATGAATTTATTACTAATGCAATTTCTTCTGTAAGTCTAGCTATCTTTGGTTTATTCATAGCATATATCTTCTATGGATCCGCTTATTCTTTTTTTCAGAATTTG---------GATTTAATAAACTCTTTT------TACAAAGGAAATCCTAAAAAAGAATTTTTAGATCAAGTAAAAAAAAATATATACAGTTGGTCATATAATCGCGGTTATATAGATATTTTCTATACTAGGGTCTTTACCCTCGGTATAAGAGGGTTAACCGAACTCACGGAGTTTTTTGATAAGGGTGTTATTGATGGAATTACCAATGGAGTGGGTCTTGCTAGTTTTTGTATAGGAGAGGAAATTAAATATGTAGGGGGAGGTCGAATCTCGTCTTATTTATTCTTTTTTTTATGTTATGTATCTGTGTTTTTATTCTTTTT---------------TCTTTCTTAAATGGATTTACCTGGACCAATACATGAGATTCTTATGCTATTTGGGGGATTTGTTCTTCTACTAGGGGGTCTAGGAGTAGTATTACTTACCAACCCCATTTATTCTGCCTTTTCGCTGGGATTAGTTCTTGTTTGTATATCCTTATTCTATTTTTTATTAAATTCCTACTTTGTAGCTGTCGCACAACTTCTTATTTATGTGGGAGCCATAAATGTCTTGATCATATTCGCTGTAATGTTCGTAAATGGCTCAGAATGGTCTAAAGATAAGAATTATTGGACTATTGGAGATGGGTTCACTTCACTCGTTTGTATAACTATTGTTTTTTCACTAATGACTACTATCCCAGATACGTCGTGGTATGGAATTCTTTGGACTACAAGATCAAACCAAATAGTAGAACAGGGTCTCATAAATAATGTTCAACAAATTGGAATTCATTTAGCAACCGATTTTTATCTTCCGTTTGAACTCATTTCCATAATTCTTCTAGTTTCTTTAATAGGTGCAATTACTATGGCTCGGCAATAAATGAG------TCTAC------CGCTTACAAGAAAAGATCTCATGATAGTCAATATGGGCCCTCAACACCCATCAATGCATGGTGTTCTTCGACTGATCGTTACTCTCGATGGTGAGGATGTTATTGATTGTGAACCCATATTAGGCTATTTACACAGAGGAATGGAAAAAATCGCGGAAAACCGAACTATTATACAATACTTACCTTATGTAACAAGGTGGGATTATTTAGCTACTATGTTTACAGAAGCAATAACAGTAAATGCACCAGAATTCTTGGAGAATATTCAAATACCACAAAGAGCCAGCTATATTAGGGTAATTATGTTAGAATTAAGCCGGATAGCTTCTCACTTGCTATGGCTTGGACCTTTTATGGCGGATCTCGGCGCACAGACTCCTTTTTTCTATATTTTTAGAGAGAGAGAATTAATATATGATCTATTTGAAGCTGCTACAGGTATGCGAATGATGCACAATTACTTTCGCATCGGAGGAGTAGCCGCCGATCTACCTTATGGATGGATCGATAAATGTTTAGATTTCTGTGATTATTTTTTACGCGGAGTTGTTGAATATCAACAACTTATTACACAGAATCCAATTTTTTTAGAGCGAGTTGAAGGAGTAGGTTTTATTAGCGGAGAAGAAGCAGTAAATTGGGGCTTATCGGGACCGATGTTACGAGCTTCTGGAATACAATGGGATCTTCGTAAAGTAGATCCTTATGAGTCTTACAACCAATTTGATTGGAAAGTCCAATGGCAAAAAGAAGGGGATTCGTTAGCTCGCTATTTAGTACGAATTGGTGAAATGAGGGAATCCATCAAAATAATTCAACAAGCTGTAGAAAAAATTCCTGGAGGACCTTATGAGAATTTAGAAGTCCGACGCTTTAAGAAAGAAAAGAATTCTGAATGGAATGATTTTGAGTATAAATTTCTTGGTAAAAAACCTTCGCCCAATTTTGAATTGTCAAGACAAGAGCTTTATGTAAGAGTAGAAGCCCCAAAAGGTGAATTAGGGATTTATCTAGTAGGAGATGATAGCCTTTTCCCCTGGAGATGGAAAATCCGTCCACCCGGGTTTATTAATTTGCAAATTCTTCCTCAGCTAGTTAAAAAAATGAAATTGGCTGATATCATGACGATATTAGGTAGTATAGATATCATTATGGGGGAAGTTGATCGTTGAATGTTCCCTATGGTAACTGGGTTCATGAGTTATGGTCAACAAACAATACGTGCTACAAGGTACATAGGTCAAAGTTTCATAACTACCTTATCCCACACAAATCGTTTACCTATAACGATTCACTACCCTTATGAAAAATCAATTACACCAGAGCGTTTCCGAGGGCGAATCCACTTTGAATTTGATAAATGTATTGCTTGTGAAGTATGTGTTCGCGTATGTCCGATAGATTTACCCGTTGTGGATTGGAGATTTGAAAAGGATATTAAAAGAAAACAATTGCTTAATTATAGTATTGATTTCGGAGTTTGTATATTTTGTGGCAATTGTGTTGAGTACTGTCCAACAAGCTGTTTATCAATGACTGAAGAATATGAACTTTCTACCTATGATCGTCATGAATTGAATTACAATCAAATTGCTTTAAGTCGGTTACCAATCTCCATAATGGGAGATTACACAATTCAAACAATTAGGAATTCGTC------TGAAAGTAAAATAAACAAAGAAAAATCTTCGAATTCAAGAACGATTACTGATTACTAAATGCAGCAGGGTTGGTTATCTAATTGGCTAGTCAAACATGAGGTGGTTCATAGGTCTTTGGGCTTTGATCACCGAGGAATAGAGACTTTACAAATAAAAGCAGGGGATTGGGATTCCATTGCTGTCATTTTATATGTATATGGTTACAATTATTTACGCTCCCAATGTGCTTATGATGTAGCACCCGGTGGATCTTTAGCTAGCGTGTATCATCTTACGAGAATACAATATGGTATAGATAATCCAGAAGAAGTCTGCATAAAAGTCTTTGCCCAAAAGGATAATCCTAGAATTCCGTCTGTCTTCTGGATTTGGAGAAGTGCCGATTTTCAAGAACGCGAATCTTATGATATGGTGGGAATCTCTTATGATAATCATCCGCGCCTTAAACGTATCCTAATGCCTGAAAGTTGGATAGGCTGGCCCTTACGTAAGGATTATATAACCCCCAATTTTTATGAAATACAAGATGCTCATTGA---------------------------------------------------------------------------------------------------------------ATGGTCTTAACTGAATATTTAGAC------AAAAAAAAAGAAGGAAAAGATTCTATTGAGACAGTTATGAATTTGATTGAGTTTCCCTTACTTGACCAAACAAGTTCCAATTCTGTTATTTCAACTACACCAAATGATCTTTCGAATTGGTCAAGACTCTCCAGTTTATGGCCCCTTCTATACGGTACCAGTTGTTGTTTCATTGAATTTGCTTCATTAATAGGCTCACGATTCGACTTTGATCGTTATGGATTGGTACCAAGATCAAGTCCTAGGCAAGCAGACCTAATTTTAACAGCCGGTACGGTAACAATGAAAATGGCTCCCTCTTTAGTGAGATTATACGAGCAAATGCCTGAACCAAAATACGTCATTGCTATGGGAGCCTGTACTATTACAGGGGGAATGTTCAGTACGGATTCCTATAGTACTGTTCGGGGAGTTGATAAGTTAATTCCTGTGGATGTCTACTTGCCGGGCTGCCCACCTAAACCGGAGGCAGTTATAGATGCCCTAACAAAACTTCGTAAGAAGATATCGCGAGAAATAATTGAGGATCGAACTCTAT------CTCAAAATAAAAATAGATGTTTTACTACCAGTCACAAGCTTTATGTTAGGCGCAGTACTCATACAGGAACTTATGAGCAAGAATTGCTCTATCAATCACCATCTACATT---------------AGATATATCTT---------------CTGAAACTTTTTTCAAATCCAAAAGTTCAGTACCTTCCTACAAATTAGTGAATTAG------------------------ATGGAAAATAGAAATACTTTTTCTTGGGTAAAGGAACAGATAACTCGATCGATTTCTGTATCGATCATGATATACGTAATAACTCGGACATCTATTTCAAATGCATATCCCATTTTTGCGCAGCAGGGTTATGAAAACCCACGAGAAGCAACTGGACGAATTGTATGTGCCAATTGCCATTTAGCTAGCAAGCCCGTCGATATTGAAGTTCCCCAAGCTGTGCTTCCCGATACTGTATTTGAAGCAGTTCTTCGAATTCCTTATGATATGCAATTGAAACAAGTTCTTGCTAATGGAAAAAAGGGAGGGTTGAATGTAGGTGCTGTTCTTATTTTGCCCGAGGGATTCGAATTAGCGCCGCCCGATCGTATTTCCCCTGAGTTAAAAGAAAAGATAGGAAATCTTGCTTTTCAGAGTTATCGTCCCGATAAAAAAAACATTCTTGTGATAGGCCCTGTTCCCGGTAAGAAATATAGTGAAATTGTCTTTCCCATTCTTTCCCCTGATCCTGCTACGAAGAAAGATGCTCATTTCTTAAAATATCCCATATATGTAGGGGGAAACCGAGGAAGAGGACAGATCTATCCTGATGGTAGCAAGAGTAACAATACAGTCTATAATGCTACGTCAACAGGTATAGTAAGAAAAATACTACGTAAAGAAAAGGGGGGGTATGAAATATCCATAGTTGATGCATCAGATGGACGCCAAGTGATTGATATTATACCTCCCGGACCAGAACTTCTTGTTTCAGAGGGGGAATCCATCAAGCTTGATCAACCATTAACAAGCAATCCTAATGTGGGAGGTTTTGGTCAGGGGGACGCAGAAATCGTGCTTCAGGATCCATTACGTGTCCAAGGCCTTTTGTTCTTCTTCGCATCCGTTATTTTGGCACAAGTTTTTTTGGTTCTCAAAAAGAAACAGTTTGAAAAGGTTCAATTGTACGAAATGAATTTCTAG------------------------------------------------------------------------------------------------------------------------------------------------------------------------------------------------------------------------------------------------------------------------------------------------------------------------------------------------------------------------------------------------------------------------------------------------------------------------------------------------------------------------------------------------------------------------------------------------------------------------------------------------------------------------------------------------------------------------------------------------------------------------------------------------------------------------------------------------------------------------------------------------------------------------------------------------------------------------------------------ATGAAATTTTCATATACGGCTCTTAGAGGGGGACTC-----GGGTTAGTTACCTATCTCAATAAAGTATATGATTGGTTTGAGGAACGTCTTGAGATTCAGGCAATTGCAGATGATATAACTAGTAAATATGTTCCTCCCCATGTCAACATATTTTATTGTTTAGGGGGAATTACACTTACTTGTTTTCTAGTACAAGTCGCTACCGGTTTTGCTATGACTTTTTACTACCGACCAACCGTTACAGAGGCTTTTTCCTCGGTTCAATACATAATGACCGAGGCCAACTTTGGTTGGTTAATCCGATCAGTTCATCGATGGTCAGCAAGTATGATGGTTTTAATGATGATCCTGCATGTATTTCGTGTGTATCTCACAGGGGGATTTAAAAAACCCCGTGAATTAACTTGGGTCACAGGTGTGGTTTTGGCTGTTTTGACTGCATCATTTGGTGTAACTGGTTATTCTTTGCCTTGGGATCAAATTGGCTATTGGGCAGTCAAAATTGTGACAGGTGTACCTGACGCCATTCCGGTAATAGGATCGCCTTTAGTGGAGTTATTACGCGGAAGTGCTAGTGTGGGCCAATCCACTTTGACTCGTTTTTATAGTTTACATACCTTTGTACTGCCTCTGCTTACTGCCGTATTTATGTTAATGCACTTTCCAATGATACGTAAGCAAGGTATTTCGGGTCCTTTATAGCGGATTATGGGAGTGTGTGACTTGAATTATTGATTTGGCCATGCAGATAAAGAATTGGATCTGCCACATTA----GAATTCACAACCAAAGGTGTCTCCGCATCCAATCAACATGTAAGTCC--------CC-TACCTAG-GAAG-------GATAGGCTGGTTCACTTGAGGAGAATATCTTCTATGATCATACC---GCAACCATGTCATCCATGAACAGGCTCCGTAAGATCCCATAGAGTAGAAATGGAATAAGTCATGTGACATGATCCAG------TTCTCTATTTATTACA--CTTAC-C----------------TT----TTTATTATAGTAT-GGAAATGCATTCATTTTCTTTGCATCGATTGTGATCCGCAATACTATCGGAGTAAAAGAAGGGATCTAAGGAAGAATGTAGGCTAAACTTTTTGATTTTTTATTAGTAACAAGTAAATATTTT-GTTTGGAGGTAAGAAACTTGCGATA-TTGA----GGGGATAAATACCAACTAATCAAGAGACATGAGACAATCCACAAAGCAATTGATCATGATCAAATTTGTAAGCCCACTTGGATATTGAGCATTTACCCATAAGAATAGGATTATT--------TTC-----AATGAGTAGTTGTAGGTGCA-ACTTCGG-AAAAGAGAATCTGATAAAGCTTTTCTTGC----CTAGAGTCATTGAGTCATTAT--------AAA-CCTTAATTC---TAT------TAAGGATC-----------TTCCGCGGTCTTA---------TTTCTTT-CACTC-TTGCTCGAGCCGGATGATGATAAATTCTCATGTCCGGTTCCTTTGGGGGATGGA--TCCTAAAGAGTTCACCTATCCCAATAACAAAGAAACCAGACTTAAATGATCCTGTATTAAGAGCTAAATTAGCTAAAGGGATGGGACATAATTATTACGGGGAACCCGCATGGCCCAACGATCTTTTATATATTTTTCCAGTAGTAATTCTAGGTACTATTGCATGTAATGTAGGTTTAGCGGTTCTCGAGCCATCAATGATTGGTGAACCGGCAGATCCGTTTGCAACTCCTCTGGAAATATTACCCGAGTGGTACTTCTTTCCCGTGTTTCAAATACTCCGTACGGTACCCAATAAGTTATTGGGCGTTCTTTTAATGGTTTCTGTGCCAACAGGCTTATTGACAGTACCTTTTCTAGAGAATGTCAATAAATTCCAAAATCCATTTCGCCGCCCAGTAGCTACGACCGTTTTTTTAATCGGTACTGTAGTAGCTCTTTGGTTAGGTATTGGAGCAACATTACCCATTGATAAATCATTAACTTTAGGTCTTTTTTAG-----ATATTTTT-----T---ATGATTGAAGTTTTTCTATTTGGAATCGTCTTAGGCCTAATTCCTATTACTTTAGCGGGATTATTCGTGACTGCGTATTTGCAATACAGGCGTGGGGATCAGTTGGATCTTTGAATGCTTACTTTAACTAGTTATTTTGGTTTTCTACTGGCTGCTTTAACTATAACCCCAGCTCTATTTATTGGCTTGAACAAGATACGCCTTATTTGAATGGATATAGTAAGTCTCGCTTGGGCTGCTTTAATGGTAGTCTTTACATTTTCTCTTTCACTAGTAGTATGGGGAAGGAGTGGACTCTAGATGATTATTCGTTCGCCGGAACCAGAAGTAAAAATTGTTGTGGATAGGGATCCTGTAAAAACATCTTTTGAGGAATGGGCCAGACCCGGCCATTTCTCAAGAACACTAGCTAAGGGCCCTGATACTACCACTTGGATCTGGAACCTACATGCTGATGCTCACGATTTCGATAGTCATACTGGTGATTTGGAGGAGATTTCTCGAAAAGTCTTTAGTGCTCATTTCGGGCAACTTTCCATTATCTTTCTTTGGTTGAGTGGCATGTACTTTCATGGCGCCCGTTTTTCCAATTATGAAGCATGGCTAAGTGATCCTACTCACATTGGACCCAGTGCTCAGGTAGTTTGGCCTATAGTAGGGCAAGAAATATTGAATGGTGATGTAGGCGGGGGTTTCCGAGGAATCCAAATAACCTCTGGTTTTTTTCAGCTTTGGCGAGCATCTGGAATAACTAGTGAATTACAACTCTATTGTACTGCAATTGGTGCATTGATTTTTGCAGCGTTAATGCTTTTTGCTGGTTGGTTCCATTATCACAAAGCCGCTCCCAAATTGGCCTGGTTCCAAGATGTAGAATCCATGTTGAATCACCACTTAGCGGGATTATTAGGACTTGGGTCTCTTTCTTGGGCGGGGCACCAAATTCATGTATCTTTACCAATTAACCAATTTCTTGACGCTGGGGTGGA--TCCTAAAGAGATACCACTT-CCTCATGAATTTATCTTGAATCGGGACCTTTTGGCTCAACTTTATCCTAGTTTTGCCGAAGGAGCAACCCCTTTTTTCACTTTAAATTGGTCCAAATACGCAGAATTTCTGACTTTTCGCGGAGGACTAGATCCAGTAACCGGTGGTCTCTGGCTGACCGATATTGCGCACCATCATTTAGCTATTGCTATTCTTTTCCTAATCGCAGGTCATATGTATAGGACCAATTGGGGTATTGGCCATGGACTTAAAGATATTTTGGAGGCTCACAAGGGCCCATTTACAGGACAAGGCCATAAGGGTCTTTATGAAATCTTAACAACGTCATGGCATGCTCAATTATCTCTTAACCTAGCTATGCTAGGCTCTACAACCATTGTTGTAGCTCATCATATGTATTCTATGCCTCCCTATCCATACCTAGCTACTGACTATGGTACACAACTTTCCTTGTTCACACACCACATGTGGATTGGCGGATTTCTAATAGTCGGTGCTGCTGCACATGCAGCAATTTTTATGGTAAGAGACTATGATCCAACTACTCGATACAACGATCTATTAGATCGCGTCCTTAGACACCGCGATGCAATCATATCCCACCTTAACTGGGTATGTATATTTCTAGGTTTTCACAGTTTTGGCTTGTACATTCATAATGATACCATGAGTGCTTTAGGCCGTCCACAAGATATGTTTTCGGATACTGCCATACAATTACAACCTATCTTTGCTCAATGGGTACAAAATATCCATGCTACTGCGCCTGGCGTAACAGCTCCTGGTGCAACAACAAGTACTAGCTTAACGTGGGGAGGCGGCGAGTTAGTAGCAGTAGGTGGCAAAGTGGCTTTGTTACCTATTCCATTAGGAACCGCAGATTTTTTAGTCCATCACATTCATGCATTTACCATACATGTGACTGTATTAATACTTTTGAAAGGTGTTTTATTTGCTCGGAGTTCCCGTTTGATACCCGATAAAGCAAATCTAGGTTTTCGCTTTCCTTGCGATGGGCCTGGCCGAGGGGGAACATGTCAAGTATCCGCCTGGGATCATGTTTTCTTAGGTTTATTCTGGATGTACAATGCAATTTCGGTAGTCATTTTCCATTTCAGTTGGAAAATGCAGTCGGATGTTTGGGGTACTATAAGTGATCAAGGGGTGGTAACTCATATTACAGGGGGAAACTTTGCACAGAGTTCCATTACGATTAATGGGTGGCTTCGAGATTTCTTGTGGGCACAGGCATCGCAAGTCATTCAGTCTTATGGTTCTTCATTATCTGCATATGGTCTTTTTTTCTTAGGTGCTCATTTTGTCTGGGCCTTCAGTTTAATGTTTTTATTCAGCGGCCGTGGTTATTGGCAAGAACTCATTGAATCTATCGTTTGGGCTCATAACAAATTAAAAGTTGCTCCTGCTACTCAGCCTAGAGCCTTGAGCATTATACAAGGACGCGCTGTAGGAGTAACCCATTACCTTCTGGGTGGAATTGCCACGACATGGGCATTCTTCTTAGCGAGAATTATTGCAGTAGGATAGATGGAATTAAGATTTCCCAGGTTTAGCCAAGGCTTAGCTCAGGACCCCACTACTCGTCGTATTTGGTTTGGTATTGCTACCGCACATGATTTCGAAAGTCATGATGATATTACTGAAGAACGTCTTTATCAGAACATTTTTGCTTCTCACTTTGGGCAATTAGCAATAATCTTTCTATGGACGTCCGGAAATCTGTTTCATGTAGCTTGGCAAGGAAATTTTGAATCATGGATACAGGATCCTTTACACGTAAGACCTATTGCTCATGCGATTTGGGATCCTCATTTTGGTCAACCCGCTGTGGAAGCCTTTACTCGAGGAGGTGCTGCTGGTCCAGTGAATATTGCTTATTCTGGAGTTTATCAGTGGTGGTATACAATAGGATTACGCACCAATGAGGATCTTTATACTGGAGCTCTTTTTCTATTATTTCTTTCTACGCTGTCCTTAATAGCAGGTTGGTTACATCTACAACCCAAATGGAAACCAAGCCTTTCGTGGTTCAAAAACGCGGAATCTCGTCTCAATCATCATTTGTCAGGACTTTTCGGGGTAAGTTCTTTGGCTTGGACAGGACATTTAGTTCATGTTGCTATTCCCGCATCC---AGGGGGGAGTACGTTCGATGGAATAATTTCTTAGATGTATTACCCTATCCCCAGGGGTTGGGACCCCTTTTGACGGGTCAATGGAATCTTTATGCCCAAAACCCTGATTCGAGTAATCATTTATTTGGTACCGCTCAAGGAGCGGGAACTGCCATTCTAACTCTTCTTGGGGGATTCCATCCACAAACACAAAGTTTGTGGCTGACCGATATGGCTCACCATCATTTAGCTATTGCATTTATTTTTCTCATTGCCGGTCACATGTATCGAACTAACTTCGGAATTGGGCACAGTATTAAAGATCTTTTAGAAGCGCATACTCCTCCGGGGGGTAGATTAGGGCGTGGGCATAAGGGCCTTTATGACACAATCAACAATTCGATTCATTTTCAGTTAGGTCTTGCTCTAGCTTCTTTAGGGGTTATTACTTCCTTAGTAGCTCAACATATGTACTCTTTACCTCCTTATGCATTCATAGCACAAGACTTTACTACTCAAGCTGCTTTATATACTCATCACCAATATATTGCAGGGTTCATCATGACAGGGGCTTTTGCTCATGGAGCTATTTTTTTCATTAGGGATTACAATCCGGAACAGAATGAGGATAATGTATTGGCAAGAATGTTAGACCATAAAGAAGCTATCATATCTCATTTAAGTTGGGCTAGCCTCTTTCTAGGATTCCATACCTTGGGCCTTTATGTTCATAACGACGTCATGCTTGCTTTTGGTACTCCAGAAAAGCAAATCTTGATCGAACCTATATTTGCCCAATGGATACAATCTGCTCATGGCAAGACGACATATGGGTTCGATATACTCTTATCTTCAACGAATGGCCCCGCTTTCAATGCGGGTCGAAGCCTATGGTTGCCCGGATGGTTGAATGCTGTTAATGAGAATAGTAATTCGCTTTTCTTAACAATAGGACCTGGGGATTTCTTGGTTCATCATGCTATTGCTCTAGGTTTGCATACAACTACATTGATTTTAGTAAAGGGCGCTTTAGATGCACGCGGTTCCAAATTAATGCCAGATAAAAAGGATTTTGGATATAGTTTTCCTTGTGACGGCCCAGGGCGCGGCGGTACTTGTGATATTTCTGCTTGGGACGCATTTTATTTGGCAGTTTTCTGGATGTTAAATACCATTGGGTGGGTTACTTTTTATTGGCATTGGAAACATATCACATTATGGCAGGGCAACGTTTCACAATTTAATGAATCCTCCACTTATTTGATGGGATGGTTAAGAGATTACCTATGGTTAAACTCTTCACAACTTATCAATGGATATAATCCTTTTGGGATGAATAGTTTATCGGTATGGGCGTGGATGTTCTTATTTGGACATCTTGTTTGGGCTACTGGATTTATGTTCTTAATTTCCTGGCGGGGGTATTGGCAGGAATTAATTGAGACTTTAGCATGGGCTCATGAACGCACACCTTTAGCTAATTTAATTCGCTGGAGAGATAAGCCCGTGGCTCTTTCCATTGTGCAAGCAAGATTGGTTGGATTAGCTCACTTTTCCGTGGGTTATATATTCACTTATGCAGCTTTCTTGATTGCCTCAACATCAGGCAAGTTTGGTTAAATGTCACATTCCGTAAAAATTTACGATACATGTATAGGATGCACTCAATGTGTACGAGCTTGTCCAACAGATGTATTAGAAATGATACCCTGGGATGGATGTAAAGCCAAGCAAATTGCTTCCGCGCCGAGAACCGAAGATTGTGTGGGTTGTAAGAGATGTGAATCTGCCTGCCCGACAGATTTTTTAAGTGTCCGCGTTTATTTAGGGCCTGAAACAACACGTAGCATGGCTCTATCTTATTGAATGACGGATTTAAACTTACCTTCTATTTTCGTGCCTTTAGTAGGCTTAGTATTTCCGGCAATTGCAATGACTTCTTTATTTCTTTATGTGCAAAAAAATAAGATTGTCTAGATGCGGGATATAAAAACATATCTCTCTGTAGCACCCGTGCTAAGTACTCTATGGTTTGGTGCTTTAGCAGGTTTATTGATAGAAATTAATCGTTTATTCCCAGATGCTTTGTCATTCCCTTTTTTTTAA------ATGACTGCAATTTTAGAGAGACGCGAAAGTACAAGCCTGTGGGGTCGCTTCTGCAACTGGATAACTAGCACTGAAAATCGTCTTTACATCGGATGGTTCGGTGTTTTGATGATCCCTACCTTATTGACCGCAACTTCTGTATTTATTATCGCCTTCATCGCTGCCCCTCCAGTAGATATTGATGGTATTCGTGAGCCTGTTTCTGGTTCTTTACTTTATGGAAACAATATTATCTCTGGTGCTATTATCCCTACTTCTGCGGCGATCGGATTGCACTTTTACCCAATTTGGGAAGCTGCATCTGTTGATGAGTGGTTATACAATGGTGGTCCTTATGAGCTAATTGTTCTACACTTCTTACTTGGTGTAGCTTGTTATATGGGTCGTGAGTGGGAACTTAGTTTCCGTCTGGGTATGCGTCCTTGGATTGCTGTTGCATATTCAGCTCCTGTTGCAGCTGCTACTGCTGTTTTCTTGATTTACCCTATTGGTCAAGGAAGCTTTTCTGATGGTATGCCTTTAGGAATCTCTGGTACTTTCAACTTTATGATTGTATTCCAGGCAGAGCACAACATCCTTATGCATCCATTCCACATGTTAGGTGTAGCTGGTGTATTCGGCGGTTCCCTATTCAGTGCTATGCATGGTTCCTTGGTAACCTCTAGTTTGATCAGGGAAACTACTGAAAATGAATCTGCTAATGAGGGTTACAAATTTGGTCAAGAGGAAGAAACTTATAATATTGTGGCTGCTCATGGTTATTTTGGCCGATTAATCTTCCAATATGCTAGTTTCAACAACTCTCGTTCTTTACACTTCTTCTTGGCTGCTTGGCCTGTAGTAGGAATCTGGTTCACTGCTTTAGGTATTAGTACTATGGCTTTCAACCTAAATGGTTTCAATTTCAACCAATCTGTAGTTGATAGTCAAGGTCGCGTTATTAATACTTGGGCTGATATCATCAACCGTGCTAACCTTGGTATGGAAGTAATGCACGAACGTAATGCTCACAACTTCCCTCTAGACTTAGCTGCTGTTGAAGTTCCATCTATTAATGGATAAATGGGTTTGCCTTGGTATCGTGTTCATACTGTCGTATTGAATGATCCGGGTCGATTGCTTGCGGTGCATATAATGCACACAGCTCTAGTTTCTGGTTGGGCTGGCTCAATGGCTTTATACGAATTAGCAGTTTTTGATCCCTCTGATCCTGTTCTGGATCCAATGTGGAGACAAGGTATGTTCGTAATTCCCTTCATGACTCGTTTAGGAATAACGGATTCGTGGGGTGGTTGGAGTATTTCAGGAGGAACTGTAACAAATCCGGGTATTTGGAGTTATGAAGGTGTGGCAGGTACGCATATTGTGTTTTCTGGCTTGTGTTTCTTGGCAGCGATCTGGCATTGGGTATATTGGGACCTAGAAATATTCTCTGATGAGCGGACGGGAAAACCCTCTTTGGATTTGCCCAAGATCTTTGGAATTCATTTATTTCTTGCAGGGGTGGCTTGCTTTGGCTTTGGGGCATTTCATGTAACGGGTTTGTATGGTCCTGGGATATGGGTATCCGATCCTTATGGACTAACTGGAAAAGTACAAGCTGTAAATCCAGCGTGGGGTGCAGAAGGTTTTGATCCTTTTGTTCCGGGGGGAATAGCTTCTCATCATATTGCTGCGGGTACATTGGGTATATTAGCGGGCTTATTCCATCTTAGTGTCCGTCCGCCTCAACGTCTATATAAAGGATTACGTATGGGCAATATTGAAACTGTACTTTCCAGTAGTATCGCTGCTGTTTTTTTTGCAGCTTTCGTAGTTGCTGGAACTATGTGGTATGGGTCAGCAACGACCCCAATCGAATTATTTGGGCCTACTCGTTATCAGTGGGATCAGGGATACTTTCAGCAAGAAATATATCGAAGAGTTAGCAATGGTTTAGCCGAAAATCTTAGTTTATCAGAAGCTTGGTCTAAAATTCCCGAAAAATTAGCCTTTTATGATTATATTGGTAATAATCCGGCAAAAGGGGGATTATTCAGAGCAGGCTCAATGGACAATGGGGATGGAATAGCTGTTGGATGGTTAGGACATCCCGTCTTTAGAGATAAAGAAGGACGTGAGCTTTTTGTACGCCGTATGCCTACTTTTTTTGAAACATTTCCGGTTGTTTTGGTAGATGAGGAGGGAATTGTTAGAGCAGACGTTCCTTTTAGAAGAGCAGAATCCAAATATAGTGTTGAACAAGTAGGTGTAACGGTGGAGTTCTATGGTGGCGAACTTAATGGAGTAAGTTATTCTGATCCTGCTACTGTAAAAAAATATGCGAGGCGTTCTCAATTAGGGGAAATTTTTGAATTAGACCGGGCTACTTTGAAATCTGATGGTGTTTTTCGCAGCAGTCCAAGGGGTTGGTTCACTTTTGGTCATGCTACCTTTGCTTTGCTCTTCTTTTTCGGACACATTTGGCATGGCGCTAGAACATTGTTCCGAGATGTTTTTGCTGGTATTGATCCAGATTTGGATGCTCAAGTGGAATTTGGAACATTCCAAAAAGTGGGAGATCCAACTACAAGGAAACAGGCAGTCTGAATGAAAATCTTATATTCCCTGAGGAGGTTCTACCACGTGGAAACGCTCTTTAATGGAACTTTCGTTTTAGCTGGTCGTGACCAAGAAACCACCGGCTTTGCTTGGTGGGCTGGGAATGCCAGACTTATCAATTTGTCCGGTAAACTGCTTGGAGCTCATGTAGCCCATGCCGGATTAATCGTATTCTGGGCCGGAGCAATGAACCTATTTGAAGTGGCCCATTTCGTACCAGAAAAGCCCATGTATGAACAAGGGTTGATTTTACTTCCACACTTAGCTACTCTAGGTTGGGGAGTAGGGCCAGGGGGGGAAGTTCTAGATACTTTTCCGTACTTTGTATCTGGCGTACTTCACCTAATTTCCTCCGCAGTCTTAGGCTTCGGTGGCATTTATCACGCGCTTCTGGGACCCGAGACTCTTGAGGAATCTTTTCCATTCTTTGGTTATGTCTGGAAAGATAGAAATAAAATGACTACAATTTTGGGTATTCACTTAATTTTGTTAGGTCTAGGTGCTTTTCTTCTAGTACTCAAGGCTCTTTATTTTGGCGGTGTATATGATACCTGGGCCCCTGGGGGGGGAGATGTAAGAAAAATTACCAATTTGACCCTTAGTCCCAGTGTTATATTTGGTTATTTACTAAAATCTCCTTTTGGTGGAGAAGGGTGGATTGTTAGTGTAGATGATTTAGAAGATATAATTGGTGGGCATGTATGGTTGGGTTTTATTTGTGTATTTGGCGGAATTTGGCATATTTTAACCAAACCCTTCGCATGGGCTCGCCGTGCATTTGTATGGTCTGGAGAAGCTTACTTGTCTTATAGTTTAGCTGCTTTATCTGTCTTTGGTTTTATCGCTTGTTGTTTTGTATGGTTCAATAATACAGCTTATCCGAGTGAGTTTTATGGACCCACCGGGCCAGAAGCTTCTCAAGCTCAAGCATTTACTTTTCTAGTTAGAGACCAGCGTCTTGGAGCTAATGTGGGATCCGCTCAAGGACCCACAGGTTTAGGTAAATATCTAATGCGTTCCCCAACTGGGGAGGTTATCTTTGGAGGGGAAACTATGCGTTTTTGGGACCTTCGTGCTCCATGGTTAGAACCTCTAAGGGGCCCCAACGGTTTGGACTTGAGTAGGTTGAAAAAAGACATACAACCTTGGCAAGAACGACGCTCAGCAGAATATATGACCCACGCTCCTTTAGGCTCTTTAAATTCCGTGGGTGGCGTAGCTACCGAGATCAATGCAGTTAATTATGTCTCTCCTAGAAGTTGGTTATCAACTTCTCATTTTGTTCTAGGATTCTTCTTTTTTGTGGGCCATTTATGGCATGCAGGAAGAGCCCGAGCTGCTGCAGCAGGTTTTGAAAAGGGAATCGATCGTGATTTGGAACCTGTTCTTTACATGAACCCTCTTAACTAAATGACTATAGCCCTTGGTAGAATTCCTAAAGAAGAAAATGATCTATTTGATACTATGGATGACTGGTTACGAAGGGACCGTTTCGTTTTTGTAGGATGGTCTGGCCTATTGCTCTTTCCTTGTGCTTATTTCGCTTTAGGGGGTTGGTTTACAGGGACAACTTTTGTAACTTCTTGGTATACCCATGGATTGGCTAGTTCCTATTTGGAAGGTTGTAATTTCTTAACCGCAGCAGTTTCTACCCCTGCCAATAGTTTAGCACACTCTTTGTTGCTACTATGGGGGCCCGAAGCACAAGGAGATTTTACTCGTTGGTGTCAATTAGGCGGTCTATGGACTTTTGTAGCTCTCCACGGGGCTTTTGCACTAATAGGTTTCATGTTACGCCAATTTGAACTTGCTCGGTCTGTTCAATTGCGGCCTTATAATGCAATCTCATTCTCTGGTCCAATTGCTGTTTTTGTTTCTGTATTCCTTATTTATCCACTGGGGCAATCTGGTTGGTTCTTTGCGCCGAGTTTTGGCGTAGCAGCGATATTTCGATTCATCCTTTTCTTCCAAGGATTTCATAATTGGACGTTGAACCCATTTCATATGATGGGAGTTGCCGGAGTATTAGGTGCGGCTCTGCTATGCGCTATTCATGGAGCGACCGTAGAAAACACTCTATTTGAGGACGGTGATGGTGCAAATACCTTCCGTGCTTTTAACCCAACTCAAGCTGAAGAAACTTATTCCATGGTCACTGCTAACCGCTTTTGGTCCCAAATCTTTGGTGTTGCTTTTTCCAATAAACGTTGGTTACATTTCTTTATGCTATTTGTACCCGTCACCGGTTTATGGATGAGTGCTATTGGCGTAGTTGGCTTGGCTCTGAACTTACGTGCCTATGACTTTGTTTCCCAGGAAATCCGTGCAGCGGAAGATCCTGAATTTGAGACTTTCTACACCAAAAATATTCTTTTAAACGAGGGTATTCGTGCGTGGATGGCAGCTCAGGATCAGCCTCATGAAAATCTTATATTCCCTGAGGAGGTTCTACCACGTGGAAACGCTCTTTAACTAAAAGGATCTACTAAATTCATCGAGTTGTTCTAAAGAATCAAAACGGTCGGTTATTAACGGAATTCCTTGTCGGCTTTCCGTGAAATACTCGTTTGGCCTAGGACTTCCAAACACGTCATAAGCTAAACCCGTACTGACAAATAACCAACCCGCAATGAATAGGGAAGGTATAGTAATGCTATGAATAACCCAGTATCGAATACTGGTAATAATATCAGCAAAAGAACGTTCTCCCGTGCTTCCAGACAT--TTATCGTTGGATGAACTGCATTGCTGATATTGATCCCAAGAAAAAAACAGTAGGTACAGCTAGTCCGTGAATAGCCAGCCATCGCACTGTAAAAATAGGATAGGTTCGATCTATGGTCAT-ATGGCTACACAAACCGTTGAAGATAGTTCTAAACCTA------GGCCAAAACGAACTGGTGCAGGTAGTTTACTGAAACCCTTGAATTCGGAATATGGGAAAGTCGCCCCGGGTTGGGGGACTACTCCTTTTATGGGGATCGCAATGGCTTTATTCGCTATATTCCTATCTATCATTTTAGAAATTTATAATTCTTCCGTTTTACTGGACGGAATTTTAACCAATTAGATGCTTACTCTCAAACTTTTTGTTTATACAGTAGTGATATTCTTTGTTTCACTCTTTATCTTTGGATTCTTATCTAATGACCCAGGACGGAATCCTGGACGCGAGGAGTAAATGGCCGATACTACTGGAAGAATTCCTCTTTGGCTGATAGGTACTGTAGCTGGTATTGCTGTGATTGGTTTAGTAGGTGTTTTCTTTTATGGTTCATATTCTGGATTGGGTTCATCTCTATAGATGCCTAATATACTTAGTTTAACCTGTATCTGTTTTAATTCTGTTCTTT------ATCCTACTAGTTTTTTCTTTGCCAAATTACCCGAAGCTTATGCTATTTTCAATCCAATCGTGGATATTATGCCTGTTATACCTCTATTCTTTTTTCTATTAGCCTTTGTTTGGCAAGCTGCTGTAAGTTTTCGATGATCAATTGAAGAAGTAATTGGAAAATAAAACAGCAAGTACAAAAATGAGTAATAAACCCCAGTATAGACTGGTACGATTCAATTCAACATTTTGTTCATTCGGGTTTGATTGTGTCATATGGAAGTCAATATTCTCGCATTTATTGCTACTGCACTGTTCATTCTAGTTCCTACTTCTTTTTTACTTATTATTTATGTAAAAACAGTCAGCCAAAATAATTAAATGGAAACAGCAACTTTAGTCGCCATCTCCATATCTGGTTTACTTGTAAGCTTTACTGGGTATGCCTTATATACCGCGTTTGGGCAACCCTCTCAACAATTAAGAGATCCATTCGAAGAACACGGAGACTAAATGGAAGCATTGGTTTATACGTTCCTTTTAGTTTCGACTTTAGGGATAATTTTTTTCGCTATCTTCTTCCGAGAACCACCTAAGGTTCCACCAACTCCAACTAAAAGAATAAAATAAATGACTATTGCTTTCCAATTAGCTGTTTTTGCATTAATTGCGACTTCCTCAGTCTTAGTAATTAGTGTACCCCTTGTATTTGCTTCTCCTGATGGTTGGTCAAATAATAAAAATGTTGTATTTTCCGGTACATCATTATGGATTGGACTAGTCTTTCTCGTAGCTATTCTGAATTCTCTCATTTCTTAA--------------------------ATGTCACCACAAACAGAAACTAAAGCAGGTGTTGGATTTCAAGCTGGTGTTAAAGATTATAAATTGACTTACTACACCCCAGAGTATGAAACTAAGGATACTGATATCTTGGCAGCATTCCGAGTAAGTCCTCAGCCTGGGGTTCCGCCCGAAGAAGCAGGGGCTGCAGTAGCTGCCGAATCTTCTACTGGTACATGGACAACTGTTTGGACTGATGGACTTACCAGTCTTGATCGTTACAAAGGACGATGCTATCACATCGAGCCTGTTGCTGGGGAAGACAACCAATGGATCTGTTATGTAGCTTATCCATTAGACCTATTTGAAGAGGGTTCCGTTACTAAC-ATGTTTACTTCC-ATTGTAGGTAACGTATTTGGTTTCAAAGCCCTACGTGC-TCTACGTTTGGAGGATCTACGAATTCCCCCTACTTATTCAAAAACTTTCCAAGGCCCGCCTCATGGTATCCAAGTTGAAAGAGATAAGTTGAACAAGTATGGTCGTCCTTTATTGGGATGTACTATTAAACCAAAATTGGGATTATCCGCAAAAAATTATGGTAGAGCGTGTTATGAGTGTCTACGTGGTGGACTTGATTTTACCAAAGATGATGAAAACGTAAACTCACAACCATTTATGCGCTGGAGAGACCGTTTTGTCTTTTGTGCCGAAGCTATTTATAAATCACAGGCCGAAACCGGTGAAATCAAGGGGCATTACTTGAATGCGACTGCGGGTACATGTGAAGAAATGATTAAGAGAGCTGTATTTGCAAGAGAATTAGGGGTTCCTATTGTAATGCATGACTACTTAACTGGGGGATTCACCGCAAATACTACTTTGGCTCATTATTGCCGCGACAATGGCCTACTTCTTCACATTCACCGTGCAATGCATGCAGTTATTGATAGACAGAAAAATCATGGTATGCATTTCCGTGTATTAGCTAAAGCATTGCGTATGTCTGGGGGAGATCATATCCACTCCGGTACAGTAGTAGGTAAGTTAGAAGGGGAACGCGAAATGACTTTAGGTTTTGTTGATTTATTGCGCGATGATTTTATTGAAAAAGATCGTGCTCGCGGTATCTTTTTCACTCAGGACTGGGTATCCATGCCAGGTGTTATACCGGTAGCTTCAGGTGGTATTCATGTTTGGCATATGCCAGCTCTGACCGAAATCTTTGGGGACGATTCTGTATTACAATTTGGTGGAGGAACTTTAGGACATCCTTGGGGAAATGCACCTGGTGCAGCAGCTAATCGAGTGGCTTTAGAAGCCTGTGTACAAGCTCGTAACGAAGGGCGCGATCTTGCTCGCGAAGGTAATGAAATTATCCGAGCAGCTTGCAAATGGAGTCCTGAACTAGCCGCAGCTTGTGAAGTATGGAAGGCGATCAAATTCGA---GTTCGAGCCGGTAGATACTATTGATTAA---------------------------------------------------------------------------------------------------------------------------------------------------------------------------------------------------------------------------------------------------------------------------------------------------------------------------------------------------------------------------------------------------------------------------------------------------------------------------------------------------------------------------------------------------------------------------------------------------------------------------------------------------------------------------------------------------------------------------------------------------------------------------------------------------------------------------------------------------------------------------------------------------------------------------------------------------------------------------------------------------------------------------------------------------ATGCTTTGGAAGAAGCTTGTACAGTTTGGGAAGGGGTTTT--TTGAGAGAAAAGAAGAATCTACTTCAACCGATATGCCCTTAGGCACGGCCATGCATAACATAGAAATCACACGTGGAAGGGGTGGGCAATTAGCTAGAGCAGCAGGTGCTGTAGCGAAACTCATTGCAAAAGAGGGTAAATCGGCCACTTTAAGATTACCATCTGGGGAGGTCCGTTTAGTATCCCAAAACTGCTTAGCAACAGTCGGACAAGTGGGTAATGTTGGGGTGAACCAAAAAAGTTTGGGTAGAGCCGGATCTAAGTGTTGGCTAGGTAAACGCCCCGTAGTAAGAGGGGTAGTTATGAACCCTGTGGACCACCCCCATGGGGGCGGTGAAGGGAAAGCTCCCATTGGTAGAAAAAAACCCACAACCCCTTGGGGTTATCCTGCGCTTGGAAGAAGAACTAGGAAAAGGAAAAAATATAGCGATAGTTTTATTCTTCGTCGCCGTAAG------TAATTATAATACTTCAGGAGCTAATGAAACTATTTTGGTAAAATTCAATTCTCTCAATTCCTCGGCAATCGCGCCAAAAACTCGAGTTCCTTTTGGATTGCCTTTTTGATCAATTATAACCGCAGCATTGTCATCATAGCGGATTATTATACCGTCTTCGCATTTGAACTCTTTACATGTACGTACAATTACAGCTCGAATTACTTCGGATCTTTCTAGAGGCATTTGGGGCAATGCGTCTTTGATTACAGCAACAATAACATCACCAATACGAGCATATCGCTGATTACCAGCAGCTCCTATGACTCGAATACACATCAATTTTCGAGCTCCACTATTATCTGCTACATTTAAAAGGGTCTGAGGTTGAATCAT---------------------CTATATCTCTAATCGAATAAATTGACTTCGTATGGGCATTTTACTGGCAGCTATGGAGATAGCTGCTCTAGCTACAGTTTCAGATACTCCCCCCATTTCATAAAGTATACGACCAGGTTTAACAACGGATACCCAATATTCGGGGGACCCCTTTCCCGAGCCCATACGTGTTTCCGTGGGTCTTAGTGTAACCGGTTTGTCGGGAAATATACGTACCCATATTTTTCCACCACGACGTGCATATCGTGTTATTGCTCTTCGTCCTGCTTCTATCTGTCTCGCCGTGATCCAAGCGGGTTCAAGTGCTTGAAGAGCATATCTACCAAAACAAATACGATTGCCTCGGCAGGATTTTCCTTTCATTCTTCCTCTATGTTGTTTGCGAAATCTGGTTCTTTTGGGGTTATAGTCGATGGTTCTCTTTCTTAGTTCCAT-----------------------------------------------------------------------------------------------------------------------------------------------------------------------------------------------------------------------------------------------------------------------------------------------------------------------------------------------------------------------------------------------------------------------------------------------------------------------------------------------------------------------------------------------------------------------------------------------------------------------------------------------------------------------------------------------------------------------------------------------------------------------------------------------------------------------------------------------------------------------------------------------------------------------------------------------------------------------------------------------------------------------------------------------------------------------------------------------------------------------------------------------------------------------------------------------------------------------------------------------------------------------------------------------------------------------------------------------------------------------------------------------------------ATGACCAGAGTTCCGCGAGGATATATAGCCCGGAGACGACGAACAAAAATGCGTTCATTTGCCTCAAACTTTAGAGGGGCTCATTTAAGACTTAATCGAATGATTACCCAACAGGTAAAAAGAGCTTTTGTTTCCTCTCATCGAGATAGAGGTAGGCAAAAGAGGGATTTTCGTCGTTTGTGGATCACTCGGATAAACGCAGCAACGCGGGTATATAAAGTA---------------TTCGATAGTTATAGTAAATTAATACACAACCTGTACAAGAAGAAATTGATTCTTAATCGTAAAATGCTTGCACAAGTAGCTGTATCAAATCCAAATAATCTTTACACGATTTCCAATAAAATAAAGATCATCAATT---------------------------------------------------------------------------AAATGACAAGTTTCAAACTAGTAAAGTATATCCCTAGGATAAAGAAGAAGAAAAGTGGGCTAAGGAAACTCGCAAGGAAAGTTCCAACCGATCGTCTACTTAAGTTCGAGAGAGTTTTCAAAGCACAAAAACGTATCC---CTATGTCTGTTTTCAAAGCACAAAGAGTTCTTGACGAGATTCGCTGGCGTTACTACGAGGAAACTGTTATGATACTGAACCTCATGCCCTATCGAGCATCTTATCCCATCTTAAAGTTGGTTTATTCGGCAGCCGCAAATGCTACTCATTATAGGGATTTCGACAAAGCGAATTTATTTATTACTAAAGCCGAAGTCAGTAGGAGTACTATTATGAAGAAATTCAGACCTCGAGCTCGAGGACGTAGTTTCCCCATAAAAAAAAGCATGTGTCATATAACAATTGTACTAAATATAGTAAAGAAATCTAAATAA------------------------ATGGATGGAATCAAATACGCAGTATTTACAGAAAAAAGTCTTCGTTTATTGGGAAAGAATCAATATACTTTTAATGTCGAATCGGGATTCACTAAGACAGAAATAAAGCATTGGGTCGAACTCTTCTTTGGTGTTAAGGTGGTAGCTGTGAATAGCCATCGACTACCTGGAAAAGGTAGAAGAATAGGACCTATTCTGGGCCATACAATGCATTACAGACGTATGATCATTACCCTTCAACCGGGTTATTCTATTCCACTTC---TAGATAGAGAAAAAAACT---------------AAATGGCAGTTCCAAAAAAACGTACTTCAATGTCAAAAAAGCGTATTCGTAAAAATATTTGGAAGAAAAAGACTTATTTTTCCATAGTACAATCTTATTCTTTAGTAAAATCAAGATCATTTTCGAGCGGTAATG---AGCATCCAAAACCAAAGGGTTTTTCTGGGCAACAAACAGATAATAAG----ATTTT---------GGAATAAATGGCCAAGGGAAAAGATGTTAGAATCAGAGTTATTTTGGAATGCATCAGTTGTGTTCGAAAAGGTGCCAATGAGGAATCGACGGGGATTTCTAGATATAGTACTCAAAAGAATCGCCACAATACACCCGGACAATTAGAATTCAAAAAATTTTGTCGTTATTGTCGCAAGCATACGACTCATCACGAAATAAAGAAATAGATGAAAATAAGAGCTTCCGTTCGTAAAATTTGTACAAAATGTCGACTGATTCGTAGGCGTGGACGAATTAGAGTCATTTGCTCTAATCCGAAGCATAAACAAAGACAGGGGTAAATGGTTCGAGAGGAGGTAGCAGGATCCACTCAAACACTACAGTGGAAGTGTGTTGAATCAAGAGTAGATAGTAAGCGCCTTTATTATGGTCGTTTCATTCTGTCCCCGCTTAGAAAAGGTCAAGCGGACACCGTCGGTATTGCCTTGCGAAGAGCTTTACTTGGAGAAATAGAAGGAACATGTATCACACGTGCAAAATTTGGGAGCGTGCC------GCACGAGTATTCTACAATAGCAGGTATTGAAGAATCCGTACAAGAAATTTTACTAAATTTGAAAGAAATTGTATTGAGAAGTAATCTCTATGGAGTTAGAGACGCATCCATTTGCGTCAAAGGTCCTAGATACATAACTGCTCAAGATATCATCTTACCGCCTTCCGTAGAAATCGTTGATACGGCACAACCTATAGCTAACTTGACAGAGCCCATTGATTTCTGTATTGATTTACAGATCAAGAGAGATCGTGGATATCAGACAGAACTCAGAAAGAACTATCAAGATGGAAGTTATCCTATAGATGCTGTATCCATGCCTGTTCGAAATGTGAATTATAGTATTTTTTCTTGTGGGAATGGAAATGAAA---AACACGAGATACTTTTTCTAGAAATATGGACTAATGGAAGTTTAACCCCTAAGGAAGCACTTTATGAGGCTTCTCGTAATTTGATTGATTTATTTCTTCCTTTTCTACACGCGGAGGAAGAGGGCGCTAGTTTC------GAAGAAAATAAAAACAGGTTTACTCCACCCCTT---TTTACTTTTCAAAAAAGATTAACT------AATCTAAAGAAAAACAAAAAAGGAATTCCATTGAATTGTATTTTTATTGATCAATTAGAATTGACTTCTAGAACGTATAATTGTCTAAAAAGGGCCAATATACATACACTATTGGACCTTTTGAGTAAGACTGAAGAAGATCTTCTGAGAATTGACAGTTTTCGTATGGAAGATAGAAAACATATATGGGACACTCTAGAGAAGCATCTCCCAATTGATTTACTTAAGAATAAACTCTCGTTTT---------------AAATGCTCCGG---AATGGAAACGAGGGAATGTCCACAATACCCGGATTTAGTCAGATCCAATTCGAGGGATTTTGTAGGTTCATTAATCAAGCCTTGGCAGAAGAACTTGACAAGTTTCCAACAATTAAAGATCCAGATCACGAAATTGCATTTCAATTATTTGCGAAAGGATATCAATTGCTAGAACCCTCGATAAAAGAAAGAGATGCTGTGTATGAATCACTCACCTATTCTTCCGAATTATATGTATCTGCGAGATTAATTT------TTGGTTTCGATGTGCAAAAGCAAACCATTTCTATCGGAAACATTCCTATAATGAATTCCTTAGGAACCTTTATTATAAATGGAATATACCGAATTGTGATCAATCAAATATTGCTAAGTCCTGGTATTTACTACCGCTCGGAATTAGATCATAAGGGAATTTCTATCTACACTGGCACTATAATATCAGATTGGGGGGGGAGATCGGAATTAGCAATTGATAAAAAAGAAAGGATATGGGCTCGCGTGAGTAGAAAACAAAAGATATCTATTCTAGTTCTATCATCAGCTATGGGTTCGAATCTAAGAGAAATTCTAGATAATGTTTCCTACCCTGAAATTTTCTTGTCTTTCC------CGAATGCTAAGGAGAAGAAG------AGGATTGAGTCAAAAGAAAAAGCTATTTTGGAGTTTTATCAACAATTTGCTTGTGTAGGTGGGGACCTGGTATTTTCGGAGTCCTTATGCGAGGAATTACAAAAGAAATTTTTTCAACAAAAATGTGAATTAGGAAGGATTGGTCGACGAAATATGAATCGGAGACTTAATCTTGATATACCTCAGAACAATACATTCTTGTTACCACGAGATGTATTGGCCGCTACGGATCATTTGATTGGAATGAAATTTGGAACGGGTATACTTGACGATGACGATATGAATCACTTGAAAAATAAACGTATTCGTTCGGTTGCGGATCTGTTACAAGATCAATTCGGATTGGCTCTTGGTCGTTTACAACATGCAGTTCAAAAAACTATTCGTAGAGTATTCATACGTCAATCGAAACCGACTCCCCAAACTTTGGTAACTCCAACTTCAACTTCAATTTTATTAATAACTACTTATGAGACCTTTTTTGGCACATACCCGTTATCTCAAGTTTTTGATCAAACGAATCCATTGACACAAACTGTTCATGGGCGAAAAGTGAGTTGTTTAGGTCCTGGAGGGTTGACGGGGAGAACCGCAAGTTTTCGGAGCCGCGATATTCATCCGAGTCACTATGGGCGTATTTGTCCAATTGACACGTCTGAAGGAATCAATGTTGGACTTACTGGATCCTTAGCAATTCATGCGAGAATTGATCACTTGTGGGGATCCATAAAGAGTCCGTTTTATGAAATATCTGCTGAGAAAGCAAAAGAAAAAAAAGAGAGACAGGTGGTTTATCTATCACCAAATAGAGATGAATATTATATGATAGCAGCAGGAAATTCTTTGTCCTTGAATCAAGGTATTCAGGAAGAACAGGTTGTTCCGGCTAGATACCGTCAAGAATTCTTGACTATTGCATGGGAACAGATTCATGTTAGAAGTATTTTTCCTTTCCAATATTTTTCTATTGGGGGTTCTCTCATTCCTTTTATTGAGCACAATGATGCGAATCGGGCTTTAATGAGTTCTAATATGCAGCGCCAAGCAGTTCCGCTTTCTCGGTCCGAGAAATGCATTGTTGGAACTGGATTGGAACGCCAAACAGCTCTAGATTCGAGGGTTTCCATTATAGCCGAACGCGAGGGAAAGATCATTTCTACTGATAGTCATAAGATACTTTTATCAAGTAGT---------------------GGGAAGAC---------TATAAGTATTCCTTTAGTTAACCACCGTCGCTCTAACAAAAATACTTGTATGCACCAAAAACCCCGGGTTCCGCGGGGTAAATCCATTAAAAAAGGACAAATTTTAGCAGAAGGAGCTGCTACAGTTGGGGGCGAACTTGCTTTAGGAAAAAACGTATTAGTAGCTTATATGCCATGGGAAGGTTACAATTTTGAAGACGCAGTACTAATTAGCGAACGTTTGGTATATGAAGATATTTATACCTCTTTTCACATCCGGAAATATGAAATTCAGACGGATACGACAAGCCAGGGCTCCGCTGAAAAAATCACTAAAGAAATACCACATCTAGAAGAACATTTACTCCGCAATTTGGACAGAAATGGAGTTGTTAGGTTGGGATCCTGGGTAGAAACTGGTGATATTTTAGTAGGTAAATTAACGCCTCAGATAGCGAGCGAATCATCTTATATCGCGGAAGCTGGATTATTACGGGCCATATTTGGCCTTGAGGTTTCCACTTCAAAAGAAACTTCTCTGAAATTACCTATAGGTGGAAGAGGGCGCGTTATCGATGTGAAATGGATCCAAA-------GGGACCCGCTCGACAT-----AATGGTTCGTGTATATATTTTACAGAAACGTGAAATCAAAGTTGGGGATAAAGTAGCCGGAAGACATGGGAATAAAGGGATCATTTCCAAAATTTTGCCTAGGCAAGATATGCCCTATTTGCAAGATGGAACACCCGTTGATATGGTCTTCAATCCCTTAGGAGTACCCTCCCGAATGAATGTGGGACAAATATTTGAAAGCTCGCTCGGATTAGCGGGGGATCTGCTAAAGAAACATTATAGAATAGCACCCTTTGATGAGAGATATGAGCAAGAGGCTTCAAGAAAACTTGTGTTTTCAGAATTATATGAAGCCAGTAAAGAAACAAAAAATCCATGGGTATTTGAACCCGAGTACCCGGGAAAAAGCAGAATATTTGATGGAAGAACAGGCGACCCCTTTGAGCAACCTGTTCTAATAGGGAAGTCCTATATCTTAAAATTAATTCATCAAGTTGATGAGAAAATTCATGGGCGTTCTACTGGGCCCTACTCACTTGTTACACAACAACCCGTTAGAGGAAGAGCCAAGCAAGGGGGACAACGAGTAGGAGAAATGGAAGTTTGGGCTTTAGAAGGATTTGGTGTTGCTCATATTTTACAAGAGATACTTACTTATAAATCTGACCATCTTATAGCTCGCCAAGAAATACTTAATGCTACGATCTGGGGAAAAAGAATACCTAATCATGAGGATCCTCCAGAATCTTTTCGAGTGCTCGTTCGAGAACTACGATCTTTGGCTCTAGAACTG-AATCATTTCCTTG-TATCTGAAAAGAACTTCCAGGTTAATAGGGA-GGAAGTTTGAATGATTGACCAATATAAACATCAACAACTTCAAATTGGACTCGTTTCCCCTCAACAAATAAAGGCTTGGGCTAACAAAAACCTACCTAATGGAGAAGTCGTTGGCGAAGTCACAAGGCCCTCTACTTTTCATTATAAAACCGATAAACCAGAAAAAGATGGATTGTTTTGCGAAAGAATCTTTGGACCCATAAAAAGCGGGATTTGCGCTTGTGGCAATTCTCGAGCGAGCGGAGCTGAAAACGAAGACGAAAGATTTTGCCAAAAATGCGGGGTAGAATTTGTGGATTCTCGGATACGAAGATATCAAATGGGATACATCAAACTCGCATGTCCCGTGACTCATGTGTGGTATTTGAAAGGTCTTCCTAGTTATATCGCGAATCTTTTAGATAAACCTCTTAAGAAGTTGGAGGGCCTAGTATACGGC-----------------------------------------------------------------------------------------------------------------------------------------------------------------------------------------------------------------------------------------------------------------------------------------------------------------------------------------------------------------------------------------------------------------------------------------------------------------------------------------------------------------------------------------------------------------------------------------------------------------------------------------------------------------------------------------------------------------------------------------------------------------------------------------------------------------------GATTTCTCTTTTGCTAGGCCCAGCACTAAAAAACCCACTTTTTTACGATTACGAGGTTTATTCGAAGAGGAAATTGCATCCTGTAACCACAGCATTTCTCCCTTTTTTTCTACCCCAGGCTTTGCAACATTTCGAAATCGGGAAATTGCGACAGGAGCAGGTGCTATTAGAGAACAATTAGCAGATTTGGATTTGCGAATTATTATAGAGAATTCTTTGGTCGAATGGAAGGAATTAGAAGACGAGGGGTATAGTGGAGATGAGTGGGAAGATAGAAAAAGAAGAATAAGAAAAGTTTTTTTGATTAGACGCATGCAATTGGCGAAACATTTTATTCAAACAAATGTAGAACCTGAATGGATGGTTTTGTGCTTATTACCGGTTCTTCCTCCCGAATTGAGACCTATTGTTTATAGGTCTGGAGATAAAGTAGTGACTTCAGACATTAATGAACTTTATAAGAGAGTTATCCGTCGGAACAACAATCTTGCCTATCTATTAAAAAGAAGTGAATTAGCGCCAGCAGATTTAGTAATGTGCCAGGAAAAATTGGTACAAGAAGCCGTGGATACACTTCTTGATAGTGGGTCCCGCGGGCAACCGACGCGGGATGGTCACAATAAAGTATACAAATCACTTTCAGATGTAATTGAAGGTAAAGAGGGAAGGTTTCGCGAGACTCTGCTTGGGAAACGGGTCGATTACTCGGGGCGTTCTGTCATTGTTGTGGGTCCTTCGCTTTCATTACATCAATGTGGATTACCTCTAGAGATAGCAATAAAGCTTTTTCAGCTATTTGTAATTCGCGATTTAATCACGAAACGCGCCACTTCTAATGTAAGGATTGCTAAAAGGAAAATTTGGGAAAAAGAACCCATTGTATGGGAAATACTTCAAGAAGTTATGCGGGGACATCCTGTACTGTTAAATAGAGCACCTACCCTGCATAGATTAGGCATACAGGCCTTTCAACCCACTTTAGTAGAGGGGCGTACTATTTCTTTACACCCATTAGTGTGTAAGGGTTTCAATGCGGACTTTGATGGAGATCAAATGGCTGTTCATCTACCTTTATCCTTGGAAGCTCAGGCAGAAGCCCGTTTACTTATGTTTTCTCATATGAATCTCTTATCTCCCGCTATTGGGGATCCTATTTGCGTACCAACCCAAGACATGCTTATCGGGCTTTATGTATTAACGATTGGAAAGCGTCGAGGTATTTGTGCAAATAGATATA------------ATAGTTGCAGAAACTACCCAAATCTAAAAGTAAATTACAATAATAATAATAAT---TCTAAATATAGGAAAGATAAAGAACCCCATTTTTCTAGTTCTTATGATGCACTGGGAGCTTATAGACAAAAACTAATCAGTTTAGATAGTCCCTTGTGGCTACGATGGAACCTGGATCAACGCGTCATTGGGTCAAGAGAAGTTCCGATTGAAGTTCAATATGAATCTTTGGGGACTTATCATGAGATTTATGCCCACTATCTAATAATGGGAAATAGAAAAAAAGAAATTCGTTCGATATACATTCGAACCACTCTTGGTCATATTTCTTTTTATAGAGAAATAGAGGAAGCCATACAAGGATTTAGTCAGGCCTATTCATACACTACCTAAATGGCGGAACGGGCCAATCTGGTCTTTCATAATAAAGAGATAGACGGAACTGGTATGAAACGACTTATTAGCAGATTAATAGATCATTTTGGAATGGGATATACATCCCATATACTGGATCAACTAAAGACTCTGGGCTTCCATCAAGCCACTACTACATCGATTTCGTTAGGAATCGAGGATCTTTTAACAATACCCTCTAAGGGATGGTTAGTCCAAGACGCGGAACAACAGAGTTTTCTTTTGGAGAAACACTATTATTATGGGGCTGTACACGCGGTAGAAAAATTACGCCAATCTGTTGAGATATGGTATGCGACAAGTGAATATTTGAAACAAGAAATGAATTCAAATTTTCGGATAACGGATCCTTCTAATCCAGTCTATCTAATGTCTTTTTCAGGAGCCAGAGGAAATGCATCTCAAGTACACCAATTAGTAGGTATGAGAGGATTAATGTCGGACCCTCAAGGACAAATGATTGATTTACCTATTCAAAGCAATTTACGCGAGGGACTTTCTTTGACAGAATATATAATTTCCTGCTATGGAGCCCGCAAAGGGGTTGTAGATACTGCTGTGCGAACAGCAGATGCTGGATATCTTACACGTAGACTTGTTGAAGTAGTTCAACATATTATTGTGCGTAGAAGAGATTGTGGTACTATCCGAGGTATTTCTGTAAGTCCTCAAAATGGGATGACGGAAAAACTTTTTGTCCAAACACTAATTGGTCGTGTATTAGCAGACGATATATATATCGGTTCACGATGCATTGCCGCGCGAAATCAAGATATTGGAATTGGATTAGTCAATCGATTCATAACTGCCTTTCGAGCACAACCATTTCGAGCACAACCAATATATATTAGAACCCCCTTTACTTGCCGAAGCACTTCTTGGATCTGTCAATTATGCTATGGCCGGAGTCCTACTCATAGTGATCTGGTCGAATTGGGAGAAGCCGTAGGTATTATTGCAGGTCAATCAATTGGGGAGCCGGGGACTCAACTAACATTAAGAACTTTTCATACTGGCGGAGTATTCACAGGGGGTACTGCCGACCTTGTACGATCCCCTTCGAATGGAAAAATAAAATTCAATGAGAATTTGGTTCACCCCACACGTACCCGTCATGGGCAGCCTGCTTTTCTATGTTATATAGACTTGCATGTAACTATTCAGAGTCAAGATATTCTATATAGTGTGAATATTCCCTCAAAAAGCTTGATTCTAGTGCAAAATGATCAATATGTAAAATCCGAACAAGTAATTGCGGAGATTCGTGCCGGAACGTCCACTTTACATTTTAAAGAAAGGGTACAAAAGCATATTTATTCTGAATCAGACGGCGAAATGCACTGGAGTACTGATGTTTACCATGCGCCCGAATATCAATATGGTAATCTTCGCCGATTACCAAAAACAAGCCATTTATGGATATTGTCAGTAAGTATGTGCAGATCCAGTATAGCGTCTTTTTCACTCCACAAGGATCAAGATCAAATGAATACTTA---------------------------------------------------------------------------------------TGGTAAAAAAGATAGGGAAAT------TCTTGATTATTC---AACGTCGGATCGAATCATGTCCAATGGCCATTGGAATTTTATCTATCCTTCTATTTTTCAAGATAATTCAGATTTGTTAGCGAAAAAGCGAAGAAATAGGTTCGTCATTCCATTA------CAATATCATCAAGAACAAGAGAAAGAACTAATATCCTGTTTTGGGATTTCGATTGAAATCCCCCTTATGGGTGTTTTACGTAGAAATACTATTTTTGCTTATTTTGACGATCCCCGATACAGAAAAGATAAAAAGGGTTCAGGAATTGTTAAATTTAG---------------------------------------------------------------ATATAGGACCCTAGAAGAAGAATATAGGACTCGAGCGGAAGACTCAGAAGAGGAATATGAGACCCTAGAAGACGAATACAGGACCCGAGAGGACGAATATGAATATGAAACCCTAGAAGAATCTAAATATGGAATCCTAGAAGACGAATACGAATATGAAACCCTAGAAGACGAATATGGGAGCCCAGAAAACGAATAT------------------------------------------GGGAACCCAGAGAACGAATATAGGACTTTAGAGAAAGACTCAGAAGAGGAATATGGGAGCTCAGAGAGCAAATATAGGACCC------AA------GAGGACGAATATGGA---------------------ACTCTAGAGGAAGACTCAGAAGACGAATATGGCAGCCCCGGGGAAAG---------CGCAGAGGAAAAATATGGTACTTT------------AGAGGAAGACTC---------------------AGAAGAAGATTCAGAGGACGAATACGAGAGCCCAGAGGAAGATTCCATCTTAAAAAAAGAGGGTTTGATTGAGCATCGAGGAACAAAAGAATTTAGTCTAAAATACCAAAAAGAAGTAGATCGGTTTTTTTTCATTCTTCAAGAACTTCATATCTTGCCGAGATCTTCATCCCTAAAGATACTTGACAATAGTATTATTGGAGTGGATACACAACTCACAA------AAAATACAAGAAGTCGACTAGGCGGACTGGTCCGAGTGAAGAGAAAAAAAAGCCATACGGAACTCAAAATATTTTCCGGAGATATTCATTTTCCTGAAGAGGCGGATAAGATATT------AGGTGGCTGTTTGATACCGCCAGAAAGACAAAAAAAAGATTCTAAGGAATCAAA------------------AAAAAGGAAAAATTGGGTCTATGTTCAACGGAAAAAAATTCTCAAG---AGCAAGGAAAAGTATTTTGTTTCCGTTCGCCCTACAGTGGCATATGAAATGGACGAAGGAAGAAATTTAGCAACACTTTTCCCGCAGGATCTCTTGCAAGAAGAAAATAATCTCCAAATTCGACTTGTCAATTTTATT---------------------------------------TTTCATGAAAATAGCAAGTTAACTCAAAGAATTTATCACACAAATAGTCAATTTGTTAGAACTTGCTTAGTAGTGAATTGGGAACAAGAAGAAAA---------AGAAAAGGCTGGTGCTTCCCTTGTTGAGGTAAGAGCAAATGATCTTATTCGCGATTTCCTAAGAATTGAGTTAGTCAAG------TCCACTATTTCGTATACACGAAAAAGGTATGGTAGGACAAGTGCAGGACCGATTCCCCATAATAGGTTAGATCGCGCCAATATCAATTCTTTTTATTCCAAGGC------GAAGATTGAATCACTTAGCCAACATCCAGAAGCTATTGGCACTTTGTTGAATCGAAATAAAGAATACCACTCTTTGATGATTTTGTCGGCATCCAACTGTTCTCGAATTGGTTTATTCAAGAATTCAAAACATCCCAATGCGATAAAAGAATGGAATCCTAGAATTCCTATTCGAGAAATTTTTGGGCCCTTAGGCGCTATTGTAGCTAGTATATCGCATTTTTCTTCATCTTACTATTTACTAACGCATAATAAAATCCTGTTAAAAAAATATTTGTTCGTTGACAATTTAAAACAAACCTTCCAAGTACTTCAAGAACTTAAATACTCTTTAATAGATGAAAATAAAAGGATTTCTAATTTCGAT------AGTAACATAATGTTGGATCCATTCCTTTTGAATTGTCACTTTGTCCATCATGATTCTTGGGAAGAGACATTGGCAATAATTCACCTTGGACAATTTATTTGTGAAAATGTATGTCTATTTAAAT------CGCACATAAAAAAATCTGGTCAAATTTTCATTGTAAATATGAATTCCTTTGTTATAAGAGCAGCTAAACCTTATTTGGCCACTACAGGAGCAACTGTTAATGGTCATTATGGAGAAATCCTTTACAAGGGAGATAGGTTAGTTACGTTTATATATGAAAAATCGAGATCTAGTGACATAACGCAAGGTCTTCCAAAAGTGGAACAAATCTTTGAAGCGCGTTCAATTGATTCATTATCCCCGAATCTCGAAAGGAGAATTGAGGATTGGAATGAGCGTATACCAAGAATTCTTGGGGTCCCTTGGGGATTCTTGATTGGAGCTGAGCTAACCATAGCCCAAAGTCGTATCTCTTTGGTTAATAAAATCCAAAAGGTTTATCGATCCCAAGGGGTACAGATCCATAATAGACATATAGAGATTATTATACGCCAAGTAACATCAAAAGTGCGGGTTTCCGAAGATGGAATGTCTAATGTTTTTTCGCCTGGGGAATTAATCGGACTATTGCGAGCGGAACGAGCAGGACGAGCTTTGGATGAATCGATCTATTATCGGGCAATCTTATTGGGAATAACAAGGGCTTCCCTGAATACCCAAAGTTTCATATCTGAAGCAAGTTTTCAAGAAACTGCTCGAGTTTTAGCAAAAGCTGCCCTACGAGGTCGCATTGATTGGTTGAAAGGCTTGAAAGAAAACGTAGTTCTGGGGGGGATTATACCTGTTGGTACCGGATTCCAAAAATTTGTGCATCGTTCCCCACAAGACAAGAACCTTTATTTCGAAAAAAAAAAAAAAAATCTATTCGCGTCGGAAATGAGAGATTTTTTGTTTCTCCATACAGAATTAGTTTCTTCAG---------------ATTCTGATGTAACAAACAATTTT---------------TATGAGACATAA-------------------------------------------ATGACAAGAAGATATTGGAACATTAATTTGAAAGAGATGATAGAAGCAGGAGTTCATTTTGGTCATGGTATTAAGAAATGGAATCCTAAAATGGCCCCTTACATTTCGGCAAAGCGTAAAGGTACTCATATTATAAATCTCGCTAGAACGGCTCGTTTTTTATCAGAAGCTTGTGATTTAGTTTTTGATGCAGCAAGTCAGGGAAAAAGTTTCTTAATTGTTGGTACCAAAAAAAGAGCAACAGATTTAGTAGCATCAGCTGCAATAAGGGCTCGTTGTCATTATGTTAATAAAAAGTGGTTCAGTGGTATGTTAACGAATTGGTCGATTACGAAAACTAGACTTTCTCAATTTAGAGACTTAAGAGCAGAAGAAAAAATGGGAAAATTCCACCATCTCCCAAAAAGAG-ATGTGGCAATCTTGAAGAGAAAATTATCTACCTTGCAAAGGTATCTCGGCGGGATCAAATATATGACGAGATTGCCAGACATTGTGATCGTCCTTGATCAGCAAAAAGAGTATATAGCTCTTCGGGAATGTGCCATTTTGGGGATTCCTACTATTTCTTTAGTCGATACAAATTGTGACCCGGATCTCGCGAATATATCGATTCCAGCCAACGATGACACTATGACTTCAATTCGATTGATTCTTAACAAATTAGTATTTTCAATTTGTGAGGGCCGTTCTCTCTATATAAGAAATCGTT---------GAATGGGACAAAAAATAAATCCACTCGGTTTCAGACTTGGTACAACCCAAAAACACCATTCCTTTTGGTTCGCACAACCAAAAAATTATTCTGAAGGTCTACAGGAAGATAAAAAAATAAGGGATTGTATCAAGAACTATATA------CAAAAGAATAGGAAAAAGGGCT---CGAATAGAAAAATAGAATCAGACTCAAGTTCCGAAGTAATTACACATAATAGAAAAATGGACTCAGGTTCAAGTTCCGAAGTAATTACACATATAGAAATCCAAAAAGAAATCGATACGATCCACGTCATAATCCATATTGGATTCCCAAATTTATTAAAGA------AAAAAGGAGCAATCGAAGAATTAGAGAAAGATCTACAAAAGGAAATTAACTCTGTAAACCAGAGATTTAATATTTCTATCGAAAAAGTTAAAGAACCTTATAGACAGCCTAACATTCTTGCAGAATATATAGCTTTCCAATTAAAAAATAGAGTTTCATTCCGAAAGGCAATGAAAAAAGCCATTGAATTAACTAAAAAAGCAGATATAAGGGGAGTAAAAGTAAAAATTGCGGGTCGTCTCGGAGGAAAAGAAATTGCACGCGCCGAATCTATTAAAAAGGGTAGACTTCCCCTCCAAACAATTCGCGCTAAAATTGATTATTGCTGCTATCCAATTCGGACTATCTATGGAGTATTAGGTGTAAAAATTTGGATATTCGTAGACGAAGAATAAATGTCCCGTTATCGAGGACCTCGTTTAAAAAAAATACGCCGTCTGGGAGCTTTACCAGGACTCACTAGAAAAACACCTAAATCCGGAAGTAATCTTAAAAAAAAATTCAATTCTGGGAAAAAGGAGCAATATCGTATTCGTCTTCAAGAAAAACAGAAATTGCGTTTTCATTATGGTCTGACAGAACGACAATTACTTAGATATGTACATATCGCTGGAAAAGCAAAAAGGTCAACAGGCCAGGTTTTACTACAATTACTTGAAATGCGTTTGGATAATATCCTTTTTCGATTGGGTATGGCTTCAACCATTCCTGGGGCCCGCCAATTAGTCAACCATAGACATATTTTAGTTAATGGTCGTATAGTCAATATACCAAGTTTTCGTTGCAAACCCCGAGATATTATTACTACGAAAGATAACCAAAGATCAAAAGGTCTGGTTCAAAATTATATTGCTTCATCGGACCCGGGGAAATTGCCAAAGCATTTGGCGATTGACACGTTGGAATATAAAGGACTAGTAAATAAAATCCTAGATAGGAAGTGGGTCGGTCTCAAAATAAATGAGTTGTTAGTTGTAGAATATTACTCTCGTCAGACTTGAATGTCACGTCGAGGTACTGCAGAAAAAAGAACTGCAAAATCCGATCCAATTTTTCGTAATCGATTAGTTAACATGGTGGTTAACCGTATTATGAAAGACGGAAAAAAATCATTGGCTTATCAAATTCTCTATCGAGCCGTGAAAAAGATTCAACAAAAGACAGAAACAAATCCACTATTGGTTTTACGTCAAGCAATACGTAGAGTAACTCCCAATATAGGAGTAAAAACAAGACGTAATAAAAAAGGATCGACGCGGAAAGTTCCGATTGAAATAGGATCTAAACAAGGAAGAGCACTTGCCATTCGTTGGTTATTAGAAGCATCCCAAAAGCGTCCGGGTCGAAATATGGCTTTCAAATTAAGTTCCGAATTAGTAGATGCTGCCAAAGGGAGTGGGGGTGCCATACGCAAAAAGGAAGCGACTCATAGAATGGCAGAGGCAAATAGAGCTCTTGCACATTTTCGTTAATTACCATATATAACATAAGACTTCTCCCCCAATTCTGTTTAGTCGAGCTTCTCGATCTGTCATTATTCCTCGAGAAGTAGAAAGAATAGCAATTCCCATTCCACCCAAAACTTTAGGAATTCCTTGATAGTTGGTATAAATTCGTAAGCCGGGTCGGCTGATACGCTTTAAAAAGGTTCTTGTTCTATATATTCCTTTTCTAGTCTTTCTCTTTTGATGTCGCAAAGTTGAAACCAAGAAATATCTGTTACGTTCCTGATGTTTCCGAACACTTTCAATAAAACCCTCTCGTAGAAGTATTTTAACAATGTTTTCGGTAATATTTGTAGATACTACTCGAACTGTTCCTTTTTTATTCATGTCCGCATTTCTTATAGAGGTTAGTAAATCAGCAATAGTGTCCTTGCCCAT-TTACAGACGTCTTTTTTTAGGCGGTCGACATCCATTATGCGGCATAGGTGTTACATCGCGTATACAACTTAATCGCACACCACTTTTAGCAATGGCTCGTAATGCGGCATCTCTTCCACTACCAGCGCCCTTTACCATAACTTCTGCTCGTTGCAAACCT---------ACTGTACGAATAGCATCTACTGCTGTTCTTTGACCAGCATAGGGTGATGCTTTTCTTGAGCTTTTGAATCCACAAGTACCGGCCGAGGACCAAAAAACCACCCGACCTTGTGGGTCTGTAACAGTTATAATGGTATTGTTGAAACTAGCTTGAACATGAATAACCCCTTTTGTTATTCTACGTGCACTCTTCCGTAAACTAAAACGTGCATTCCTACGTAAACCAATACGCACTTTCTTACGTGAACCAATTTTTGGTATAGCTTTTGCCATATACACCCTAGCACATGTTCCTCGACGCTGAGGGCATCCTTTAAGCGCGGCCGTTTTTCGAGCATTTCGTATTGGCTGTCTTGCGTTTCTAATAAGTTGTTTAACCGTCGGCATTTATTTTTTTGGCTTTTTGACCCCATATTGTAGGGTGGATCTCGAAAGATAGGAAAGATCTCCCTCCAAGCCGTACATACGACTTTCATCGAATACGGCTTTCCACAGAATTCTATAGGGATCTATGAGATCGAGTATGGAATTCTGTTTACTCACTTTAAATTGAGTATCCGTTTCCCTCCTTTTCCCGCTAGGATCGGAAATCCTGTATTTTCCATATCCATACGATCGAGTCCTTAGGTTTCCGAAATAGTGTAATGGAAAAAGAAGTGCTTCGAATCATTGCTATTTGACTCGGACCTGTTCTGAAAAAGTCGAGGTATTTCGAATTGTTTGTTGACACGGACAAAGTAAGGGAAAACCTCTGAAAGAATTTCCATATT-GACCTTGGACATATAAGAGTTCCGAATCGAATCTCTTTAGAAAGAGGATCTTTTGTCTCATGGTAGCCTGCTCCAGTCCCCTTACGAAACTTTCGTTATTGGGTTAGCCATACACTTCACATGTTTCTAGCGATTCACATGGCATCATCAAATGATACAAGTCTTGGATAAGAATCTACAACGCACTAGAACGCCCTTGTTGACGATTCTTTACTGCGACAGCATCTAGGGTTCCTCGAATAATGCGATATCTCACACCGGGTAAATCCTTAACCCTTCCTCCTCTTACTAATACTACAGAATGTTCTTGTAAATTATGGCCAATACCAGGTATATAAGCAGTGATTTCAAATCCAGAGGTTAATCGTACTCTGGCAACTTTACGTAAGGCAGAGTTGGGTTTTTTGGGGTTGATAGTTTACCAACTGGATCTTGTTGCACCCGGTAACAAACACTCATAAACCATTTCTCGAAGTACGTGTCCGGATAGCCCAAAATGTCGATAGTTAGCTCTAGGTCTTCCGGTCAAAAAACAACGTCGATGAAGGCGTGTAGGTGCACTATTACGCGGTAGGGATTGCAATTTTTCTCGCATTTTCGTTTTTTCACTCAAACTCAAGGGAGAAACTTTGCTT---CTTATCTTTTTTTTTAAAGATTGACGAATCAAATGATATTTCTGTTCTAATTTCTGCCGCTTCTTCTCCCTCTGAATCAAACTTTTTTTTGCCAT---------TTAC-TGCTCCCGAATATTCAACTGACCGATTAATTTCTTATAACGTACTCTATTTTTCTTTGCCAAATAAGCCAGCAAACGTCGACGTTTTCCCAAAAGTCTTCGTAGACCTCTTTCCGATGAAAAATCTTTTTTGTGTAATTCCAAATGTGAAGCAAGTCTCCGTATCTTATTGGTGAAACTGAATACTTGAAATTCAACAGAACC------CCTGTTTTCTTCTTTTTCTTCTTTAACCATAAAT----------------------CCAAAAATTTTTCTACCTCCTTTCTTTTT------------CAT--------------------------------TTAACTCAAAGCTC------TTTCTTTTTCTTTAAAGAATTCCGCCTTCCTTAAAATATCATAAACAGTTCTTGTTGGTTGAGCACCCTTTTCAAGGAAATAGAGAATAGCTGGAACATTTAAACAAGTTTGATTCTTTATCGGATCATAAAAACCTACTTTTTGAAGATCTCTTCCTTCTCTTCGAGATCGAACATCAATTGCAACGATTCGATAGACAGCTTATTGGGATAGATGTAGATAAACAACG--CCCCCCCCTAGAAACGTATAGGAGG-TTTTCTCCTCATACGGCTCGAG--------AAAATGATTCGAATT----------------TCTGTCGA----TAATA------------------ATAGAAATTAGACTATGACGTGCAT----------------------------TAATTTCCTTAC-----AGAAAAAACAAATTTCATTTATACTCATGAC-TCAAGTGGGCTAATTTTGCCTGACAAACTTCGAAG--GCAAAATCCTTCCAAAATTTTTGAGTCGTCTTTAAACTCTTTTCTTTGTCTCA----------------TTTCGAACGAATTGACTTTT--ATTCC-TTATTCTGATCCAACTC-----------------TGT------TGTTGAGACAATTGAAAATTGTGTTTACTTGTTCTGGAATCCTTTATCTTTGATTTGTGAAATCCTTGGGTTTAGACATTACTTCGGGAATTCCTAT--TTTTTTCTTTCAAAAGAGTAGCAACATACCC-----TTTTT----TCTTATTTCCTTCG------ATAAAGCATTTATC---TCTTCTAT----------------AGAA-ATCTAATAAGAGGGATTGA------TTC-----TGATATACTTTTATT-----------------------------------------------------------GGACTTTCT--------------TCTT-ATTTTAACCTTTCGATTT-------------ATTTCTATAT--------------------TAAGGATAGACTGACAAAGTTGGCCTAATTT----ATTAGTTTTCACTAACCCTAGATTCTTTCCC----TTGATAAA-----AA--AAA-----TTCTGTCCTCTCGAGCTCCATCGTGTACTATG------------TTACTT---------AAACCCAGCGCAAATTTGGTTCGGAAC-GAATAGAACAGGCTATGTCGAGCCAAGAGCATTTTCATTACTATGGAAAATGATGGATAGAAAAATCCACAATCGATCATGTCCTTCAAGTCGCACGTTGCTTTCTACCACATC-----------GTTTTAAACGAAGTTTTACCATATGTATACATCTAAACAACCTTTTCTTAAATCTAAGCAACCCTTTAGTAAATCCAAGCAAACTTTTAATAAATCCAAGCAACCCTTTCGTAAATCCAAGCAAACTTTTCGTAAATTCAAG---------CAACCTTTTCGTAAATCTAAACAACCTTTTCGTAGGCGTC---CCCGGATTGGCCCGGGAGATCGAATTGATTATAGAAACATGAGTTTAATTAATAGATTTATTAGTGAACAAGGAAAAATATTATCGAGACGAATAAATAGATTAACCTTGAAACAACAACGATTAATTACTCTTGCTATA----AAACAGGCTCGTATTTTATCTTTCTTACCGTTTCGTAACTATGAGAACGAAAAGCAATTT---CAAGCCCAGTCAATTTCAAT---AAT------TACAGGTTCTAGACCCAGAAA-AAATAGACATATTCCTCAATTAACGCAAAAGTACAATTCCAATCGA---------------------AACTTAAGAAACAACAACCAAAATTTAAGAAACAACAACCGGAACTTAAGTTCCGATTGTTGATGTTTTA---------------------ACGACGAGATTTAGTATCCTTTCTTGCATTTTCATAACTCGTGAAATGCCGAGTAGGCACGAATTCCCCCAATTTGCGACCTACCATAGGATTTGTTATGTAAATAGGTATATGTTCCTTTCCATTATGAATCGCGATTGTATGGCCAACCATTGTGGGTAGAATGCTAGATGCCCGGGACCACGTTACTATTGTTTCTTTCTCCTCCTTCATATTGACCTTTTCTATCTTTGCCAATAAATGATGAGCTACAAAAGGATTCGTTTTTTTT---CGTGTCACATTATTCAAATTCAAAGCGCTTCGTAATCTTCAACCAGTTCTGTGCTTCAATATAATTTCCCGGAGTAAGCGCTATAGCTTGTTTCCAATATTCAGCAGCTTGATCAAACCAAGCTTCCGCAATTTCCGAATCACCCTGTAGAATGGCCTGTTCTCCTCGGTCGGAATAGGAAGTTCCTTCCCTTAGAACCGTACTTGAGAGTTTCCTACCTCATACGGCTCAGAAATTG------------------CTATCTGAATTTCCCC--------TATCTT-AACTGAATTCGATTTATCAAAAATCGATC--------CAATTTGTTCTTGGGT----------------TAAGCAGAAGAAATTAATTACCTAAGTTTCAAACCCT-AA--TTTTTATCAAT------AATCAGTTTGATCTTTTTTCCCACCTTCAGAAGAATGAAGCATAGATAGATA---------TA------------------------GAGCCTTCGTTCAAATTTTCTGAAAGGTAACTATCCCGG---------TTTCATATATGAAATCT-----------CTATAGAATCCTTGAAAAAGACTTTT-------TT-----CC-------------ATAAG-AAAGAAAAAAGAACTTACTATCTTTGGGATCTGATACTACACCG-------CTGCTTAATCCCTTAGTGGATCGGCTCTATTACATAAGCGGATTCCTAAATTTTGCCCCAT-ATCATGGGATAAGTAAGCAG---TTTTTTTTAGTTGTATCGACCCAGTCGCTCACTA----ATTGATCTTTACGGTGCTTTC----TCTATCAATTTGAGAAACTTTATCCATAGA-GTAGTAGTATAGGCCATA----------CTTTC-----------TTCGT-TTTTTGATTCTCGTGAAGTGTCCTTCCTTCCTACAGCTGATAGGGAA--AAATCGTTGTTTT-TACGATCCC-TATGTAGAAAGCCCTTTTTTCT-----------------------------------------------------------AGTATTTACTAGAAAATTTGATCCTC----TCTTTTTTTTTCTTTCTATAGTGGAGATAGTCGCACGTAATGACAGATCACGGCCATATTATTAAAAGCTTGCGGTAAGAAGGGGTTTCGTTCTAGTGCCCGGAAATAATATTCCAAAGCCTTTGTATGCTCTCCATTGCTTGTGTGTATAAGGCCTATGTTATAGAGTATATAACTTCGATCATAGGGATCGATTTCTAGTCGCGTAGCTTCATAATAATTTTGCAAAGCTTCCGCATAATTTCCTTCGGATTGAGCCAACATCCGTTACGGTCGTTCATTCT-----ATTCAAAAAATCTCCGTTCCAAAACCGTACATGAGGTTTTCATCTCATAC--------------------------GGCTCCTCCC----TTCTGTAC--ATAATAGTACTAAGCGAAATAATCTATAGAATCAAAATAGAATTAGTCCCGTCTCATTATGAACCGAAAGGGGCTGGTATTTTTCCAAGAAATCTCTAGCCAACCTTCCCACAAGAGG-TTTTTCTTAACACCAATGAATTCTATTAATGCTAGAGGAAAACGATAGCTCCAATAATTTCTTTGTTCTCAACGCCTCCTATTTAGAGGAATTAGCTACTTCAACGATCTTTGATGGTTA-TAGGGGTATCCAAAGTACAAACCTGATGGTTGTTTGTTATCCCAACCATTCTTCCCAGCCCTGATACCGATCAGGAAAGGGGTAATT---------TCTAACAAAGTTTTTCTCTTGTTGA----TTCCTATTTCTAGGTGTAGTGCTTTTCTCCCCTATGCTGCCTAC-----GGATACTA--ATAGAGTAGGATTGGCC----TGTAATCCATACCATACCATATCCTGTAGGTGTAACCTTTCGCTCAATACTCAAATCTACAATTGAAGTATCTGAAGCCGCATCAATCGAGGATACACGACGGAAGGAATTGTTAG----------TT--CGCCTCACCTTCCCGAAGCGTGGGTTTGTTTGCTTTACAAATTTG-------GTTCTCTCTATG-CCAAC--CCCCTCTC-----TTTTTCGTAAGACTGAGGTATAGGTAGGGCTAAAAAA-----AAGCAAAAAAAAG----------------AGTCAAATCGCACCATCTCTATAATAAGTAAATGCCTTTTTTTCTCCTGAGGTTGTCGGAATTATTCGCAATAAAATATTGGCTACAATTGAGGAGGTCTTATCAATGAAATTTCCATTTACACGGGATCTAGGCATAATTCTAATATGAATTGGCGATCAGAACACATATGGGTAGAACTTCTAAAAGGTTCTCGAAAAAGGGGTAATTTTTTCTGGGCCTGTATTCTTTTTCTAGGTTCACTAGGATTCTTATCGGTTGGGATTTCCAGTTATCTTGGTAAGAATATTATATCTATACTTCCATCTCAAGAAATTCTTTTTTTTCCGCAGGGGGTCGTGATGTCTTTCTACGGAATCGCAGGCCTATTCATTAGCTCCTACTTGTGGTGTACTATTTTGTGGAATGTAGGTAGTGGTTATGACCGATTCGATAGAAAAGAGGGAATAGTGTGCATTTTTCGTTGGGGATTCCCTGGAATAAAACGTCGCGTCTTCCTTCGATTCCTTATGCGGGATATCCAATCAATTAGAATTCAGGTTAAAGAGGGTCTTTATCCTCGTCGTATTCTTTATATGGAAATCCGGGGCCAGGGGATCATTCCCTTGACTCGTACTGATGATAAATTTTTTACTCCACGAGAAATTGAACAAAAAGCTGCCGAATTGGCCTATTTCTTGCGCGTACCAATTGAAGTATTTTGA--
>Triticum_aestivum
----------------------------------------------------------------------------------------------------------------------------------------------------------------------------------------------------------------------------------------------------------------------------------------------------------------------------------------------------------------------------------------TAGAGAAAAAAACTAAAGGAGAATGAATGAAAAA----AGACATAGTTTGGAAGTTAGACCTTTTTATAGGACTCTCTTTCAATTTCAAAAAAGAGGACGTTTGAAACTTTTAACAGGCGTAATCGTGAGTCAACAAGTGACTCGAACTGTGTGTAAAAAAAGAAGCATT----------------------------------------------------------------------------------------------------------------------------------------------------------------------------------------------------------------------------------------------------------------------------------------------------------------------------------------------------------------------------------------------------------------------------------------------------------------------------------------------------------------------------------------------------------------------------------------------------------------------------------------------------------------------------------------------------------------------------------------------------------------------------------------------------------------------------------------------------------------------------------------------------------------------------------------------------------------------------------------------------------------------------------------------------------------------------------------------------------------------------------------------------------------------------------------------------------------------------------------------------------------------------------------------------------------------------------ATGGCAACCCTTCGAGTCGACGAAATTCATAAAATTCTCCGCGAACGTATTGAACAATATAATAGGAAAGTAGGGATTGAGAATATAGGTCGCGTAGTTCAAGTGGGGGATGGGATTGCTCGTATTATAGGTCTTGGTGAAATAATGTCAGGTGAATTAGTCGAATTTGCAGAAGGTACTAGGGGTATTGCTCTGAATTTGGAATCCAAAAATGTTGGGATTGTATTAATGGGCGATGGGTTGATGATACAAGAGGGAAGTTTTGTAAAAGCAACAGGAAGAATTGCTCAGATACCCGTGAGTGAGGCTTACTTGGGTCGTGTTGTAAATGCTCTGGCTAAACCTATTGATGGGAAAGGCGAAATTATAGCTTCCGAATCTCGCTTAATTGAATCTCCTGCTCCAAGTATAATTTCCAGGCGTTCCGTATACGAACCTCTTCAAACAGGGCTTATTGCTATCGATTCGATGATCCCTATAGGGCGCGGTCAGCGAGAGTTAATTATTGGGGACAGACAGACTGGCAAAACAGCAGTAGCCACAGATACAATTCTCAATCAAAAAGGGCAAGGTGTAATATGTGTTTATGTAGCTATCGGTCAAAGAGCATCCTCCGTAGCTCAAGTAGTAACTACTTTCCATGAGGAGGGGGCCATGGAATACACTATTGTAGTAGCTGAAATGGCGGATTCACCTGCTACATTACAATACCTCGCTCCTTATACGGGAGCAGCCCTGGCTGAGTATTTTATGTACCGCGAACGGCATACTTTAATAATTTATGATGATCTCTCCAAACAGGCACAAGCTTATCGCCAAATGTCCCTTCTATTAAGAAGACCTCCCGGCCGTGAGGCTTATCCAGGGGATGTTTTTTATTTGCATTCACGCCTTTTAGAAAGAGCCGCTAAATTAAATTCTCTTTTAGGCGAAGGAAGTATGACCGCTTTACCAATAGTTGAGACTCAATCTGGAGACGTTTCCGCCTATATTCCTACTAATGTAATCTCCATTACAGATGGACAAATATTCTTATCTGCGGATCTATTCAATGCCGGAATTCGACCCGCTATTAATGTGGGTATTTCTGTTTCCAGAGTAGGATCCGCGGCTCAAATTAAAGCCATGAAACAAGTAGCTGGCAAATCAAAATTGGAACTAGCTCAATTCGCAGAGTTACAAGCCTTTGCACAATTCGCCTCTGCTCTCGATAAAACAAGTCAGAATCAATTGGCAAGGGGTCGACGATTAAGGGAATTGCTTAAACAATCCCAGGCAAATCCTCTCCCAGTGGAAGAGCAGATAGCTACTATTTATACCGGAACAAGAGGATATCTTGATTCGTTAGAAATTGAACAGGTAAATAAATTTCTGGATGAGTTACGTAAACATCTAAAAGATACTAAACCTCAATTCCAAGAAATTATATCTTCTAGCAAGACATTCACCGAGCAAGCGGAAATCCTTTTGAAGGAAGCTATTCAGGAACAGCTGGAACGGTTTTCTCTTCAGTAA---------ATGAGAACCAATCCTACTACTTCTCCTCCCGGGGCTTCCACAATTGAAGAAAAAAGTACAGGTCGTATCGATCAAATTATTGGACCCGTGCTGGATGTCACTTTTCCCCCAGGCAAGTTACCTTATATTTATAACGCTTTGGTAGTCCAGAGTAGAGACACTGACGATAAGCAAATTAATGTGACTTGTGAGGTACAACAATTATTAGGAAATAATCGAGTTAGAGCTGTAGCTATGAGTGCTACGGACGGGTTGATGAGAGGAATGGAAGTGATTGACACGGGAGCTCCTCTCAGTGTTCCGGTCGGTGGAGCTACTCTTGGACGAATTTTCAACGTTCTTGGGGAGCCTGTTGACAATTTGGGTCCTGTAGATAGTAGTGCAACGTTCCCTATTCATAGATCTGCGCCTGCCTTTATCGAGTTAGATACGAAATTATCCATCTTTGAAACAGGTATTAAGGTCGTCGATCTTTTAGCTCCTTATCGACGTGGAGGAAAAATAGGACTATTTGGGGGGGCTGGAGTAGGTAAAACAGTACTGATCATGGAATTAATCAATAACATTGCTAAAGCTCATGGGGGCGTATCCGTATTCGGTGGAGTAGGGGAACGGACTCGTGAAGGAAATGATCTTTATATGGAAATGAAGGAATCCGGAGTAATTAATGAAAAAAATATTGAGGAATCAAAGGTAGCTCTAGTCTATGGCCAAATGAATGAACCACCGGGAGCTCGTATGAGAGTTGGTTTAACTGCCCTAACTATGGCGGAATATTTCCGAGATGTTAATAAGCAAGACGTGCTTTTATTTATCGATAATATCTTTCGTTTTGTTCAAGCAGGATCAGAGGTATCCGCTTTATTAGGGAGAATGCCCTCCGCAGTGGGTTATCAACCTACTCTTAGTACAGAAATGGGTTCTTTGCAAGAAAGAATTGCTTCTACTAAAAAGGGATCTATAACTTCGATTCAAGCAGTTTATGTACCTGCAGACGATTTGACCGACCCTGCCCCTGCCACAACATTTGCACATTTGGATGCTACTACCGTACTTTCCAGAGGATTAGCTTCCAAGGGTATTTATCCAGCAGTAGATCCTTTAGATTCAACCTCGACTATGTTACAGCCTCGGATCGTTGGCAACGAACATTATGAAACTGCGCAAAGAGTTAAGGAAACTTTACAACGTTACAAAGAACTTCAGGACATTATTGCAATTCTTGGCTTGGATGAATTATCGGAAGAGGATCGTTTAACTGTAGCAAGAGCAAGAAAAATTGAGCGTTTCTTATCACAACCGTTCTTTGTGGCAGAAGTTTTTACTGGTTCTCCAGGAAAGTATGTTGCTCTTGCGGAAACTATTAGGGGATTTCAACTAATCCTTTCCGGAGAATTAGACGGCCTACCTGAACAGGCTTTTTATTTGGTGGGTAACATCGATGAAGCTAGCACGAAAGCTATAACCTTAGAAGAGGAGAACAAATCGCAGAAATGAATGAAATTAAATCTTTATGTACTGACTCCTAAGCGAATTATTTGGGATTGTGAGGTGAAAGAAATCATTTTATCCACTAATAGTGGCCAAATTGGCGTATTACCAAACCACGCCCCCATTAACACAGCAGTAGATATGGGTCCTTTGAGAATACGCCTCCTCAACGACCAATGGTTAACAGCGGTTCTGTGGAGCGGTTTTGCGAGAATAGTTAATAATGAGATCATCATTTTAGGAAATGATGCGGAACTGGGTAGTGATATTGATCCGGAAGAAGCTCAAAAGGCACTTGAAATAGCCGAAGCTAACTTGAGTAAAGCTGAGGGTACGAAAGATTTGGTTGAAGCGAAGCTCGCTCTCAGACGAGCTAGGATACGAATCGAGGCTGTCAATTGGATTCCCCCATCCAATTGAATGAAAAATGTAACCCATTCTTTCGTTTTTTTAGCTCACTGGCCATCCGCTGGCAGTTTCGGGCTTAATACCGATATTTTAGCAACAAATCTAATAAATCTAACTGTAGTGGTTGGTGTTTTGATTTTTTTTGGAAAGGGAGTGTGTGCGAGTTGTCTATTTCAAGAATAGATTGGATCTATCCGGCTGCACTTTATAATATT---------------TTTTAGTATTTTTC--G-----GATAAATAAG-AAAAGGGTGCACGATCTCGACGAATTACTTCTGAATAAATTCAGAAATCATATGGAAGAACCATAGCATTTCGCGACTCATTGGTAAATCAACTTTGATTC----TCT-----ATAAACCAAGAATGTGAGACCATTAACACGGTTAAAGCT-AAACTGCTTGAAGTCCAGGC--AAAAAG-----AGGTACTCTTTCTAC-----------AACTATA-T----TAG-------------TATTAGTACCGAA----TTTAAACG-GGAAATAGCTAATGTAAAATTTA------TCTGATATAGAACACTCATATCGATAAAATGGTTTGAACTATTTACTAG-AAAAAAAAGGGGG---CACCCTGCCCTTTTTTAACCAATGCCGAATCGACGACCTATGTAT--------AAAAAAGAGAAATTTTTTGGATTTGAAGA----------AAAAA-------AAAAAAGAATTCTATTAATTTTCATTTTCC------ATTTAT---------TTAGTTAGTTTTTCTTAATGAAA--TTGAAATTATTAA--A--------------------GAGGGCAAATAAAAATAAAGAAACAACTTTGCTGACCATGATATATTTTTA-----TCTAGGCGGAAGAGTCC-----TCTTAATATTT--------ATCTAGTCTT---------ATATAGGTTTCGGTATATTGAAATATAAACATAAAAAAGAAGATAGAGGATAGGCTCATTACTT-------AAAAAAAAGATATGGAAATAGCTAT----AGAAAA-----------AAAAAAAAAAT----AAGGAGCGTGAGAGCCAAATGAATCGAAAGATTCATGTTTGGTTCGGGAAGAGATCATAAAAGTTGTAAACT-----T-A----CAAAATAATCTACTTTCATTAAAAGATTTATTAGATAATCGAAAACAGAGGATCTTGAGTACTATTCGAAATTCAGAAGAATTGCGTAGAGGGACCATTGAGCAACTCGAAAAAGCTCGGATTCGATTACAGAAAGTCGAACTAGAAGCGGATGAGTATCGAATGAATGGATACTCTGAGATAGAACGAGAAAAAGCAAATTTGATTAATGCTACTTCTATTAGTTTGGAACAATTGGAAAAGTCTAAAAACGAAACCCTTTATTTTGAAAAACAAAGGGCAATGAATCAGGTCCGACAGCGGGTTTTCCAACAGGCCGTACAAGGAGCTCTAGGAACTCTGAATAGTTGTT------TGAATACCGAGTTACATTTCCGTACGATTCGTGCTAATATTGGCATTCTCGGGTCCCTGGAATGGAAGA---GATAAATGAATCCACTAATTGCTGCTGCTTCTGTTATTGCTGCTGGATTGGCCGTAGGGCTTGCTTCTATTGGACCTGGAGTTGGTCAAGGTACTGCTGCAGGACAAGCTGTAGAAGGTATTGCGAGACAGCCAGAAGCAGAAGGTAAAATACGAGGTACTTTATTGCTTAGTCTAGCTTTTATGGAAGCTTTAACAATTTATGGACTAGTTGTGGCACTAGCGCTTTTATTTGCGAACCCTTTTGTTTAAATGAATATTATACCTTGTTCCATTAAAACACTCAAGGGGTTATACGATATATCGGGTGTAGAAGTAGGCCAACACTTCTATTGGCAAATAGGAGGTTTCCAAATTCATGCCCAAGTACTCATCACTTCTTGGGTCGTAATTACTATCTTGCTAGGTTCAGTTGTCATAGCTGTTCGGAATCCACAAACCATCCCGACCGACGGTCAGAATTTTTTTGAATATGTCCTTGAGTTTATTCGAGACTTGAGCAAAACTCAGATTGGAGAAGAATATGGTCCCTGGGTTCCCTTTATTGGAACTATGTTCCTTTTTATTTTTGTTTCGAATTGGTCGGGTGCTCTTTTACCTTGGAAAATTATAGAGTTACCCCATGGGGAATTAGCAGCGCCCACGAATGATATAAATACTACTGTTGCTTTAGCTTTACTCACGTCAGCGGCATATTTTTATGCTGGTCTTAGCAAAAAAGGATTGAGCTATTTCGAGAAATATATTAAACCAACTCCAATCCTTTTACCAATTAACATCCTAGAAGATTTCACAAAACCATTATCACTTAGCTTTCGACTTTTCGGGAATATATTGGCGGATGAATTAGTCGTTGTTGTTCTTGTTTCTTTAGTCCCCTTAGTAATCCCTATACCGGTCATGTTTCTTGGATTATTTACAAGCGGTATTCAAGCTCTTATTTTTGCAACATTAGCCGCAGCCTATATAGGTGAATCCATGGAGGGTCATCATTGAATGCTATTTGCAACTTTAGAACATATACTAACTCATATCTCTTTCTCAACGATTTCAATTGTGATTACGATTCATTTGATAACCTTATTAGTTCGTGAACTTGGAGGATTACGTGATTCGTCAGAAAAAGGAATGATAGTTACTTTTTTCTCTATAACAGGATTCTTAGTTTCTCGTTGGGCTTCCTCGGGACATTTTCCATTAAGTAATTTATATGAGTCATTGATCTCCCTTTCATGGGCCCTGTATATTCTTCATACCATTCCTAAAATACAGAACTCTAAAAATGATTTAAGCACAATAACTACGCCAAGTACTATTTTAACGCAAGGCTTTGCCACATCGGGTCTTTTAACTGAAATGCATCAATCCACGATACTAGTACCTGCTCTACAATCTCAGTGGTTAATGATGCATGTCAGTATGATGTTATTAAGCTATGCAACTCTTTTGGGCGGACCCCCATTATCCGCCGCTATTCTAATCATTAGATTTCGAAATAATTTCCATTTCTT------TTC---TAAAAAGAAA---AAAAATGTTTTAAATAAAACATTTCT------C---------TTTAGTGATATTAAATATTTTTATGCAAAAAGAAGTGCTTTAAAAAGAACCTCTGTCCCTTCATTTCCAAATTATTACAAATATCAATTAACGGAGCGTTTGGATTCTTGGAGTTATCGTGTCATTAGCCTAGGATTTACCCTTTTAACCGGAGGGATTCTTGGTGGAGCAGTATGGGCTAATGAGGCCTGGGGAGCCTATTGGAATTGGGATCCCAAGGAAACTTGGGCATTTATTACTTGGACCATATTCGCAATTTATTTACATAG------------------------TAGA------ACACATCCAAATTGGAAGGGTACGAATTCCGCACTTATAGCTTCGATAGGATTTCTTATAATTTGGATTTGTTATTTTGGTATAAATCTATTAGGAATAGGCTTACATAGTTATGGTTCGTTTACATTAAC-ACCTAAA------------TGA-ATGAAAAAAAAGAAAGCATTGCCTTCTTTACTATATCTTGTATTTATCGTACTTTTGCCTTGGGGGGTCTCTTCCTCATTTAACAAATGTCTGGAACTTTGGATTAAGAATTGGTGGAATACCAGGCAATCCGAAACTCTCTTAACTGATATTCAAGAGAAAAGGATTCTAGAAAGATTCATAGAATTAGAAGAACTTTCTCTCTTGGACGAGATGATAAAAGGGAAACTAAAGACACATGTACAAAAAC------CTCCT------ACAGGAATACACAAGGAAATAATACAATGGGTCAAAATAAATAATGAGGATCATCTCCATACCATTTTGCATTTCTCGACAAATATAATCTGTTTGGCTATTCTAAGTGGTTCTTTTTTTCTGGGTAAAGAGGAACTTGTCATTTTGAATTCTTGGGTTCAGGAATTCTTCTATAATTTAAATGACTCAATAAAAGCTTTTTTTATTCTTTTAGTTACTGATTTTTTTGTTGGATTTCACTCCACCCGTGGTTGGGAACTAGTAATTCGTTGGGTCTACAACGATTTTGGATGGGCTCCTAACGAGCTTATTTTCACTATTTTTGTTTGTAGTTTTCCAGTAATTCTAGATACATGTTTGAAATTTTGGGTCTTTTTTTGTTTAAACCGTCTATCTCCTTCGCTTGTAGTCATTTATCATTCAATTAGTGAAGCATAAATGCCCATTGGTGTTCCAAAAGTACCTTACCGGATTCCTGGAGATGAAGAAGCGACTTGGGTTGACTTATA-----------------------------------------------------------------------------------------------------------------------------------------------------------------------------------------------------------------------------------------------------------------------------------------------------------------------------------------------------------------------------------------------------------------------------------------------------------------------------------------------------------------------------------------------------------------------------------------------------------------------------------------------------------------------------------------------------------------------------------------------------------------------------------------------------------------------------------------------------------------------------------------------------------------------------------------------------------------------------------CAATGTTATGTATCGAGAAAGGACACTTTTTTTAGGTCAAGAGATTCGTTGCGAGATCACGAATCATATTACAGGTCTCATGGTATATCTGAGTATAGAAGATGGAATTAGTGATATTTTTTTGTTTATAAACTCCCCCGGCGGGTGGCTAATCTCAGGAATGGCTATTTTTGATACGATGCAAACGGTGACACCAGATATATATACAATATGCCTCGGAATAGCCGCCTCCATGGCATCCTTCATTCTGCTTGGAGGAGAACCCACCAAGCGTATAGCATTCCCTCACGCG-----------------------------------------------------------------------------------------------------------------------------------------------------------------------------------------------------------------------------------------------------------------------------------------------------------------------------------------------------------------------------------------------------------------------------------------------------------------------------------------------------------------------------------------------------------------------------------------------------------------------------------------------------------------------------------------------------------------------AGGATTATGCTTCACCAACCTGCTAGTGCTTATTATCGGGCAAGGACACCAGAATTTTTACTAGAAGTAGAAGAGTTACACAAAGTTCGCGAAATGATCACAAGGGTTTATGCAGTAAGAACAGGCAAGCCTTTTTGGGTTGTATCCGAAGACATGGAAAGGGATGTTTTTATGTCAGCAGACGAAGCCAAAGCTTATGGACTTGTCGATATTGTAGGGGATGAAATGATTGACAAGCACTGC---------GATACTGATCCAGTGTGGTTTCCAGAAATGTTTAAGGATTGGTAG---ATGACAGAAAAAAAAAATAGGAGAGAAAAAAAAAACCCGAGAGAAGCAAAAGTAACTTTCGAAGGTTTAGTTACGGAAGCCCTACCCAATGGAATGTTCCGCGTTCGGCTAGAGAATGACACCATCATCCTAGGCTATATTTCAGGAAAGATACGGTCTAGTTCTATACGAATACTGATGGGGGATAGGGTCAAAATTGAAGTAAGTCGTTATGATTCAAGCAAGGGACGTATAATTTATAGACTTCCCCAT---AAGGATTCGAAGCGTATCGAAGACTCGAAGGATAGCGAAGATTTGAAGGATAGCGAAGATTTGAAGGATACCAAAGATTCAAAGGATT---------AG----------------------------------------------------------------------------------------------------ATGGAAAAAT------TCGAAGGGTATTCAGAAAAACATAAATCTCGTCAACAATACTTCGTCTACCCACTTCTCTTTCAGGAATATATTTATGCATTTGCCCCTGATTATGGATTAAATGGTTC---------TGAACCTGTGGAAA---TA------GTTGGTTG---TAATAACAAGAAATTTAGTTCACTACTTGTGAAACGTTTAATTATTCGAATGTATCAGCAGAATTTTTTGGATAACTCGGTTAATCATCCTAACCAAGATCGATTATTGGATTACAAAAATTATTTTTATTCTGAGTTTTATTCTCAGATTCTATCTGAAGGGTTTGCGATCGTTGTGGAAATCCCATTCTCGCTACGGGAATTATTTTGTCCGAAAGAAAAAGAAATACCAAAGTTTCAGAATTTACGCTCTATTCATTCAATATTTCCCTTTTTTGAAGACAAATTTTTGCATTTGGATTATCTATCACATATAGAAATACCCTATCCTATCCATTTGGAAATCCTGGTTCAACTCCTTCAATACCGTATCCAAGATGTTCCATCCTTGCATTTATTGCGATTTCTTCTCAACTACTATTCGAATTGGAATAGTTTTATTACTTCAATGAAATCCATTTTTATT------TTCAAAAAAGAAAATAAAAGACTATTTCGATTCCTATATAACTCTTATGTATCAGAATATGAATTTTTTTTGTTGTTTCTTCGTAAACAATCTTCTTGCTTACCATTAGCATCTTCTGGAACTTTTCTGGAACGAATCCACTTTTCTAGGAAGATGGAACATTTTGGGATAATGTACCCTGGTTTTTCTCGGAAAACCC------TATGGTTCTTTATGGATCCTCTTATGCATTATGTTCGATATCAAGGAAAGGCAATTCTTGCATCAAAAGGCACTTTTCTTTTGAAGAAGAAATGGAAATGCTACCTTATCAATTTATGGCAATATTATTTCTGTTTTTGGACTCAGCCGCGAAGAATCCATATAAACCAATTAGCAAACTCTTGCTTCGATTTTATGGGGTACCTTTCAAGTGTACCAAAAAGTTCTTTGTTAGTAAGGAATCAAATGCTGGAGAATTCATTTCTAATAGATACTCGAATGAAAAAATTCGATACCATAGTCCACGCTACTCTCCTCATAGGATACTTATCAAAAGCTCAATTTTGTACTGGATCGGGGCATCCTATTAGTAAACCCATTTGGACAGATTTATCAGATTGGGATATTCTTGATCGGTTTGGTCGGATATGTAGAAATCTTTTTCATTATCACAGTGGATCTTCAAAAAAGAAGACTTTGTATCGACTAAAGTATATACTTCGACTTTCATGCGCTAGAACTTTAGGTCCTAAACATAAAAGCACGGTACGAGCTTTTATGCAATGGTTGGGTTCGGTATTTTTAGAAGAATTTTTTAGGGAAGAAGAGCAAGTTTTTTCTTTGATGTTCGCCAAAACAACTTACTTTTCTTTCCGGGGATCGCACAGTGAGCGTATTTGGTATTTGGATATTCTCCGTATCAATGATCTGGTGAATCCTCTTA---------ATTAAATGATAATAGATAGG------GTAGAGGTAGAAACTATCAATTCTTTTTGGAAATTGGAATTATTAAAAGAAGTCTATGGACTGATATCGA---TTCTACCCATTTTGACCCTCCTTTTGGGAATAACAATAGAGGTACTCGTAATTGTGTGGTTAGAAAGAGAAATATCTGCGTCGATACAACAACGTATTGGTCCTGAATATGCTGGCCCCCTGGGCCTGCTTCAAGCTATAGCAGATGGGACTAAGCTACTTTTTAAAGAAGATATTCTGCCATCCCGAGGAGATATTTCTTTATTTAGCATTGGACCCTCTATAGCAGTCATATCAGTTTTATTAAGTTTTTTAGTTATCCCTTTGGGATATCATTTTGTTTTAGCCGATCTTAGTATTGGTGTTTTTTTATGGATTGCCATTTCAAGTATAGCTCCTATTGGTCTTCTTATGGCAGGGTATAGCTCAAATAATAAATATTCTTTTTCAGGCGGTCTACGAGCTGCTGCTCAATCCATTAGTTATGAAATACCATTAACTTTTTGTGTGCTAGCAATATCTCTACGTGTGATTCGTTAAAAT-GGATCTTTTTCCTATAA--------------------------------AATCCATTAACTATTTA--TATTCCTTTTCTTATTTAGTATTTGGGTTG-----------GTAAGTTAAACTAG------ATAGCTATATGAGTGAAACAAAACAGCTTATAAATTTGTAGTAAAAAGAAAAAATCTCATTTCCTACGTACAAGAAAAAAGTGGAAGTAAACATAAGCAGTGTA-------------------------------AACTCTTTATCCCAAGGTTGATATTTT----TTAATTAGTCATCATATCTTGAAGCGGCCAAGAATAAAGGA-----------------TTCACGATATGGAATTCCAT------TACTAGAATATTCCTAGTTATTATATTAC-------TAT------AACTTAATAATCC--AT----AAGAAGAATCCACCAAAAGTTAGTGAAGGGTTAGGAACACTAAAGTACATAAAGGATTAGTAATGGAA--AATCTAAAACAT----------------TAGAGATTTTTGCCCATAAAAG---------------------------------------GAATCATAAT-----AAGGACTTGCAATTTGTAGAAATTATCAAGTAGTACTTTC-TTCGGATTCCGATCCAGAGT-ATGT-TCCCATTCACTTGTT-AAGGAAATGGCTATCAAGAACGAATTAACCCTTTATCCATTTTTT--------CTTTTTAAATAC------CCCTCCCTGGGGAAAGAAGAATAGTAA-AAAAGATATGGAGTGCACT----------------------AGAAAAAATTTTCATTATTTCCTTCCTCTATCCATTATCCATATTCATGCA-----GAATTGCT--------------CATGAACTAATACCC----AACTCTTTCCATTTATTAATTGAATTCCTATAACAAGTAACAAGTGTTTTATTCCAAGAT-TAAGTTATTACTGAACAAAGAAAAA-TTTTCTTTATATT-------ATAAAGGATGAGATCAATTCGGAAGCG------CTTTTT-----CTTATTCTAGCAGACGGAATTCCTTTGGTCTAATTTAGGACTTTCAAATCTA------TTTTATTTTATCTAATTCTATCTAC-----------GCCCCAGGGGCTA-----GGAACAAAACAGTCCTTTCC---TTTTTCTGATCATAGAGAAGCCGTATGAAGCTAAGGTTTCATGTACGGTTTTGAAATAGCGGTGGGAACTGTGATGTTATCATCGACTATGATTATCTAACAGTTCAAGTACAGTTGATATAGTTGAAGCACAGTCAAAATACGGTTTTTTTGGATGGAATATTTGGCGTCAGCCTATAGGTTTTCTGGTTTTTTTAATTTCTTCTTTGGCAGAATGTGAAAGATTACCCTTTGATTTACCAGAAGCGGAGGAAGAATTAGTAGCAGGTTACCAAACTGAATATTCCGGTATCAAATATGGTTTATTTTATCTTGTTTCTTACCTAAATTTATTAGTTTCTTCTTTATTTGTAACAGTTCTCTACTTGGGCGGGTGGAATTTATCTATTCCCTATATATCCTTTTTTGATTTTTTCCAAATGAATAAAGCAGTTGGAATTTTGGAAATGACAATGGGTATATTTATTACATTAACTAAAGCTTATTTATTTCTCTTCATTTCTATCACAATAAGATGGACTTTACCGAGGATGAGAATGGATCAGTTATTAAATCTTGGATGGAAATTTCTTTTACCTATTTCCCTGGGCAATCTCTTATTAACAACCTCTTCTCAACTTGTTTCACTATAAATGATCTGGCATGTACAGAATGAAAACTTCATTCTCGATTCTACGAGTATTTTTATGAAGGCGTTTCATTTGCTTCTCTTCAATGGAAGTTTCATTTTCCCAGAGTGTATCCTAATTTTTGGCCTAATTCTTCTTCTGATGTTCGATTCAACCTCTGTTCAAAAAGATAGACCTTGGTTCTATTTCATCTCTTCAACATGTTTAGTAATAAGCATAACGGCCCTATTGTTCCGATGGAGAGAAGAACCTATAATTAGCTTTTCGGGAAATTTCCAAACGAACAATTTCAACGAAATCTTTCAATTTCTCATTTTATTATGTTCAACTTTATGTATTCCTCTATCCGTAGAGTACATTGAATGTACAGAAATGGCTATAACAGAGTTTCTGTTATTCGTATTAACAGCTACTCTAGGGGGAATGTTTTTATGTGGTGCTAACGATTTAATAACTATCTTTGTAGCTCCAGAATGTTTCAGTTTATGTTCCTACCTATTGTCTGGATATACCGAGAGAGATCTACGGTCTAATGGGGCTTCTTTGTAATATTTACTCATGGGTGGGGCAGGCTCTTCTATTCTGGTTCATGGTTTCTCTTGGCTATATGGTTCATCTGGGGGGGAGATCGAGCTTCAAGAAATTGTGAACGGTCTTATAAATACACAAATGTATAACTCCCCAGGAATTTCACTTGCGCTTATATCCATCACTGTAGGACTTGGGTTTAAGCTTTCCCCAGCCCCTTTTCATCAATGGACTCCTGACGTCTACGAAGGAGTGTGGTTCGTTCGACAAA----TTCCTACCTCTATATCTATCTCTGAGGAGTTTGGGTTTTGCAAAACTCCATAGACATGCAGAAGAGAAATGCTATCCCCACTCCGACCAAGATAGAACTTTTACCAAAAGTTTATTGTGATCTTTTTGTTCAAATAACAATTAAGGTGAAGCAGGGTCAGGAACAATGAATCTCTTAATGATAAACAGATCCATTTTGCAAGTTCGTTATTACGGGTAGTTCCTACAAAGAATCGGACTAATGACGTATACAATGCTTGAATTATCGATGTAGATGCTACATAGTGGGTTCTCATCCTTCAGAGACTACGAGTGTAATAGGAGCATCCGTTGACAAAAGGATCACCCTAAGATGATCATCTCATGGCTATTGGGAACGAATCAAATCAGATGGTTCTATTTCTCAAC-CTTTCTGACTTGCTCCTACGGAACCAAGGTCGAAAGGATTGAAAAAGTCAGTCATTCACAACCACTGATGAAGGATTCCTCGAAAAGTTAAGGATTAGTAGTTCTTTTTCGAAATCGATTTCGAAA--AGATGGATTCGGTCTTATACATACGCGAGGAAGGTAATCAAAAAAGAGAGAAGACGAGTTTCTTCTTTCTTTTATCACTTAGGAGCCGTGCGAGATGAAAGTCTCATGCACGGTTTTGCATGAGAGAAAGAAGCGAGGAAATCCTCTTTTTCGACTCTGACTCCCTACTCCACTTCGTTGCTTTTCATTCTATTACTTCGAAAGTAGCTGCTTCAGCCTCAGCCACGCGAATTCTCGAATTCTCTCTTTATTTCTCATCAAACGAATGGCATCTTCTTCTGGAAATCCTAGCTATTCTTAGCATGATTTTGGGAAATCTCCTTGCTATTACTCAAACAAGCATGAAACGTATGCTTGCATATTCGTCCATAGGGCAAATCGGATATGTAATTATTGGAATAATTGTTGGAGACTCAAATGATGGATATGCAAGCATGATAACTTATATGCTGTTCTATATCTCCATGAATCTAGGAACTTTTGCTTGCATTGTATTATTTGGTCTACGTACCGGAACTGATAACATTCGAGATTATGCAGGATTATACACGAAAGATCCTTTTTTGGCTCTCTCTTTAGCCCTATGTCTCTTATCCCTAGGAGGCCTTCCTCCACTAGCAGGTTTCTTCGGAAAACTCTATCTATTCTGGTGTGGATGGCAAGCAGGCCTATATTTCTTGGTTTCAATAGGACTCCTTACGAGCGTTCTTTCTATCTACTATTATCTAAAAATAATCAAGTTATTAATGACTGGACGAAACCAAGAAATAACCCCTTATGTGCGAAATTATAGAAGATCCCCTTTAAGATCAAACAATTCCATCGAATTGAGTATGACTGTATGTGTGATAGCATCTACTATACCAGGAATATCAATGAACCCCATTCTTGCAATTGCTCAGGATACCCTCTTTTAGATGTTTCTGCTTCACGAATATGATATTTTTTGGACATTTCTAATAATAGCAAGCCTTATTCCTATTTTGGCATTTTCGATTTCAGGACTTTTAGCCCCGGTTAGTGAAGGACCAGAGAAGCTTTCTAGTTATGAATCGGGTATAGAACCCATGGGAGGGGCTTGGGTACAATTCCGAATACGCTATTATATGTTTGCGCTCGTTTTTGTTGTTTTTGATGTGGAAACCGTCTTTCTATACCCTTGGGCAATGAGTTTCGACGTATTGGGTGTATCCGTTTTTATCGAAGCTTTGATTTTCGTGCTTATCTTAGTTGTTGGTTTAGTTTATGCATGGCGAAAAGGAGCCTTGGAATGGTCTTAA---ATGAGTTATTTTCCTTGGTTAACAATACTTGTTGTTTTGCCGATATTTGCAGGTTCATTAATTTTCTTTTTACCTCATAAGGGAAACAAAGTCGTTAGGTGGTATACTATATCTATTTGTTTATTAGAATTCCTTCTAATGACTTATGCGTTCTGTTATCATTTCCAACTGGAGGATCCCTTAATCCAATTAAAGGAGGATTATAAATGGATAGATGTCTTCGATTTCCACTGGAGATTGGGAATCGATGGACTTTCATTAGGATCTATTTTATTGACAGGATTTATCACTACTTTAGCTACTTTAGCAGCTTGGCCAATTACACGGAATTCGCGATTATTCTATTTCCTGATGCTCGCAATGTATAGTGGTCAAATAGGATTATTTTCTTCGCGAGACCTTTTACTTTTTTTTATCATGTGGGAGTTAGAATTAATTCCTGTTTACTTACTTTTATCCATGTGGGGGGGGAAGAGGCGTCTATATTCAGCTACAAAGTTTATTTTGTATACTGCAGGCGGTTCCATTTTTTTCTTAATCGGAGTTCTGGGTATGGGCTTATATGGTTCCAACGAACCAGGATTAGATTTGGAAAGATTAATTAATCAATCATACCCTGCAACCTTGGAAATACTTTTATATTTTGGCTTCCTTATTGCTTATGCTGTCAAATTGCCGATTATACCCCTACATACGTGGTTACCAGATACCCATGGGGAAGCACATTATAGTACATGTATGCTTTTAGCGGGAATATTATTAAAGATGGGAGCATATGGATTGATTCGGATCAACATGGAATTGTTACCTCATGCTCATTATCTATTTTCGCCCTGGTTAGTAATAATAGGAGCGATCCAAATAATCTATGCAGCTTCAACTTCTCTTGGTCAACGAAATTTCAAAAAAAGAATAGCTTATTCCTCTGTATCTCACATGGGTTTCATAATTATAGGAATTGGTTCCATAACCAACATTGGACTCAATGGAGCTATTTTACAAATATTATCCCATGGATTTATTGGTGCTACACTTTTTTTCTTGGCAGGAACCGCTTCTGATAGAATGCGTCTTGTTTATCTCGAAGAACTGGGGGGAATATCTATCCCAATGCCTAAAATTTTTACCATGTTTAGTAGCTTTTCAATGGCTTCTCTTGCCTTACCAGGAATGAGTGGTTTTGTCGCAGAATTAGTAGTATTTTTTGGACTAATTACTAGTCCAAAATTTCTGTTAATGCCAAAAACACTAATTACTTTTGTAATGGCAATTGGAATGATATTAACTCCTATTTATTTATTATCTATGTTACGCCAGATGTTCTATGGATACAAGCTATTTAATGTTCCAAACGCAAATTTTGTGGATTCTGGACCACGAGAACTCTTTATTTTAATCTGTATCTTTTTACCAGTAATAGGAATTGGTATTTATCCAGATTTTGTTCTCTCCCTATCCGTTGACAGGGTAGAGGCTCTCTTATCCAATTATTATCCTAAATAGATGATGTTTGAGCATGTACTTTTTTTGAGTGTCTATTTATTTTCGATTGGTATCTATGGATTGATCACAAGCCGAAACATGGTTAGAGCTCTAATATGTCTTGAACTTATACTGAATTCAATTAATCTAAATCTCGTAACATTTTCTGATCTATTTGATAGTCGCCAATTAAAAGGAGATATTTTCGCAATTTTTGTTATAGCCCTTGCGGCTGCTGAAGCCGCTATTGGACTATCCATTCTTTCTTCCATCCATCGTAATAG-GAAATCCACTCGTATCAATCAATCTAATTTATTGAATAATTAGATGGAACATACATATCAATATGCATGGGTAATCCCTCTTCTCCCACTTCCAGTTATTATGTCAATGGGATTTGGCCTTATTCTTATTCCGACAGCAACAAAAAATCTTCGTCGCATATGGGCTTTTCCTAGTGTTTTACTCTTAAGTATAGCTATGGTATTCTCAGTTCAACTGTCTATTCAACAAATAAATGGAAGTTCGATCTATCAATATCTATGGTCTTGGACCGTCAATAATGATTTTTCTTTAGAATTTGGATACTTGATTGACCCACTTACTTCTATTATGTTAATACTAATTACTACTGTAGGAATCCTGGTTCTTATTTATAGTGATGGTTATATGTCTCACGATGAAGGATATTTGAGATTTTTTGTTTATATAAGTTTTTTCAATACTTCCATGTTGGGATTGGTTACTAGCTCCAATTTGATACAAATTTATTTTTTTTGGGAACTCGTGGGAATGTGTTCTTATTTATTGATAGGCTTTTGGTTTACACGACCAATCGCAGCGAGTGCTTGTCAAAAAGCTTTTGTAACTAATCGTGTAGGGGATTTTGGTCTATTATTAGGAATTTTAGGTTTTTTTTGGATAACAGGTAGTTTAGAGTTTAGGGATTTGTTCAAAATAGCTAATAACTGGATTCCTAATAATGGAGTTAACTCTTTACTTACTACTTTGTGTGCTTTTTTATTATTCCTTGGTGCAGTTGCGAAATCCGCACAATTCCCTCTTCACGTATGGTTACCCGATGCTATGGAAGGACCCACTCCTATTTCAGCTCTTATACAAGCAGCAACTATGGTTGCTGCGGGAATTTTTCTTCTAGCTCGACTTCTTCCTCTTTTCATATCTTTACCTTTGATAATGAGTTTTATTTCTTTAGTAGGTACAATAACACTATTCTTAGGAGCTACTTTAGCTCTTGCTCAGAGAGATATTAAAAGAAGCTTAGCCTATTCTACAATGTCTCAATTGGGTTATATGATGTTAGCTCTAGGTATAGGTTCTTATCAAGCTGCTTTATTCCATTTGATCACTCATGCTTATTCAAAAGCTTTATTGTTCTTGGGATCCGGATCCGTTATTCATTCAATGGAACCTCTTGTTGGATATTCACCAGATAAAAGTCAAAATATGGTTCTTATGGGCGGTTTAAGAAAATACATTCCAATCACAAGAACTACTTTTTTATGGGGTACACTTTCTCTTTGTGGTATTCCACCTCTTGCTTGCTTCTGGTCCAAAGATGAAATCCTTAGTAATAGTTGGTTGTATTCGCCCTTTTTTGGAATAATAGCCTCCTTTACTGCAGGATTAACTGCCTTTTATATGTTTCGGATATATTTACTTACATTTGATGGGTATTTGCGTGTTCATTTTCAAAATTAC------AGTAGCACTAAAGAGAGTTCCTTGTATTCAATATCCTTATGGGGAAAAAGG---ATACCCAAAGGAGTGAATAGGGATTTCGTTTTATCAACAACGAAGAGTGGAGTTTCTTTTTTTTCACAAAATATACCAAAAATTCAAGGTAATACAAGAAATAGGATAGGATCCTTTACTACGTCTTTT---GGGGCTAAAAAC------ACTTTTGCCTATCCGCATGAAACGGGAAATACTATGTTATTTCCTCTTCTTATATTACTACTTTTCACTTTGTTCATTGGATTCATAGGAATCTCTTTTGATAATGGAGGAATTGGTAATGGAATAGCAGAGTTAACCATATTATCAAAGTGGTTAACTCCCTCAATAAACTTTACTCAGGAAAGTTCTAATTCTTTTGTAAATTCATATGAATTTATTACTAATGCAATTTCTTCTGTAACTCTAGCTATCTTTGGTTTATTCATAGCATATATCTTCTATGGATCCGCTTATTCTTTTTTTCAGAATTTG---------GATTTAATAAACTCTTTT------TACAAAGGAAATCCTAAAAAAGAATTTTTAGATCAAGTAAAAAAAAATATATACAGTTGGTCATATAATCGTGGTTATATAGATATTTTCTATACTAGGGTCTTTACCCTCGGTATAAGAGGGTTAACCGAACTAACGGAGTTTTTTGATAAGGGTGTTATTTATGGAATTACCAATGGAGTGGGTCTTCCTAGTTTTTGTATAGGAGAAGAAATTAAATATGTAGGGGGAGGTCGAATCTCGTCTTATTTATTCTTTTTTTTATGTTATGTATCTTTGTTTTTATTCTTTTT---------------TCTTTCTTAAATGGATTTACCTGGACCAATACATGAGATTCTTATGCTATTTGGGGGATTTGTTCTTCTACTAGGGGGTCTAGGAGTAGTATTACTTACCAACCCCATTTATTCTGCCTTTTCGCTGGGATTAGTTCTTGTTTGTATATCCTTATTCTATTTTTTATTAAATTCCTACTTTGTAGCTGTCGCACAACTTCTTATTTATGTGGGAGCCATAAATGTCTTGATCATATTCGCTGTAATGTTCGTAAATGGCTCAGAATGGTCTAAAGATAAGAATTATTGGACTATTGGAGATGGGTTCACTTCACTCGTTTGTATAACTATTGTTTTTTCACTAATGACTACTATCCCAGATACGTCGTGGTATGGAATTCTTTGGACTACAAGATCAAACCAAATAGTAGAACAGGGTCTCATAAATAATGTTCAACAAATTGGAATTCATTTAGCAACCGATTTTTATCTTCCGTTTGAACTCATTTCCATAATTCTTCTAGTTTCTTTAATAGGTGCAATTACTATGGCTCGGCAATAAATGAG------TCTAC------CGCTTACAAGAAAAGATCTCATGATAGTCAATATGGGCCCTCAACACCCATCAATGCATGGTGTTCTTCGACTGATCGTTACTCTCGATGGTGAGGATGTTATTGATTGTGAACCCATATTAGGCTATTTACACAGAGGAATGGAAAAAATCGCGGAAAACCGAACTATTATACAATACTTACCTTATGTAACAAGGTGGGATTATTTAGCTACTATGTTTACAGAAGCAATAACAGTAAATGCACCAGAATTCTTGGAGAATATTCAAATACCACAAAGAGCCAGCTATATTAGGGTAATTATGTTAGAATTAAGCCGGATAGCTTCTCACTTGCTATGGCTTGGACCTTTTATGGCGGATCTCGGCGCACAGACTCCTTTTTTCTATATTTTTAGAGAGAGAGAATTAATATATGATCTATTTGAAGCTGCTACAGGTATGCGAATGATGCACAATTACTTTCGCATCGGAGGAGTAGCCGCCGATCTACCTTATGGATGGATCGAGAAATGTTTAGATTTCTGTGATTATTTTTTACGCGGAGTTGTTGAATATCAACAACTTATTACACAGAATCCAATTTTTTTAGAGCGAGTTGAAGGAGTAGGTTTTATTAGCGGAGAAGAAGCAGTAAATTGGGGCTTATCGGGACCGATGTTACGAGCTTCTGGAATACAATGGGATCTTCGTAAAGTAGATCCTTATGAGTCTTACAACCAATTTGATTGGAAAGTCCAATGGCAAAAAGAAGGGGATTCGTTAGCTCGCTATTTAGTACGAGTTGGTGAAATGAGGGAATCCATCAAAATAATTCAACAAGCTGTAGAAAAAATTCCTGGAGGACCTTATGAGAATTTAGAAGTCCGACGCTTTAAGAAAGAAAAGAATTCTGAATGGAATGATTTTGAGTATAAATTTCTTGGTAAAAAACCTTCGCCCAATTTTGAATTGTCAAGACAAGAGCTTTATGTAAGAGTAGAAGCCCCAAAAGGTGAATTAGGGATTTATCTAGTAGGAGATGATAGCCTTTTCCCCTGGAGATGGAAAATCCGTCCACCCGGGTTTATTAATTTGCAAATTCTTCCTCAGCTAGTTAAAAAAATGAAATTGGCTGATATCATGACGATATTAGGTAGTATAGATATCATTATGGGGGAAGTTGATCGTTGAATGTTCCCTATGGTAACTGGGTTCATGAGTTATGGTCAACAAACAATACGTGCTACAAGGTACATAGGTCAAAGTTTCATAACTACCTTATCCCACACAAATCGTTTACCTATAACGATTCACTACCCTTATGAAAAATCAATTACACCAGAGCGTTTCCGAGGGCGAATCCACTTTGAATTTGATAAATGTATTGCTTGTGAAGTATGTGTTCGCGTATGTCCGATAGATCTACCCGTTGTGGATTGGAGATTTGAAAAGGATATTAAAAGAAAACAATTGCTTAATTATAGTATTGATTTCGGAGTTTGTATATTTTGTGGCAATTGTGTTGAGTACTGTCCAACAAGCTGTTTATCAATGACTGAAGAATATGAACTTTCTACCTATGATCGTCATGAATTGAATTACAATCAAATTGCTTTAAGTCGGTTACCAATCTCCATAATGGGAGATTACACAATTCAAACAATTAGGAATTCGTC------TGAAAGTAAAATAAACAAAGAAAAATCTTCGAATTCAAGAACGATTACTGATTACTAAATGCAGCAGGGTTGGTTATCTAATTGGCTAGTCAAACATGAGGTGGTTCATAGATCTTTGGGCTTTGATCACCGAGGAATAGAGACTTTACAAATAAAAGCAGGGGATTGGGATTCCATTGCTGTCATTTTATATGTATATGGTTACAATTATTTACGCTCCCAATGTGCTTATGATGTAGCACCCGGTGGATCTTTAGCTAGCGTGTATCATCTTACGAGAATACAATATGGTATAGATAATCCAGAAGAAGTCTGCATAAAAGTCTTTGCCCAAAAGGATAATCCTAGAATTCCGTCTGTCTTCTGGATTTGGAGAAGTGCCGATTTTCAAGAACGCGAATCTTATGATATGGTGGGAATCTCTTATGATAATCATCCGCGCCTTAAACGTATCCTAATGCCTGAAAGTTGGATAGGCTGGCCCTTACGTAAGGATTATATAACCCCCAATTTTTATGAAATACAAGATGCTCATTGA---------------------------------------------------------------------------------------------------------------ATGGTCTTAACTGAATATTTAGAC------AAAAAAAAAGAAGGAAAAGATTCTATTGAGACAGTTATGAATTTGATTGAGTTTCCCTTACTTGACCAAACAAGTTCCAATTCTGTTATTTCAACTACACCAAATGATCTTTCGAATTGGTCAAGACTCTCTAGTTTATGGCCCCTTCTATACGGTACCAGTTGTTGTTTCATTGAATTTGCTTCATTAATAGGCTCACGATTCGACTTTGATCGTTATGGATTGGTACCAAGATCAAGTCCTAGGCAAGCAGACCTAATTTTAACAGCCGGTACGGTAACAATGAAAATGGCTCCCTCTTTAGTGAGATTATACGAGCAAATGCCTGAACCAAAATACGTCATTGCTATGGGAGCCTGTACTATTACAGGGGGAATGTTCAGTACGGATTCCTATAGTACTGTTCGGGGAGTTGATAAGTTAATTCCTGTGGATGTCTACTTGCCGGGCTGCCCACCTAAACCGGAGGCAGTTATAGATGCCCTAACAAAACTTCGTAAGAAGATATCGCGAGAAATAGTTGAGGATCGAACTCTAT------CTCAAAATAAAAATAGATGTTTTACTACCAGTCACAAGCTTTATGTTAGGCGCAGTACTCATACAGGAACTTATGAGCAAGAATTGCTCTATCAATCACCATCTACATT---------------AGATATATCTT---------------CTGAAACTTTTTTCAAATCCAAAAGTTCAGTACCTTCCTACAAATTAGTGAATTAG------------------------ATGGAAAATAGAAATACTTTTTCTTGGGTAAAGGAACAGATAACTCGATCGATTTCTGTATCGATCATGATATACGTAATAACTCGGACATCTATTTCAAATGCATATCCCATTTTTGCGCAGCAGGGTTATGAAAACCCACGAGAAGCAACTGGACGAATTGTATGTGCCAATTGCCATTTAGCTAGCAAGCCCGTCGATATTGAAGTTCCCCAAGCTGTGCTTCCCGATACTGTATTTGAAGCAGTTCTTCGAATTCCTTATGATATGCAATTGAAACAAGTTCTTGCTAATGGAAAAAAGGGAGGGTTGAATGTAGGTGCTGTTCTTATTTTGCCCGAGGGATTCGAATTAGCGCCGCCCGATCGTATTTCCCCTGAGTTAAAAGAAAAGATAGGAAATCTTGCTTTTCAGAGTTATCGTCCCGATAAAAAAAACATTCTTGTGATAGGCCCTGTTCCCGGTAAGAAATATAGTGAAATTGTCTTTCCCATTCTTTCCCCTGATCCTGCTACGAAGAAAGATGCTCATTTCTTAAAATATCCCATATATGTAGGGGGAAACCGAGGAAGAGGACAGATCTATCCTGATGGTAGCAAGAGTAACAATACAGTCTATAATGCTACGTCAACAGGTATAGTAAGAAAAATACTACGTAAAGAAAAAGGGGGGTATGAAATATCCATAGTTGATGCATCAGATGGACGCCAAGTGATTGATATTATACCTCCCGGACCAGAACTTCTTGTTTCAGAGGGGGAATCCATCAAGCTTGATCAACCATTAACAAGCAATCCTAATGTGGGAGGTTTTGGTCAGGGGGACGCAGAAATCGTGCTTCAGGATCCATTACGTGTTCAAGGCCTTTTGAACGTCCTCGAATCCGTTATTTTGGCACAAGTTTTTTGGTTCTCATCAACGAAACAGTTTGAAAAGGTTCAATTGTACGAAATGAATTTCTAGATGAGTGTGTGACTTGTTAGAA-TTGATCCTATTGATAATACATAGAAAGGGCCTGTTATCTCTATCAAGATGATTCT-AATTCGTCAG-----ATATTA----TTTATTCTAGTATCTGGAACACGAAAT---------AGATAGAGTGGATCA----AAAAAAAAT---GGAACTATGATTCATACTCAC----TATTAAGACCTCGCAACCAGACTG---------AAAAATTCAAGTAGTTCTTAAATAAAAAT----AAAAAAGAAATTTCTTCCT-----TCCAA------TTTTGTTTGCCCAAAAGACAAC--TTTTTTTC--TCTCGATTTTGTCGAGTCATTA----CACTGATTCAATAAATGATTATCAAGCGGTTCTTTATTCGAAGAACCCTTGCCTTTTGTTTAGCTT------------------GAG----------ACTAAATCATCGTGGCTCTAGTATGAATCTAAGGTTTTAATTGAACTGATTCATAGGATCTCAACAAGATAATTTCTATATTATGCA---------------------------------------------------------------------------------------------------------------------TAAAAAACAAATCCTTTATAGGGAAGAGAAAAGTCAAGAAGCCTCT--------------AATGACCAACA-TAAGGGAAAGGAAGAAAGAAAGACGCGCCAACTTGAGATTTTTTGGCATTATCAT--------CACAAAGAAGATATTCCGGATTTTTCTT-ATTTGATATCTTCAAGGCAAATCGACCCAATTCAGTGGCTGATGAAGTTTTGAACC---------TTTTT---------CTAATATTC--GTTGAAA-----ATTTTTGTGTTTCTGCTTGAGCCGTACGAGATGAAATTTTCATATACGGCTCTTAGAGGGGGACTC-----GGGTTAGTTACCTATCTCAATAAAGTATATGATTGGTTTGAGGAACGTCTTGAGATTCAGGCAATTGCAGATGATATAACTAGTAAATATGTTCCTCCCCATGTCAACATATTTTATTGTTTAGGGGGAATTACACTTACTTGTTTTCTAGTACAAGTCGCTACCGGTTTTGCTATGACTTTTTACTACCGACCAACCGTTACAGAGGCTTTTTCCTCGGTTCAATACATAATGACCGAGGCCAACTTTGGTTGGTTAATCCGATCCGTTCATCGATGGTCAGCAAGTATGATGGTTTTAATGATGATCCTGCATGTATTTCGTGTGTATCTCACAGGGGGATTTAAAAAACCCCGTGAATTAACTTGGGTCACAGGTGTGGTTTTGGCTGTTTTGACTGCATCATTTGGTGTAACTGGTTATTCTTTGCCTTGGGATCAAATTGGCTATTGGGCAGTCAAAATTGTGACAGGTGTACCTGACGCCATTCCGGTAATAGGATCGCCTTTAGTGGAGTTATTACGCGGAAGTGCTAGTGTGGGCCAATCCACTTTGACTCGTTTTTATAGTTTACATACCTTTGTACTGCCTCTGCTTACTGCCGTATTTATGTTAATGCACTTTCCAATGATACGTAAGCAAGGTATTTCGGGTCCTTTATAGCGGATTATGGGAGTGTGTGACTTGAATTATTGATTTGGCCATGCAGATAAAGAATTGGATCTGCCACATTA----GAATTCACAACCAAAGGTGTCTCCGCATCCAATCAACATGTAAGTCC--------CC-TACCTAG-GAAG-------GATAGGCTGGTTCACTTGAGGAGAATATCTTCTATGATCATACC---GCAACCATGTCATCCATGAACAGGCTCCGTAAGATCCCATAGAGTAGAAATGGAATAAGTCATGTGACATGATCCAG------TTCTCTATTTATTACA--CTTAC-C----------------TT----TTTATTATAGTAT-GGAAATGCATTCATTTTCTTTGCATCGATTGTGATCCGCAATACTATCGGAGTAAAAGAAGGGATCTAAGGAAGAATGTAGGCTAAACTTTTTGATTTTTTATTAGTAACAAGTAAATATTTT-GTTTGGAGGTAAGAAACTTGCGATA-TTGA----GGGGATAAATACCAACTAATCAAGAGACATGAGACAATCCACAAAGCAATTGATCATGATCAAATTTGTAAGCCCACTTGGATATTGAGCATTTACCCATAAGAATAGGATTATT--------TTC-----AATGAGTAGTTGTAGGTGCA-ACTTCGG-AAAAGAGAATCTGATAAAGCTTTTCTTGC----CTAGAGTCATTGAGTCATTAT--------ATA-CCTTAATTC---TAT------TAAGGATC-----------TTCCGCGGTCTTA---------TTTCTTT-CACTC-TTGCTCGAGCCGGATGATGATAAATTCTCATGTCCGGTTCCTTTGGGGGATGGA--TCCTAAAGAGTTCACCTATCCCAATAACAAAGAAACCAGACTTAAATGATCCTGTATTAAGAGCTAAATTAGCTAAAGGGATGGGACATAATTATTACGGGGAACCCGCATGGCCCAACGATCTTTTATATATTTTTCCAGTAGTAATTCTAGGTACTATTGCATGTAATGTAGGTTTAGCGGTTCTCGAGCCATCAATGATTGGTGAACCGGCAGATCCGTTTGCAACTCCTCTGGAAATATTACCCGAGTGGTACTTCTTTCCCGTGTTTCAAATACTCCGTACAGTACCCAATAAGTTATTGGGCGTTCTCTTAATGGTTTCTGTGCCAACAGGCTTATTGACAGTACCTTTTCTAGAGAATGTCAATAAATTTCAAAATCCATTTCGCCGCCCAGTAGCTACGACCGTTTTTTTAATCGGTACTGTAGTAGCTCTTTGGTTAGGTATTGGAGCAACATTACCCATTGATAAATCATTAACTTTAGGTCTTTTTTAG-----ATATTTTT---------ATGATTGAAGTTTTTCTATTTGGAATCGTCTTAGGCCTAATTCCTATTACTTTAGCGGGATTATTCGTGACTGCGTATTTGCAATACAGGCGTGGGGATCAGTTGGATCTTTGAATGCTTACTTTAACTAGTTATTTTGGTTTTCTACTGGCTGCTTTAACTATAACCCCAGCTCTATTTATTGGCTTGAACAAGATACGCCTTATTTGAATGGATATAGTAAGTCTCGCTTGGGCTGCTTTAATGGTAGTCTTTACATTTTCTCTTTCACTAGTAGTATGGGGAAGGAGTGGACTCTAGATGATTATTCGTTCGCCGGAACCAGAAGTAAAAATTGTTGTGGATAGGGATCCTGTAAAAACATCTTTTGAGGAATGGGCCAGACCCGGCCATTTCTCAAGAACACTAGCTAAGGGCCCTGATACTACCACTTGGATCTGGAACCTACATGCTGATGCTCACGATTTCGATAGTCATACTGGTGATTTGGAGGAGATTTCTCGAAAAGTCTTTAGTGCTCATTTCGGGCAACTTTCCATTATCTTTCTTTGGTTGAGTGGCATGTACTTTCATGGCGCCCGTTTTTCCAATTATGAAGCATGGCTAAGTGATCCTACTCACATTGGACCCAGTGCTCAGGTAGTTTGGCCTATAGTAGGGCAAGAAATATTGAATGGTGATGTAGGCGGGGGTTTCCGAGGAATCCAAATAACCTCTGGTTTTTTTCAGCTTTGGCGAGCATCTGGAATAACTAGTGAATTACAACTCTATTGTACTGCAATTGGTGCATTGATTTTTGCAGCGTTAATGCTTTTTGCTGGTTGGTTCCATTATCACAAAGCCGCTCCCAAATTGGCCTGGTTCCAAGATGTAGAATCCATGTTGAATCACCACTTAGCGGGATTATTAGGACTTGGGTCTCTTTCTTGGGCGGGGCACCAAATTCATGTATCTTTACCAATTAACCAATTTCTTGACGCTGGGGTGGA--TCCTAAAGAGATACCACTT-CCTCATGAATTTATCTTGAATCGGGACCTTTTGGCTCAACTTTATCCTAGTTTTGCCGAAGGAGCAACCCCTTTTTTCACTTTAAATTGGTCCAAATACGCAGAATTTCTGACTTTTCGCGGAGGACTAGATCCAGTAACCGGTGGTCTCTGGCTGACCGATATTGCGCACCATCATTTAGCTATTGCTATTCTTTTCCTAATCGCAGGTCATATGTATAGGACCAATTGGGGTATTGGCCATGGACTTAAAGATATTTTGGAGGCTCACAAGGGCCCATTTACAGGACAAGGCCATAAGGGTCTTTATGAAATCTTAACAACGTCATGGCATGCTCAATTATCTCTTAACCTAGCTATGCTAGGCTCTACAACCATTGTTGTAGCTCATCATATGTATTCTATGCCTCCCTATCCATACCTAGCTACTGACTATGGTACACAACTTTCCTTGTTCACACACCACATGTGGATTGGCGGATTTCTAATAGTCGGTGCTGCTGCACATGCAGCAATTTTTATGGTAAGAGACTATGATCCAACTACTCGATACAACGATCTATTAGATCGCGTCCTTAGACACCGCGATGCAATCATATCCCACCTTAACTGGGTATGTATATTTCTAGGTTTTCACAGTTTTGGCTTGTACATTCATAATGATACCATGAGTGCTTTAGGCCGTCCACAAGATATGTTTTCGGATACTGCCATACAATTACAACCTATCTTTGCTCAATGGGTACAAAATATCCATGCTACTGCGCCTGGCGTAACAGCTCCTGGTGCAACAACAAGTACTAGCTTAACGTGGGGAGGCGGCGAGTTAGTAGCAGTAGGTGGCAAAGTGGCTTTGTTACCTATTCCATTAGGAACCGCAGATTTTTTAGTCCATCACATTCATGCATTTACCATACATGTGACTGTATTAATACTTTTGAAAGGTGTTTTATTTGCTCGGAGTTCCCGTTTGATACCCGATAAAGCAAATCTAGGTTTTCGCTTTCCTTGCGATGGGCCTGGCCGAGGGGGAACATGTCAAGTATCCGCCTGGGATCATGTTTTCTTAGGTTTATTCTGGATGTACAATGCAATTTCGGTAGTCATTTTCCATTTCAGTTGGAAAATGCAGTCGGATGTTTGGGGTACTATAAGTGATCAAGGGGTGGTAACTCATATTACAGGGGGAAACTTTGCACAGAGTTCCATTACGATTAATGGGTGGCTTCGAGATTTCTTGTGGGCACAGGCATCGCAAGTCATTCAGTCTTATGGTTCTTCATTATCTGCATATGGTCTTTTTTTCTTAGGTGCTCATTTTGTCTGGGCCTTCAGTTTAATGTTTTTATTCAGCGGCCGTGGTTATTGGCAAGAACTCATTGAATCTATCGTTTGGGCTCATAACAAATTAAAAGTTGCTCCTGCTACTCAGCCTAGAGCCTTGAGCATTATACAAGGACGCGCTGTAGGAGTAACCCATTACCTTCTGGGTGGAATTGCCACGACATGGGCATTCTTCTTAGCGAGAATTATTGCAGTAGGATAGATGGAATTAAGATTTCCCAGGTTTAGCCAAGGCTTAGCTCAGGACCCCACTACTCGTCGTATTTGGTTTGGTATTGCTACCGCACATGATTTCGAAAGTCATGATGATATTACTGAAGAACGTCTTTATCAGAACATTTTTGCTTCTCACTTTGGGCAATTAGCAATAATCTTTCTATGGACGTCCGGAAATCTGTTTCATGTAGCTTGGCAAGGAAATTTTGAATCATGGATACAGGATCCTTTACACGTAAGACCTATTGCTCATGCGATTTGGGATCCTCATTTTGGTCAACCCGCTGTGGAAGCCTTTACTCGAGGAGGTGCTGCTGGTCCAGTGAATATTGCTTATTCTGGAGTTTATCAGTGGTGGTATACAATAGGATTACGCACCAATGAGGATCTTTATACTGGAGCTCTTTTTCTATTATTTCTTTCTACGCTGTCCTTAATAGCGGGTTGGTTACATCTACAACCCAAATGGAAACCAAGCCTTTCGTGGTTCAAAAACGCGGAATCTCGTCTCAATCATCATTTGTCAGGACTTTTCGGGGTAAGTTCTTTGGCTTGGACAGGACATTTAGTTCATGTTGCTATTCCCGCATCC---AGGGGGGAGTACGTTCGATGGAATAATTTCTTAGATGTATTACCCTATCCCCAGGGGTTGGGACCCCTTTTGACGGGTCAATGGAATCTTTATGCCCAAAACCCTGATTCGAGTAATCATTTATTTGGTACCGCTCAAGGAGCCGGAACTGCCATTCTAACTCTTCTTGGGGGATTCCATCCACAAACACAAAGTTTGTGGCTGACCGATATGGCTCACCATCATTTAGCTATTGCATTTATTTTTCTCATTGCCGGTCACATGTATCGAACTAACTTCGGAATTGGGCACAGTATTAAAGATCTTTTAGAAGCGCATACTCCTCCGGGGGGTCGATTAGGGCGTGGGCATAAGGGCCTTTATGACACAATCAACAATTCGATTCATTTTCAGTTAGGTCTTGCTCTAGCTTCTTTAGGGGTTATTACTTCCTTAGTAGCTCAACATATGTACTCTTTACCTCCTTATGCATTCATAGCACAAGACTTTACTACTCAAGCTGCTTTATATACTCATCACCAATATATTGCAGGGTTCATCATGACAGGGGCTTTTGCTCATGGAGCTATTTTTTTCATTAGGGATTACAATCCGGAACAGAATGAGGATAATGTATTGGCAAGAATGTTAGACCATAAAGAAGCTATCATATCTCATTTAAGTTGGGCTAGCCTCTTTCTAGGATTCCATACCTTGGGCCTTTATGTTCATAACGACGTCATGCTTGCTTTTGGTACTCCAGAAAAGCAAATCTTGATCGAACCTATATTTGCCCAATGGATACAATCTGCTCATGGCAAGACGACATATGGGTTCGATATACTCTTATCTTCAACGAATGGCCCCGCTTTCAATGCGGGTCGAAGCCTATGGTTGCCCGGATGGTTGAATGCTGTTAATGAGAATAGTAATTCGCTTTTCTTAACAATAGGACCTGGGGATTTCTTGGTTCATCATGCTATTGCTCTAGGTTTGCATACAACTACATTGATTTTAGTAAAGGGCGCTTTAGATGCACGCGGTTCCAAATTAATGCCGGATAAAAAGGATTTTGGATATAGTTTTCCTTGTGACGGCCCAGGGCGCGGCGGTACTTGTGATATTTCTGCTTGGGACGCATTTTATTTGGCAGTTTTCTGGATGTTAAATACCATTGGGTGGGTTACTTTTTATTGGCATTGGAAACATATCACATTATGGCAGGGCAACGTTTCACAATTTAATGAATCCTCCACTTATTTGATGGGATGGTTAAGAGATTACCTATGGTTAAACTCTTCACAACTTATCAATGGATATAATCCTTTTGGGATGAATAGTTTATCGGTATGGGCGTGGATGTTCTTATTTGGACATCTTGTTTGGGCTACTGGATTTATGTTCTTAATTTCCTGGCGGGGGTATTGGCAGGAATTAATTGAGACTTTAGCATGGGCTCATGAACGCACACCTTTAGCTAATTTAATTCGCTGGAGAGATAAGCCCGTGGCTCTTTCCATTGTGCAAGCAAGATTGGTTGGATTAGCTCACTTTTCCGTGGGTTATATATTCACTTATGCAGCTTTCTTGATTGCCTCAACATCAGGCAAGTTTGGTTAAATGTCACATTCCGTAAAAATTTACGATACATGTATAGGATGCACTCAATGTGTACGAGCTTGTCCAACAGATGTATTAGAAATGATACCCTGGGATGGATGTAAAGCCAAGCAAATTGCTTCCGCGCCGAGAACCGAAGATTGTGTGGGTTGTAAGAGATGTGAATCTGCCTGCCCGACAGATTTTTTAAGTGTCCGCGTTTATTTAGGGCCTGAAACAACACGTAGCATGGCTCTATCTTATTGAATGACGGATTTAAACTTACCTTCTATTTTCGTGCCTTTAGTAGGCTTAGTATTTCCGGCAATTGCAATGACTTCTTTATTTCTTTATGTGCAAAAAAATAAGATTGTCTAGATGCGGGATATAAAAACATATCTCTCTGTAGCACCCGTGCTAAGTACTCTATGGTTTGGTGCTTTAGCAGGTTTATTGATAGAAATTAATCGTTTATTCCCAGATGCTTTGTCATTCCCTTTTTTTTAA------ATGACTGCAATTTTAGAGAGACGCGAAAGTACAAGCCTGTGGGGTCGCTTCTGCAACTGGATAACTAGCACTGAAAATCGTCTTTACATCGGATGGTTCGGTGTTTTGATGATCCCTACCTTATTGACCGCAACTTCTGTATTTATTATCGCCTTCATCGCTGCCCCTCCAGTAGATATTGATGGTATTCGTGAGCCTGTTTCTGGTTCTTTACTTTATGGAAACAATATTATCTCTGGTGCTATTATCCCTACTTCTGCGGCGATCGGATTGCACTTTTACCCAATTTGGGAAGCTGCATCTGTTGATGAGTGGTTATACAATGGTGGTCCTTATGAGCTAATTGTTCTACACTTCTTACTTGGTGTAGCTTGTTATATGGGTCGTGAGTGGGAACTTAGTTTCCGTCTGGGTATGCGTCCTTGGATTGCTGTTGCATATTCAGCTCCTGTTGCAGCTGCCACTGCTGTTTTCTTGATTTACCCTATTGGTCAAGGAAGCTTTTCTGATGGTATGCCTTTAGGAATCTCTGGTACTTTCAACTTTATGATTGTATTCCAGGCAGAGCATAACATCCTTATGCATCCATTCCACATGTTAGGTGTAGCTGGTGTATTCGGCGGTTCCCTATTCAGTGCTATGCATGGTTCCTTGGTAACCTCTAGTTTGATCAGGGAAACTACTGAAAATGAATCTGCTAATGAGGGTTACAAATTTGGTCAAGAGGAAGAAACTTATAATATTGTGGCTGCTCATGGTTATTTTGGCCGATTAATCTTCCAATATGCTAGTTTCAACAACTCTCGTTCTTTACACTTCTTCTTGGCTGCTTGGCCTGTAGTAGGAATCTGGTTCACTGCTTTAGGTATTAGTACTATGGCTTTCAACCTAAATGGTTTCAATTTCAACCAATCTGTAGTTGATAGTCAAGGTCGCGTTATTAATACTTGGGCTGATATCATCAACCGTGCTAACCTTGGTATGGAAGTAATGCACGAACGTAATGCTCACAACTTCCCTCTAGACTTAGCTGCTGTTGAAGTTCCATCTATTAATGGATAAATGGGTTTGCCTTGGTATCGTGTTCATACTGTCGTATTGAATGATCCGGGTCGATTGCTTGCGGTGCATATAATGCACACAGCTCTAGTTTCTGGTTGGGCTGGCTCAATGGCTTTATACGAATTAGCAGTTTTTGATCCCTCTGATCCTGTTCTGGATCCAATGTGGAGACAAGGTATGTTCGTAATTCCCTTCATGACTCGTTTAGGAATAACGGATTCGTGGGGTGGTTGGAGTATTTCAGGAGGAACTGTAACAAATCCGGGTATTTGGAGTTATGAAGGTGTGGCAGGTACGCATATTGTGTTTTCTGGCTTGTGTTTCTTGGCAGCGATCTGGCATTGGGTATATTGGGACCTAGAAATATTCTCTGATGAGCGGACGGGAAAACCCTCTTTGGATTTGCCCAAGATCTTTGGAATTCATTTATTTCTTGCAGGGGTGGCTTGCTTTGGCTTTGGGGCATTTCATGTAACGGGTTTGTATGGTCCTGGGATATGGGTATCCGATCCTTATGGACTAACTGGAAAAGTACAAGCTGTAAATCCAGCGTGGGGTGCAGAAGGTTTTGATCCTTTTGTTCCGGGGGGAATAGCTTCTCATCATATTGCTGCGGGTACATTGGGTATATTAGCGGGCTTATTCCATCTTAGTGTCCGTCCGCCTCAACGTCTATATAAAGGATTACGTATGGGCAATATTGAAACTGTACTTTCCAGTAGTATCGCTGCTGTTTTTTTTGCAGCTTTCGTAGTTGCTGGAACTATGTGGTATGGGTCAGCAACGACCCCAATCGAATTATTTGGGCCTACTCGTTATCAGTGGGATCAGGGATACTTTCAGCAAGAAATATATCGAAGAGTTAGCAATGGTTTAGCCGAAAATCTTAGTTTATCAGAAGCTTGGTCTAAAATTCCCGAAAAATTAGCCTTTTATGATTATATTGGTAATAATCCGGCAAAAGGGGGATTATTCAGAGCAGGCTCAATGGACAATGGGGATGGAATAGCTGTTGGATGGTTAGGACATCCCGTCTTTAGAGATAAAGAAGGACGTGAGCTTTTTGTACGCCGTATGCCTACTTTTTTTGAAACATTTCCGGTTGTTTTGGTAGATGAGGAGGGAATTGTTAGAGCAGACGTTCCTTTTAGAAGAGCAGAATCCAAATATAGTGTTGAACAAGTAGGCGTAACGGTGGAGTTCTATGGTGGCGAACTTAATGGAGTAAGTTATTCTGATCCTGCTACTGTAAAAAAATATGCGAGGCGTTCTCAATTAGGGGAAATTTTTGAATTAGACCGGGCTACTTTGAAATCTGATGGTGTTTTTCGCAGCAGTCCAAGGGGTTGGTTCACTTTTGGTCATGCTACCTTTGCTTTGCTCTTCTTTTTCGGACACATTTGGCATGGCGCTAGAACATTGTTCCGAGATGTTTTTGCTGGTATTGATCCAGATTTGGATGCTCAAGTGGAATTTGGAACATTCCAAAAAGTGGGAGATCCAACTACAAGGAAACAGGCAGCCTGAATGAAAATCTTATATTCCCTGAGGAGGTTCTACCACGTGGAAACGCTCTTTAATGGAACTTTCGTTTTAGCTGGTCGTGACCAAGAAACCACCGGCTTTGCTTGGTGGGCTGGGAATGCCAGACTTATCAATTTGTCCGGTAAACTACTTGGAGCTCATGTAGCCCATGCCGGATTAATCGTATTCTGGGCCGGAGCAATGAACCTATTTGAAGTGGCCCATTTCGTACCAGAAAAGCCCATGTATGGACAAGGGTTGATTTTACTTCCACACTTAGCTACTCTAGGTTGGGGAGTAGGGCCAGGGGGAGAAGTTCTAGATACTCTTCCGTACTTTGTATCTGGCGTACTTCACCTAATTTCCTCCGCAGTCTTAGGCTTCGGTGGCATTTATCACGCGCTTCTGGGACCCGAGACTCTTGAGGAATCTTTTCCATTCTTTGGTTATGTCTGGAAAGATAGAAATAAAATGACTACAATTTTGGGTACCCACTTAATTTTGTTAGGCCTAGGTGCTTCTCTTCTAGTACTCAAGGCTCTTTATTTTGCCGGTGTATATGATACCTGGGCCCCTGGGGGAGGAGATGTAAGAAAAATTACCAATTTGACCCTTAGCCCTAGTGTTATATTTGGTTATTTCCTAAAACCTCCTTTTGGTGGAGAAGGGTGGATTGTTAGTGTAGATGATTTAGAAGATATAATTGGTGGGCATGTATGGTTGGGTTTTATTTGTGTACTTGGCGGAATTTGGCATATTTTAACCAAACCCTTCGCATGGGCTCGCCGTGCATTTGTATGGTGTGGAGAAGCTTACTTGTCTTATAGTTTAGCCGCTTTATCTGTCTTTGGTTTTATCGCTTGTTGTTTTGTATGGTTCAATAATACAGCTTATCCGAGTGAGTTTTATGGACCCACCGGGCCAGAAGCTTCCCAAGCTCAAGCATTTACTTTTCTAGTTAGAGACCAGCGTCTTGGAGCTAATGTGGGATCCGCCCAAGGACCCACAGGTTTAGGTAAATATCTAATGCGTTCCCCAACTGGGGAGGTTATCTTTGGAGGGGAAACTATGCGTTTTTGGGACCTTCGTGCTCCATGGTTAGAACCTCTAAGGGGCCCCAACGGTTTGGACTTGAGTAGGTTGAAAAAAGACATACAACCTTGGCAAGAACGACGCTCAGCAGAATATATGACCCACGCTCCTTTAGGCTCTTTAAATTCCGTGGGTGGCGTAGCTACCGAGATCAATGCAGTTAATTATGTTTCTCCTAGAAGTTGGTTAGCGTCTTCCCATTTTGTTCTAGGATTCTTCTTTTTTGTGGGCCATTTTTGGCATGCAGGAAGAGCCCGGGCTGCTGCAGCAGGTTTTGAAAAGGGAATCGATCGTGATTTGGAACCTGTTCTTTACATGAACCCTCTTAACTAAATGACTATAGCCCTTGGTAGAATTCCTAAAGAAGAAAATGATCTATTTGATACTATGGATGACTGGTTACGAAGGGACCGTTTCGTTTTTGTAGGATGGTCTGGCCTATTGCTCTTTCCTTGTGCTTATTTCGCTTTAGGGGGTGTGTTTACAGGGACAACTTTTGTAACTTCTTGGTATACCCATGGAGTGGCTAGTTCCTATTTGGAAGGTTGTAATTTCTTAACCGCAGCAGTTTCTACCCCTGCCAATAGTTTAGCACACTCTTTGTTGCTACTATGGGGGCCCGAAGCACAAGGAGATTTTACTCGTTGGTGTCAATTAGGCGGTCTATGGACTTTTGTAGCTCTCCACGGGGCTTTTGCACTAATAGGTTTCATGTTACGCCAATTTGAACTTGCTCGGTCTGTTCAATTGCGGCCTTATAATGCAATCTCATTCTCTGGTCCAATTGCTGTTTTTGTTTCTGTATTCCTTATTTATCCACTGGGGCAATCTGGTTGGTTCTTTGCGCCGAGTTTTGGCGTAGCAGCGATATTTCGATTCATCCTTTTCTTTCAAGGATTTCATAATTGGACGTTGAACCCATTTCATATGATGGGAGTTGCCGGAGTATTAGGTGCGGCTCTGCTATGCGCTATTCATGGAGCGACCGTAGAAAACACTCTATTTGAGGACGGTGATGGTGCAAATACCTTCCGTGCTTTTAACCCAACTCAAGCTGAAGAAACTTATTCAATGGTCACTGCTAACCGCTTTTGGTCCCAAATCTTTGGTGTTGCTTTTTCCAATAAACGTTGGTTACATTTCTTTATGCTATTTGTACCCGTCACCGGTTTATGGATGAGTGCTATTGGCGTAGTTGGCTTGGCTCTGAACTTACGTGCCTATGACTTTGTTTCCCAGGAAATCCGTGCAGCGGAAGATCCTGAATTTGAGACTTTCTACACCAAAAATATTCTTTTAAACGAGGGTATTCGTGCGTGGATGGCAGCTCAGGATCAGCCTCATGAAAATCTTATATTCCCTGAGGAGGTTCTACCACGTGGAAACGCTCTTTAACTAAAAGGATCTACTAAATTCATCGAGTTGTTCTAAAGAATCAAAACGGTCGGTTATTAACGGAATTCCTTGTCGGCTTTCCGTGAAATACTCGTTTGGCCTAAGACTTCCAAACACGTCATAAGCTAAACCCGTACTGACAAATAACCATCCCGCAATGAATAGGGAAGGTATAGTAATGCTATGAATAACCCAGTATCGAATACTGGTAATAATATCAGCAAAAGAACGTTCTCCCGTGCTTCCAGACAT--TTATCGTTGGATGAACTGCATTGCTGATATTGATCCCAAGAAGGAAACAGTAGGTACAGCTAGTCCGTGAATAGCCAGCCATCGCACTGTGAAAATAGGATAGGTTCGATCTATGGTCAT-ATGGCTACACAAACCGTTGAAGATAGTTCTAAACCTA------GGCCAAAACAAACTGGTGCAGGTAGTTTACTGAAACCCTTGAATTCGGAATATGGGAAAGTCGCCCCGGGTTGGGGGACTACTCCTTTTATGGGGGTCGCAATGGCTTTATTCGCTATATTCCTATCTATCATTTTAGAAATTTATAATTCTTCCGTTTTACTGGACGGAATTTTAACCAATTAGATGCTTACTCTCAAACTTTTTGTTTATACAGTAGTGATATTCTTTGTTTCACTCTTTATCTTTGGATTCTTATCTAATGACCCAGGACGGAATCCTGGACGCGAGGAGTAAATGTCCGATACTACTGGAAGAATTCCTCTTTGTCTGATAGGTACTGTAGCCGGTATTGCTGTGATTGGTTTAGTAGGTGTTTTCTTTTATGGTTCATATTCTGGATTGGGTTCATCTCTATAGATGCCTAATATACTTAGTTTAACCTGTATTTGTTTTAATTCTGTTATTT------ATCCGACTAGTTTTTTCTTCGCCAAATTGCCCGAAGCTTATGCCATTTTCAATCCAATCGTGGATTTTATGCCTGTCATACCTCTATTCTTTTTTCTATTAGCCTTTGTTTGGCAAGCTGCTGTAAGTTTTCGATGATCAATTGAAGAAGTAATTGGCAAATAAAACAGCAGGTACAAAAATGAGTAATAAACCCCAGTATAGACTGGTACGATTCAATTCAACATTTTGTTCATTCGGGTTTGATTGTGTCATATGGAAGTCAATATTCTCGCATTTATTGCTACTGCACTGTTCATTCTAGTTCCTACTTCTTTTTTACTTATTATTTATGTAAAAACAGTCAGCCAAAATAATTAAATGGAAACAGCAACTTTAGTCGCCATCTCCATATCTGGTTTACTTGTAAGCTTTACTGGGTATGCCTTATATACCGCGTTTGGGCAACCCTCTCAACAATTAAGAGATCCATTCGAAGAACACGGAGACTAAATGGAAGCATTGGTTTATACGTTCCTTTTAGTTTCGACTTTAGGGATAATTTTTTTCGCTATCTTCTTCCGAGAACCACCTAAGGTTCCACCAACTCCAACTAAAAGAATAAAATAAATGACTATTGCTTTCCAATTAGCTGTTTTTGCATTAATTGCGACTTCCTCAGTCTTAGTAATTAGTGTACCCCTTGTATTTGCTTCTCCTGATGGTTGGTCAAATAATAAAAATGTTGTATTTTCTGGTACATCATTATGGATTGGACTAGTCTTTCTCGTAGCTATTCTGAATTCTCTCATTTCTTAA--------------------------ATGTCACCACAAACAGAAACTAAAGCAGGTGTTGGATTTAAAGCTGGTGTTAAAGATTATAAATTGACTTACTACACCCCAGAGTATGAAACTAAGGATACTGATATCTTGGCAGCATTCCGAGTAAGTCCTCAGCCTGGGGTTCCGCCCGAAGAAGCAGGGGCTGCAGTAGCTGCCGAATCTTCTACTGGTACATGGACAACTGTTTGGACTGATGGACTTACCAGTCTTGATCGTTACAAAGGACGATGCTATCACATCGAGCCTGTTGCTGGGGAAGACAGCCAATGGATCTGTTATGTAGCTTATCCATTAGACCTATTTGAAGAGGGTTCCGTTACTAAC-ATGTTTACTTCC-ATTGTAGGTAACGTATTTGGTTTCAAAGCCCTACGTGC-TCTACGTTTGGAGGATCTACGAATTCCCCCTACTTATTCAAAAACTTTCCAAGGCCCGCCTCATGGTATCCAAGTTGAAAGAGATAAGTTGAACAAGTATGGTCGTCCTTTATTGGGATGTACTATTAAACCAAAATTGGGATTATCCGCAAAAAATTATGGTAGAGCGTGTTATGAGTGTCTACGTGGTGGACTTGATTTTACCAAAGATGATGAAAACGTAAACTCACAACCATTTATGCGCTGGAGAGACCGTTTTGTCTTTTGTGCCGAAGCTATTTATAAATCACAGGCCGAAACCGGTGAAATCAAGGGGCATTACTTGAATGCGACTGCGGGTACATGTGAAGAAATGATTAAGAGAGCTGTATTTGCAAGAGAATTAGGGGTTCCTATTGTAATGCATGACTACTTAACTGGGGGATTCACCGCAAATACTACTTTGGCTCATTATTGCCGCGACAATGGCCTACTTCTTCACATTCACCGTGCAATGCATGCAGTTATTGATAGACAGAAAAATCATGGTATGCATTTCCGTGTATTAGCTAAAGCATTGCGTATGTCTGGGGGAGATCATATCCACTCCGGTACAGTAGTAGGTAAGTTAGAAGGGGAACGCGAAATGACTTTAGGTTTTGTTGATTTATTGCGCGATGATTTTATTGAAAAAGATCGTGCTCGCGGTATCTTTTTCACTCAGGACTGGGTATCCATGCCAGGTGTTATACCGGTAGCTTCAGGTGGTATTCATGTTTGGCATATGCCAGCTCTGACCGAAATCTTTGGGGACGATTCTGTATTACAATTTGGTGGAGGAACTTTAGGACATCCTTGGGGAAATGCACCTGGTGCAGCAGCTAATCGAGTGGCTTTAGAAGCCTGTGTACAAGCTCGTAACGAAGGGCGCGATCTTGCTCGCGAAGGTAATGAAATTATCCGAGCAGCTTGCAAATGGAGTCCTGAACTAGCCGCAGCTTGTGAAGTATGGAAGGCGATCAAATTCGA---GTTCGAGCCGGTAGATACTATTGATAAGTAG---------ACGGCGAAACATTTATACAAAACACCTATCCCGAGCACACGCAAGGGAACCTTAGACAGGCAAGTGAAATCCAATCCACGAAATAATTTGATCCATGGACGGCACCGTTGTGGTAAAGGTCGTAATTCCAGAGGAATCATTACCGCAA-GCATAGAGGGGGAGG-TCATAAAGCGCCTATACCGTAAAATAGATTTTCGACGGAATCAAAAAGACATATCTGGTAGAATCGTAACCATAGAATCCGACCCTAATCGAAATGCATACATTTGTCTCATACACTATGGGGATGGTGAGAAGAGATATATTTTACATCCCAGAGGGGCTATAATTGGAGATACTATTGTTTCTGGTACAAAAGTTCCTATATCAATGGGAAATGCCCTACCTTTGAGTGCGGTTTGAACTATTGATTTACGTAATTGGAAGTAACCAATTAGGTTTACGACGAAACCTAGAAATCGATCACTGATCCAATTTGACTACCTCTACGGGATAGACCTCAACAGAAAACTGTTGAGTAACGGCAGCAAGTGATTGAGTTCAGTAGTTCCTCATAGAAAATTATTGGCTCTAGAGATATGGTAATATGGAGAAGACAAAATTGTTTGAAGCACGCACAGAACCGGAAGCGCCCCTTG-------TTTCAAAGAGAGGAGGACGGGTTATTCACATTTAATTTGATGGTCAGAGGCAAATTGAAAGCTAAGCAGTGGTAATTAAGACCCCC--GGGGGAAAATAGGGATGTCTCCTACGTTACCCATAATATGTGGAAGTATCGACGTAATTTCATAGAGTCATTCGATCTGAATGCTACATGAAGAACATAAGCCAGATGACGGAACGCAGAGACCTAGGATGTAGAAGATCATAACATGAGCGATTCGGCAGATTTGGATTCCTTTCCTATATATCCACTCATGTGGTACTTCATCATATGATTCATATAAGATCCAT-CTGTCTAGAGATCGTCATATACATCTAGAAAGCCGTATGCTTTGGAAGAAGCTTGTACAGTAAGGGAAGGGGTTTT--TTGAGAGAAAAGAAGAATCTACCTCAACCGATATGCCCTTAGGCACGGTCATGCATAACAAAGAAAACACACGAGGAAGGGGTGGGCAATTAGCTAGAGCAGCAGGTGCTGTAGCGAAACACAAAGCAAAAGAGGGTAAAATGGCCACTTTAAGATTACCATCCGGGGAGGGCCGTATAGTAACCCAAAACAGCCTAGCAACAGTCGGACAAGAGGGTAAAGTAGGGGTGAACCAAAAAAGTTTGGGTAGAGCCGGATCTAAGTGTTGGCTAGGTAAACGCCCCGTAGTAAGAGGGGTAGTTATGAACCCTGTGGACCACCCCCATGGGGGCGGTGAAGGGAAAGCTCCCATTGGTAGAAAAAAACCCACAACCCCTTGGGGTTATCCTGCGCTTGGAAGAAGAACTAGGAAAAGGAAAAAATATAGCGATAGTTTTATTCTTCGTCGCCGTAAG------TAATTATAATACTTCAGGAGCTAATGAAACTATTTTGGTAAAATTCAATCCTCTCAATTCCTCGGCAATCGCGCCAAAAACTCGAGTTCCTTTTGGATTGCCTTTTTGATCAATTATAACCGCAGCATTGTCATCATAGCGGATTATTATACCGTCTTCGCATTTGAACTCTTTACATGTACGTACAATTACAGCTCGAATTACTTCGGATCTTTCTAGAGGCATTTGGGGCAATGCGTCTTTGATTACAGCAACAATAACATCACCAATACGAGCATATCGCTGATTACCAGCAGCTCCTATGACTCGAATACACATCAATTTTCGAGCTCCACTATTATCGGCTACATTTAAAAGGGTCTGAGGTTGAATCAT---------------------CTATATCTCTAATCGAATAAATTGACTTCGTATGGGCATTTTACTGGCAGCTATGGAGATAGCTGCTCTAGCTACAGTTTCAGATACTCCCCCCATTTCATAAAGTATACGACCAGGTTTAACAACGGATACCCAATATTCGGGGGACCCCTTTCCCGAGCCCATACGTGTTTCTGTGGGTCTTAGTGTAACCGGTTTGTCGGGAAATATACGTACCCATATTTTTCCACCACGACGTGCATATCGTGTTATTGCTCTTCGTCCTGCTTCTATCTGTCTCGCCGTGATCCAAGCGGGTTCAAGTGCTTGAAGAGCATATCTACCAAAACAAATACGATTGCCTCGGCAGGATTTTCCTTTCATTCTTCCTCTATGTTGTTTGCGAAATCTGGTTCTTTTGGGGTTATAGTCGATGGTTCTCTTTCTTAGTTCCATCTCTACTGCAAAACTGGACATGAGAGTTTCTTCTCATCCAGCTCCTCGCGAATGGAATGAGAAAGCATGTAA-----ATTTATCTAATTC------ATAATATTCCAAAATATTACGGTACGGATAGATACACATTAATAGATAATAGAAAAAGTTCGGTTTTTTTT--------ATATTGAATTTGTTAAAAC------AGAAAAATATAATATATAGTCAAAAAAGAAGATCTAGAATATATCCAGATGTGTGTGTATATTTATCTAAATTCTATAT--------------TTATAGATAATG-----------------TAATCCTTCTT--------------------AAAAAAA-------TCCTTAT----TTTGACTCTTATTGAATCGCGG------------------------TAAAGTATTCTAAT----------TCAAT-AAGAATTTCGCGGGCGAATATTTACTCTTTCCTGT--------CTTATTTG-----TTAAT-----TTATAAACTT-----------ACCAAATAAGACAATTTTT--TTGGTTTGTTCCGCCATCCCACCCAATGAAGTGTTAGGATTCTTTT-CAATAA----AATCCTATGGAATCATAGGTTCTGTCGTTCCCACTGCTTCTCCTTGAATGGTTAGGTCTGAATCCCGCAACGGAGCTTCCAAAAAA----TTTCTTTCCGAGTTAATTTTCTCAG-TTTTATTAACCCGGGCGGCTC-------TTTATTATTGCTTTAAATTTGTAGTTCTTGTTT-----CAAGTTAAAATTT----TTAATTCTCT------ATTAT---------TTTTATTAT-----------------ATTGATGCTTTATCACATTGC------CTTTTATGATGTAATTCATAGACCATACATAGTGGAATCCTATATCTTATTTA-----TTTCCTCTTCCTTCTTTCTATCATCCCTCCCTTTATCCACATCCCTTTA------GTTTTGCTTCACAACCTAGAATCCCTTTTC--------------------TTTTTTAGAG-AA--AAAAT------TGCAGTTGCTACAACTATATGACACATCTACTCATTTATGATAGAGGTATTTATTCATATAGTGACTGTTTCTTAGTTAGGATCTCGACAATACGAAGCAATAGGTTGGTTA-TTAGTTAATTTT----------CTATAATTACTAAGTTTTTTTCT-----------------------------------------------------------------TAAAAAAAAGA---AAAAAATAACGAGTCACACACTAAGCATATGACCAGAGTTCCGCGAGGATATATAGCCCGGAGACGACGAACAAAAATGCGTTCATTTGCCTCAAACTTTAGAGGGGCTCATTTAAGACTTAATCGAATGATTACCCAACAGGTAAAAAGAGCTTTTGTTTCCTCTCATCGAGATAGAGGTAGGCAAAAGAGGGATTTTCGTCGTTTGTGGATCACTCGGATAAACGCAGCAACGCGGGTATATAAAGTA---------------TTCGATAGTTATAGTAAATTAATACACAACCTGTACAAGAAGAAATTGATTCTTAATCGTAAAATGCTTGCACAAGTAGCTGTATCAAATCCAAATAATCTTTACACGATTTCCAATAAAATAAAGATCATCAATT---------------------------------------------------------------------------AAATGACAAGTTTCAAACTAGTAAAGTATATCCCTAGGATAAAGAAGAAGAAAAGTGGGCTAAGGAAACTCGCAAGGAAAGTTCCAACCGATCGTCTACTTAAGTTCGAGAGAGTTTTCAAAGCACAAAAACGTATCC---CTATGTCTGTTTTCAAAGCACAAAGAGTTCTTGACGAGATTCGCTGGCGTTACTACGAGGAAACTGTTATGATACTGAACCTCATGCCCTATCGAGCATCTTATCCCATCTTAAAGTTGGTTTATTCGGCAGCCGCAAATGCTACTCATTATAGGGATTTCGACAAAGCGAATTTATTTATTACTAAAGCCGAAGTCAGTAGGAGTACTATTATGAAGAAATTCAGACCTCGAGCTCGAGGACGTAGTTTCCCCATAAAAAAAAGCATGTGTCATATAACAATTGTACTAAATATAGTAAAGAAATCTTAA---------------------------ATGGATGGAATCAAATACGCAGTATTTACAGAAAAAAGTCTTCGTTTATTGGGAAAGAATCAATATACTTTTAATGTCGAATCGGGATTCACTAAGACAGAAATAAAGCATTGGGTCGAACTCTTCTTTGGTGTTAAGGTAGTAGCTGTGAATAGCCATCGACTACCCGGAAAGGGTAGAAGAATGGGCCCTATTCTAGGACATACAATGCATTACAGACGTATGATCATTACCCTTCAACCGGGTTATTCTATTCCACTTC---TAGATAGAGAAAAAAACT---------------AAATGGCAGTTCCAAAAAAACGTACTTCAATGTCAAAAAAGCGTATTCGTAAAAATATTTGGAAGAAAAAGACTTATTTTTCCATAGTACAATCTTATTCTTTAGTAAAATCAAGATCATTTTCGAGCGGTAATG---AGCATCCAAAACCAAAGGGTTTTTCTGGGCAACAAACAAATAATAAG----ATTTT---------TGAATAAATGGCCAAGGGAAAAGATGTTAGAATCAGAGTTATTTTGGAATGCATCAGTTGTGTTCGAAAAGGTGCCAATGAGGAATCGACGGGGATTTCTAGATATAGTACTCAAAAGAATCGCCACAATACACCCGGACAATTAGAATTCAAAAAATTTTGTCGTTATTGTCGCAAGCATACGACTCATCACGAAATAAAGAAATAGATGAAAATAAGAGCTTCCGTTCGTAAAATTTGTACAAAATGTCGACTGATTCGTAGGCGTGGACGAATTAGAGTCATTTGCTCTAATCCGAAGCATAAACAAAGACAGGGGTAAATGGTTCGAGAGGAGGTAGCAGGATCCACTCAAACACTACAGTGGAAGTGTGTTGAATCAAGAGTAGATAGTAAGCGCCTTTATTATGGTCGTTTCATTCTGTCCCCGCTTAGAAAAGGTCAAGCGGACACCGTCGGTATTGCCTTGCGAAGAGCTTTACTTGGAGAAATAGAAGGAACATGTATCACACGTGCAAAATTTGGGAGCGTGCC------GCACGAATATTCTACAATAGCAGGTATTGAAGAATCCGTACAAGAAATTTTACTAAATTTGAAAGAAATTGTATTGAGAAGTAATCTCTATGGAGTTAGAGACGCATCCATTTGCGTCAAAGGTCCTAGATACATAACTGCTCAAGATATCATCTTACCGCCTTCCGTAGAAATCGTTGATACGGCACAACCTATAGCTAACTTGACAGAGCCCATTGATTTCTGTATTGATTTACAGATCAAGAGAGATCGTGGATATCAGACAGAACTCAGAAAGAACTATCAAGATGGAAGTTATCCTATAGATGCTGTATCCATGCCTGTTCGAAATGTGAATTATAGTATTTTTTCTTGTGGGAATGGAAATGAAA---AACACGAGATACTTTTTCTAGAAATATGGACTAATGGAAGTCTAACCCCTAAGGAAGCACTTTATGAGGCTTCTCGTAATTTGATTGATTTATTTCTTCCTTTTCTACACGCGGAGGAAGAGGGCGCTAGTTTC------GAAGAAAATAAAAACAGGTTTACTCCACCCCTT---TTTACTTTTCAAAAAAGATTAACT------AATCTAAAGAAAAACAAAAAAGGAATTCCATTGAATTGTATTTTTATTGATCAATTAGAATTGACTTCTAGAACGTATAATTGTCTAAAAAGGGCCAATATACATACACTATTGGACCTTTTGAGTAAGACTGAAGAAGATCTTCTGAGAATTGACAGTTTTCGTATGGAAGATAGAAAACATATATGGGACACTCTAGAGAAGCATCTCCCAATTGATTTACTTAAGAATAAACTCTCGTTTT---------------AAATGCTCCGG---AATGGAAACGAGGGAATGTCCACAATACCCGGATTTAGTCAGATCCAATTCGAGGGATTTTGTAGGTTCATTAATCAAGCCTTGGCAGAAGAACTTGACAAGTTTCCAACAATTAAAGATCCAGATCACGAAATTGCATTTCAATTATTTGCGAAAGGATATCAATTGCTAGAACCCTCGATAAAAGAAAGAGATGCTGTGTATGAATCACTCACCTATTCTTCCGAATTATATGTATCTGCGAGATTAATTT------TTGGTTTCGATGTGCAAAAGCAAACCATTTCTATCGGAAACATTCCTATAATGAATTCCTTAGGAACCTTTATTATAAATGGAATATACCGAATTGTGATCAATCAAATATTGCTAAGTCCTGGTATTTACTACCGCTCGGAATTAGATCATAAGGGAATTTCTATCTACACTGGGACTATAATATCAGATTGGGGAGGGAGATCGGAATTAGCAATTGATAAAAAAGAAAGGATATGGGCTCGCGTGAGTAGAAAACAAAAGATATCTATTCTAGTTCTATCATCAGCTATGGGTTCGAATCTAAGAGAAATTCTAGATAATGTTTCCTACCCTGAAATTTTCTTGTCTTTCC------CGAATGCTAAGGAGAAGAAG------AGGATTGAGTCAAAAGAAAAAGCTATTTTGGAGTTTTATCAACAATTTGCTTGTGTAGGTGGGGACCTGGTATTTTCGGAGTCCTTATGCGAGGAATTACAAAAGAAATTTTTTCAACAAAAATGTGAATTAGGAAGGATTGGTCGACGAAATATGAATCGGAGACTTAATCTTGATATACCTCAGAACAATACATTCTTGTTACCACGAGATGTATTGGCCGCTACGGATCATTTGATTGGAATGAAATTTGGAACGGGTATACTTGACGATGACGATATGAATCACTTGAAAAATAAACGTATTCGTTCGGTTGCGGATCTGTTACAAGATCAATTCGGATTGGCTCTTGGTCGTTTACAACATGCAGTTCAAAAAACTATTCGTAGAGTATTCATACGTCAATCGAAACCGACTCCCCAAACTTTGGTAACTCCAACTTCAACTTCAATTTTATTAATAACTACTTATGAGACCTTTTTTGGCACATACCCGTTATCTCAAGTTTTTGATCAAACGAATCCATTGACACAAACTGTTCATGGGCGAAAAGTGAGTTGTTTAGGTCCTGGAGGGTTGACGGGGAGAACCGCAAGTTTTCGGAGCCGAGATATTCATCCGAGTCACTATGGGCGTATTTGTCCAATCGACACGTCTGAAGGAATCAATGTTGGACTTACTGGATCCTTAGCAATTCATGCGAGAATTGATCACTTGTGGGGATCCATAGAGAGTCCGTTTTATGAAATATCTGCTGAGAAAGCAAAAGAAAAAAAAGAGAGACAGGTGGTTTATCTATCACCAAATAGAGATGAATATTATATGATAGCAGCAGGAAATTCTTTGTCCTTGAATCAAGGTATTCAGGAAGAACAGGTTGTTCCGGCTAGATACCGTCAAGAATTCTTGACTATTGCATGGGAACAGATTCATGTTAGAAGTATTTTTCCTTTCCAATATTTTTCTATTGGGGGTTCTCTCATTCCTTTTATTGAGCACAATGATGCGAATCGGGCTTTAATGAGTTCTAATATGCAGCGCCAAGCAGTTCCGCTTTCTCGGTCCGAGAAATGCATTGTTGGAACTGGATTGGAACGCCAAACAGCTCTAGATTCGAGGGTTTCCATTATAGCCGAACGCGAGGGAAAGATCATTTCTACTGATAGTCATAAGATACTTTTATCAAGTAGT---------------------GGGAAGAC---------TATAAGTATTCCTTTAGTTAACCACCGTCGCTCTAACAAAAATACTTGTATGCACCAAAAACCTCGGGTTCCACGGGGTAAATCCATTAAAAAAGGACAAATTTTAGCAGAAGGAGCTGCTACAGTTGGGGGCGAACTTGCTTTAGGAAAAAACGTATTAGTAGCTTATATGCCATGGGAAGGTTACAATTTTGAAGACGCAGTACTAATTAGCGAACGTTTGGTATATGAAGATATTTATACCTCTTTTCACATCCGGAAATATGAAATTCAGACGGATACGACAAGCCAGGGCTCCGCTGAAAAAATCACTAAAGAAATACCACATCTAGAAGAACATTTACTCCGCAATTTGGACAGAAATGGAGTTGTTAGGTTGGGATCCTGGGTAGAAACTGGTGATATTTTAGTAGGTAAATTAACGCCTCAGATAGCGAGCGAATCATCTTATATCGCGGAAGCTGGATTATTACGGGCCATATTTGGCCTTGAGGTTTCCACTTCAAAAGAAACTTCTCTGAAATTACCTATAGGTGGAAGAGGGCGCGTTATCGATGTGAAATGGATCCAAA-------GGGACCCGCTCGACAT-----AATGGTTCGTGTATATATTTTACAGAAACGTGAAATCAAAGTTGGGGATAAAGTAGCCGGAAGACATGGGAATAAAGGGATCATTTCCAAAATTTTGCCTAGGCAAGATATGCCCTATTTGCAAGATGGAACACCCGTTGATATGGTCTTCAATCCCTTAGGAGTACCCTCCCGAATGAATGTGGGACAAATATTTGAAAGCTCACTCGGATTAGCGGGGGATCTGCTAAAGAAACATTATAGAATAGCACCCTTTGATGAGAGATATGAGCAAGAGGCTTCAAGAAAACTTGTGTTTTCAGAATTATATGAAGCCAGTAAAGAAACAAAAAATCCATGGGTATTTGAACCCGAGTACCCGGGAAAAAGCAGAATATTTGATGGAAGAACAGGCGACCCCTTTGAGCAACCTGTTCTAATAGGGAAGTCCTATATCTTAAAATTAATTCATCAAGTTGATGAGAAAATTCATGGGCGTTCTACTGGGCCCTACTCACTTGTTACACAACAACCGGTTAGAGGAAGAGCCAAGCAAGGGGGACAACGAGTAGGAGAAATGGAAGTTTGGGCTTTAGAAGGATTTGGTGTTGCTCATATTTTACAAGAGATACTTACTTATAAATCTGACCATCTTATAGCTCGCCAAGAAATACTTAATGCTACGATCTGGGGAAAAAGAATACCTAATCATGAGGATCCTCCAGAATCTTTTCGAGTGCTCGTTCGAGAACTACGATCTTTGGCTCTAGAACTG-AATCATTTCCTTG-TATCTGAAAAGAACTTCCAGGTTAATAGGGA-GGAAGTTTGAATGATTGACCAATATAAACATCAACAACTTCAAATTGGACTCGTTTCCCCTCAACAAATAAAGGCTTGGGCTAACAAAAACCTACCTAATGGAGAAGTCGTTGGCGAAGTCACAAGGCCCTCTACTTTTCATTATAAAACCGATAAACCAGAAAAAGATGGATTGTTTTGCGAAAGAATCTTTGGACCCATAAAAAGCGGGATTTGCGCTTGTGGCAATTCTCGAGCGAGCGGAGCTGAAAACGAAGACGAAAGATTTTGCCAAAAATGCGGGGTAGAATTTGTGGATTCTCGGATACGAAGATATCAAATGGGATACATCAAACTCGCATGTCCCGTGACTCATGTGTGGTATTTGAAAGGTCTTCCTAGTTATATCGCGAATCTTTTAGATAAACCTCTTAAGAAGTTGGAGGGCCTAGTATACGGC-----------------------------------------------------------------------------------------------------------------------------------------------------------------------------------------------------------------------------------------------------------------------------------------------------------------------------------------------------------------------------------------------------------------------------------------------------------------------------------------------------------------------------------------------------------------------------------------------------------------------------------------------------------------------------------------------------------------------------------------------------------------------------------------------------------------------GATTTCTCTTTTGCTAGGCCCAGCACTAAAAAACCCACTTTTTTACGATTACGAGGTTTATTCGAAGAGGAAATTGCATCCTGTAACCACAGCATTTCTCCCTTTTTTTCTACCCCAGGCTTTGCAACATTTCGAAATCGGGAAATTGCGACAGGAGCAGGTGCTATTAGAGAACAATTAGCAGATTTGGATTTGCGAATTATTATAGAGAATTCTTTGGTCGAATGGAAGGAATTAGAAGACGAGGGGTATAGTGGAGATGAGTGGGAAGATAGAAAAAGACGAATAAGAAAAGTTTTTTTGATTAGACGCATGCAATTGGCGAAACATTTTATTCAAACAAATGTAGAACCAGAATGGATGGTTTTGTGCTTATTACCGGTTCTTCCTCCCGAATTGAGACCTATTGTTTATAGGTCTGGAGATAAAGTAGTGACTTCAGACATTAATGAACTTTATAAGAGAGTTATCCGTCGGAACAACAATCTTGCCTATCTATTAAAAAGAAGTGAATTAGCGCCAGCAGATTTAGTAATGTGCCAGGAAAAATTGGTACAAGAAGCCGTGGATACACTTCTTGATAGTGGGTCCCGCGGGCAACCGACGAGGGATGGTCACAATAAAGTATACAAATCACTTTCAGATGTAATTGAAGGTAAAGAGGGAAGGTTTCGCGAGACTCTGCTTGGGAAACGGGTCGATTACTCGGGGCGTTCTGTCATTGTTGTGGGTCCTTCGCTTTCATTACATCAATGTGGATTACCTCTAGAGATAGCAATAAAGCTTTTTCAGCTATTTGTAATTCGCGATTTAATCACGAAACGCGCCACTTCTAATGTAAGGATTGCTAAAAGGAAAATTTGGGAAAAAGAACCCATTGTATGGGAAATACTTCAAGAAGTTATGCGGGGACATCCTGTACTGTTAAATAGAGCACCTACCCTGCATAGATTAGGCATACAGGCCTTTCAACCCACTTTAGTAGAGGGGCGTACTATTTCTTTACACCCATTAGTGTGTAAGGGTTTCAATGCGGACTTTGATGGAGATCAAATGGCTGTTCATCTACCTTTATCCTTGGAAGCTCAGGCAGAAGCCCGTTTACTTATGTTTTCTCATATGAATCTCTTATCTCCCGCTATTGGGGATCCTATTTGCGTACCAACCCAAGACATGCTTATCGGGCTTTATGTATTAACGATTGGAAAGCGTCGAGGTATTTGTGCAAATAGATATA------------ATAGTTGCAGAAACTATCCAAATCTAAAAGTAAATTACAATAATAATAATAAT---TCTAAATATAGGAAAGATAAAGAACCCCATTTTTCTAGTTCTTATGATGCACTGGGAGCTTATAGACAAAAACTAATCAGTTTAGATAGTCCCTTGTGGCTACGATGGAACCTGGATCAACGCGTCATTGGGTCAAGAGAAGTTCCGATTGAAGTTCAATATGAATCTTTGGGGACTTATCATGAGATTTATGCCCACTATCTAATAATGGGAAATAGAAAAAAAGAAATTCGTTCGATATACATTCGAACCACTCTTGGTCATATTTCTTTTTATAGAGAAATAGAGGAAGCCATACAAGGATTTAGTCAGGCCTATTCATACACTACCTAAATGGCGGAACGGGCCAATCTGGTCTTTCATAATAAAGAGATAGACGGAACTGGTATGAAACGACTTATTAGCAGATTAATAGATCATTTTGGAATGGGATATACATCCCATATACTGGATCAACTAAAGACTCTGGGCTTCCATCAAGCCACTACTACATCGATTTCGTTAGGAATCGAGGATCTTTTAACAATACCCTCTAAGGGATGGTTAGTCCAAGACGCGGAACAACAGAGTTTTCTTTTGGAGAAACACTATTATTATGGGGCTGTACACGCGGTAGAAAAATTACGCCAATCTGTTGAGATATGGTATGCGACAAGTGAATATTTGAAACAAGAAATGAATTCCAATTTTCGGATAACGGATCCTTCTAATCCAGTCTATCTAATGTCTTTTTCAGGAGCCAGAGGAAATGCATCTCAAGTACACCAATTAGTAGGTATGAGAGGATTAATGTCGGACCCTCAAGGACAAATGATTGATTTACCTATTCAAAGCAATTTACGCGAGGGACTTTCTTTGACAGAATATATAATTTCCTGCTATGGAGCCCGCAAAGGGGTTGTAGATACTGCTGTGCGAACAGCAGATGCTGGATATCTTACACGTAGACTTGTTGAAGTAGTTCAACATATTATTGTGCGTAGAAGAGATTGTGGTACTATCCGAGGTATTTCTGTAAGTCCTCAAAATGGGATGACGGAAAAACTTTTTGTCCAAACACTAATTGGTCGTGTATTAGCAGACGATATATATATCGGTTCACGATGCATTGCCGCGCGAAATCAAGATATTGGAATTGGATTAGTCAATCGATTCATAACTGCCTTTCGAGCACAACCATTTCGAGCACAACCAATATATATTAGAACCCCCTTTACTTGCCGAAGCACTTCTTGGATCTGTCAATTATGCTATGGCCGGAGTCCTACTCATAGTGATCTGGTCGAATTGGGAGAAGCCGTAGGTATTATTGCAGGTCAATCAATTGGGGAGCCAGGGACTCAACTAACATTAAGAACTTTTCATACTGGCGGAGTATTCACAGGGGGTACTGCCGACCTTGTACGATCCCCTTCGAATGGAAAAATAAAATTCAATGAGAATTTGGTTCACCCCACACGTACCCGTCATGGGCAGCCTGCTTTTCTATGTTATATAGACTTGCATGTAACTATTCAGAGTCAAGATATTCTATATAGTGTGAATATTCCCTCAAAAAGCTTGATTCTAGTGCAAAATGATCAATATGTAAAATCCGAACAAGTAATTGCGGAGATTCGTGCCGGAACGTCCACTTTACATTTTAAAGAAAGGGTACAAAAGCATATTTATTCTGAATCAGACGGCGAAATGCACTGGAGTACTGATGTTTACCATGCGCCCGAATATCAATATGGTAATCTTCGCCGATTACCAAAAACAAGCCATTTATGGATATTGTCAGTAAGTATGTGCAGATCCAGTATAGCGTCTTTTTCACTCCACAAGGATCAAGATCAAATGAATACTTA---------------------------------------------------------------------------------------TGGTAAAAAAGATAGGGAAAT------TCTTGATTATTC---AACGTCGGATCGAATCATGTCCAATGGCCATTGGAATTTTATCTATCCTTCTATTTTTCAAGATAATTCAGATTTGTTGGCGAAAAAGCGAAGAAATAGGTTCGTCATTCCATTA------CAATATCATCAAGAACAAGAGAAAGAACTAATATCCTGTTTTGGGATTTCGATTGAAATCCCCCTTATGGGTGTTTTACGTAGAAATACTATTTTTGCTTATTTTGACGATCCCCGATACAGAAAAGATAAAAAGGGTTCAGGAATTGTTAAATTTAG---------------------------------------------------------------ATATAGGACCCTAGAAGAAGAATATAGGACTCGAGCGGAAGACTCAGAAGAGGAATATGAGACCCTAGAAGACGAATACAGGACCCGAGAGGACGAATATGAATATGAAACCCTAGAAGAATCTAAATATGGAATCCTAGAAGACGAATACGAATATGAAACCCTAGAAGACGAATATGGGAGCCCAGAAAACGAATAT------------------------------------------GGGAACCCAGAGAACGAATATAGGACTTTAGAGAAAGACTCAGAAGAGGAATATGGGAGCCCAGAGAGCAAATATAGGACCC------AA------GAGGACGAATATGGA---------------------ACTATAGAGGAAGACTCAGAAGACGAATATGGCAGCCCCGGGGAAAG---------CGCAGAGGAAAAATATGGTACTTT------------AGAGGAAGACTC---------------------AGAAGAAGATTCAGAGGATGAATACGAGAGCCCAGAGGAAGATTCCATCTTAAAAAAAGAGGGTTTGATTGAGCATCGAGGAACAAAAGAATTTAGTCTAAAATACCAAAAAGAAGTAGATCGGTTTTTTTTCATTCTTCAAGAACTTCATATCTTGCCGAGATCTTCATCCCTAAAGATACTTGACAATAGTATTATTGGAGTGGATACACAACTCACAA------AAAATACAAGAAGTCGACTAGGCGGACTGGTCCGAGTGAAGAGAAAAAAAAGCCATACGGAACTCAAAATATTTTCCGGAGATATTCATTTTCCTGAAGAGGCGGATAAGATATT------AGGTGGCTGTTTGATACCGCCAGAAAGACAAAAAAAAGATTCTAAGGAATCAAA------------------AAAAAGGAAAAATTGGGTCTATGTTCAACGGAAAAAAATTCTCAAG---AGCAAGGAAAAGTATTTTGTTTCCGTTCGCCCTACAGTGGCATATGAAATGGACGAAGGAAGAAATTTAGCAACACTTTTCCCGCAGGATCTCTTGCAAGAAGAAAATAATCTCCAAATTCGACTTGTCAATTTTATT---------------------------------------TCTCATGAAAATAGCAAGTTAACTCAAAGAATTTATCACACAAATAGTCAATTTGTTAGAACTTGCTTAGTAGTGAATTGGGAACAAGAAGAAAA---------AGAAAAGGCTGGTGCTTCCCTTGTTGAGGTAAGAGCAAATGATCTTATTCGCGATTTCCTAAGAATTGAGTTAGTCAAG------TCCACTATTTCGTATACACGAAAAAGGTATGATAGGACAAGTGCAGGACCGATTCCCCATAATAGGTTAGATCGCGCCAATATCAATTCTTTTTATTCCAAGGC------GAAGATTGAATCACTTAGCCAACATCCAGAAGCTATTGGCACTTTGTTGAATCGAAATAAAGAATACCACTCTTTGATGATTTTGTCGGCATCCAACTGTTCTCGAATTGGTTTATTCAAGAATTCAAAACATCCCAATGCGATAAAAGAATGGAATCCTAGAATTCCTATTCGAGAAATTTTTGGGCCCTTAGGCGCTATTGTAGCTAGTATATCGCATTTTTCTTCATCTTACTATTTACTAACGCATAATAAAATCCTGTTAAAAAAATATTTGTTCGTTGACAATTTAAAACAAACCTTCCAAGTACTTCAAGAACTTAAATACTCTTTAATAGATGAAAATAAAAGGATTTCTAATTTCGAT------AGTAACATAATGTTGGATCCATTCCTTTTGAATTGTCACTTTGTCCATCATGATTCTTGGGAAGAGACATTGGCAATAATTCACCTTGGACAATTTATTTGTGAAAATGTATGTCTATTTAAAT------CGCACATAAAAAAATCCGGTCAAATTTTCATTGTAAATATGAATTCCTTTGTTATAAGAGCAGCTAAACCTTATTTGGCCACTACAGGAGCAACTGTTAATGGTCATTATGGAGAAATCCTTTACAAGGGAGATAGGTTAGTTACGTTTATATATGAAAAATCGAGATCTAGTGACATAACGCAAGGTCTTCCAAAAGTGGAACAAATCTTTGAAGCGCGTTCAATTGATTCATTATCCCCGAATCTCGAAAGGAGAATTGAGGATTGGAATGAGCGTATACCAAGAATTCTTGGGGTCCCTTGGGGATTCTTGATTGGAGCTGAGCTAACCATAGCCCAAAGTCGTATCTCTTTGGTTAATAAAATCCAAAAGGTTTATCGATCCCAAGGGGTACAGATCCATAATAGACATATAGAGATTATTATACGCCAAGTAACATCAAAAGTGCGGGTTTCCGAAGATGGAATGTCTAATGTTTTTTCGCCTGGGGAATTAATCGGACTATTGCGAGCGGAACGAGCAGGGCGAGCTTTGGATGAATCGATCTATTATCGGGCAATCTTATTGGGAATAACAAGGGCTTCCCTGAATACCCAAAGTTTCATATCTGAAGCAAGTTTTCAAGAAACTGCTCGAGTTTTAGCAAAAGCTGCCCTACGAGGTCGCATTGATTGGTTGAAAGGCTTGAAAGAAAACGTAGTTCTGGGGGGGATTATACCTGTTGGTACCGGATTCCAAAAATTTGTGCATCGTTCCCCACAAGACAAGAACCTTTATTTCGAAATAAAAAAAAAAAATCTATTCGCGTCGGAAATGAGAGATTTTTTGTTTCTCCATACAGAATTAGTTTCTTCAG---------------ATTCTGACGTAACAAACAATTTT---------------TATGAGACATAA-------------------------------------------ATGACAAGAAGATATTGGAACATTAATTTGAAAGAGATGATAGAAGCAGGAGTTCATTTTGGTCATGGTATTAAGAAATGGAATCCTAAAATGGCCCCTTACATTTCGGCAAAGCGTAAAGGTACTCATATTATAAATCTCGCTAGAACGGCTCGTTTTTTATCAGAAGCTTGTGATTTAGTTTTTGATGCAGCAAGTCAGGGAAAAAGTTTCTTAATTGTTGGTACCAAAAAAAGAGCAACAGATTTAGTAGCATCAGCTGCAATAAGGGCTCGTTGTCATTATGTTAATAAAAAGTGGTTCAGTGGTATGTTAACGAATTGGTCGATTACGAAAACTAGACTTTCTCAATTTAGAGACTTAAGAGCAGAAGAAAAAATGGGAAAATTCCACCATCTCCCAAAAAGAG-ATGTGGCAATCTTGAAGAGAAAATTATCTACCTTGCAAAGGTATCTCGGCGGGATCAAATATATGACGAGATTGCCAGACATTGTGATCGTCCTTGATCAGCAAAAAGAGTATATAGCTCTTCGGGAATGTGCCATTTTGGGGATTCCTACTATTTCTTTAGTCGATACAAATTGTGACCCGGATCTCGCGAATATATCGATTCCAGCCAACGATGACACTATGACTTCAATTCGATTGATTCTTAACAAATTAGTATTTTCAATTTGTGAGGGCCGTTCTCTCTATATAAGAAATCGTT---------GAATGGGACAAAAAATAAATCCACTCGGTTTCAGACTTGGTACAACCCAAAAACACCATTCCTTTTGGTTCGCACAACCAAAAAATTATTCGGAAGGTCTACAGGAAGATAAAAAAATAAGGGATTGTATCAAGAACTATATA------CAAAAGAATAGGAAAAAGGGCT---CGAATAGAAAAATAGAATCAGACTCAAGTTCCGAAGTAATTACACATAATAGAAAAATGGACTCAGGTTCAAGTTCCGAAGTAATTACACATATAGAAATCCAAAAAGAAATCGATACGATCCACGTCATAATCCATATTGGATTCCCAAATTTATTAAAGA------AAAAAGGAGCAATCGAAGAATTAGAGAAAGATCTACAAAAGGAAATTAACTCTGTAAACCAGAGATTTAATATTTCTATCGAAAAAGTTAAAGAACCTTATAGACAGCCTAACATTCTTGCAGAATATATAGCTTTCCAATTAAAAAATAGAGTTTCATTCCGAAAGGCAATGAAAAAAGCCATTGAATTAACTAAAAAAGCAGATATAAGGGGAGTAAAAGTAAAAATTGCGGGTCGTCTCGGAGGAAAAGAAATTGCACGCGCCGAATCCATTAAAAAGGGTAGACTTCCCCTCCAAACAATTCGCGCTAAAATTGATTATTGCTGCTATCCAATTCGGACTATCTATGGAGTATTAGGTGTAAAAATTTGGATATTCGTAGACGAAGAATAAATGTCCCGTTATCGAGGACCTCGTTTAAAAAAAATACGCCGTCTGGGAGCTTTACCAGGACTCACTAGAAAAACACCTAAATCCGGAAGTAATCTTAAAAAAAAATTCAATTCTGGGAAAAAGGAGCAATATCGTATTCGTCTTCAAGAAAAACAGAAATTGCGTTTTCATTATGGTCTGACAGAACGACAATTACTTAGATATGTACATATCGCTGGAAAAGCAAAAAGGTCAACAGGCCAGGTTTTACTACAATTACTTGAAATGCGTTTGGATAATATCCTTTTTCGATTGGGTATGGCTTCAACCATTCCTGGGGCCCGCCAATTAGTCAACCATAGACATATTTTAGTTAATGGTCGTATAGTCAATATACCAAGTTTTCGTTGCAAACCCAGAGATATTATTACTACGAAAGATAACCAAAGATCAAAAGGTCTGGTTCAAAATTATATTGCTTCATCGGACCCGGGGAAATTGCCAAAGCATTTGGCGATTGACACGTTGGAATATAAAGGACTAGTAAATAAAATCCTAGATAGGAAGTGGGTCGGTCTCAAAATAAATGAGTTGTTAGTTGTAGAATATTACTCTCGTCAGACTTGAATGTCACGTCGAGGTACTGCAGAAAAAAGAACTGCAAAATCCGATCCAATTTTTCGTAATCGATTAGTTAACATGGTGGTTAACCGTATTATGAAAGACGGAAAAAAATCATTGGCTTATCAAATTCTCTATCGAGCCGTGAAAAAGATTCAACAAAAGACAGAAACAAATCCACTATTGGTTTTACGTCAAGCAATACGTAGAGTAACTCCCAATATAGGAGTAAAAACAAGACGTAATAAAAAAGGATCGACGCGGAAAGTTCCGATTGAAATAGGATCTAAACAAGGAAGAGCACTTGCCATTCGTTGGTTATTAGAAGCATCCCAAAAGCGTCCGGGTCGAAATATGGCTTTCAAATTAAGTTCCGAATTAGTAGATGCTGCCAAAGGGGGTGGGGGTGCCATACGCAAAAAGGAAGCGACTCATAGAATGGCAGAGGCAAATAGAGCTCTTGCACATTTTCGTTAATTACCATATATAACATAAGACTTCTCCCCCAATTCTGTTTAGTCGAGCTTCTCGATCTGTCATTATTCCTCGAGAAGTAGAAAGAATAGCAATTCCCATTCCACCCAAAACTTTAGGAATTCCTTGATAGTTGGTATAAATTCGTAAGCCGGGTCGGCTGATACGCTTTAAAAAGGTTCTTGTTCTATATATTCCTTTTCTAGTCTTTCTCTTTTGATGTCGCAAAGTTGAAACCAAGAAATATCTGTTACGTTCCTGATGTTTCCGAACACTTTCAATAAAACCCTCTCGTAGAAGTATTTTCACAATGTTTTCGGTAATATTTGTAGATACTACTCGAACTGTTCCTTTTTTATTCATGTCCGCATTTCTTATAGAGGTTAGTAAATCAGCAATAGTGTCCTTGCCCAT-TTACAGACGTCTTTTTTTAGGCGGTCGACATCCATTATGCGGCATAGGTGTTACATCGCGTATACAACTTAATCGCACACCACTTTTAGCAATGGCTCGTAATGCGGCATCTCTTCCACTACCAGCGCCCTTTACCATAACTTCTGCTCGTTGCAAACCT---------ACTGTACGAATAGCATCTACTGCTGTTCTTTGACCAGCATAGGGTGATGCTTTTCTTGAGCTTTTGAATCCACAAGTACCGGCCGAGGACCAAAAAACCACCCGACCTTGTGGGTCTGTAACAGTTATAATGGTATTGTTGAAACTAGCTTGAACATGAATAACCCCTTTTGTTATTCTACGTGCACTCTTCCGTAAACTAAAACGTGCATTCCTACGTAAACCAATACGCACTTTCTTACGTGAACCAATTTTTGGTATAGCTTTTGCCATATACACCCTAGCACATGTTCCTCGACGCTGAGGGCATCCTTTAAGCGCGGCCGTTTTTCGAGCATTTCGTATTGGCTGTCTTGCGTTTCTAATAAGTTGTTTAACCGTCGGCATTTATTTTTTTGGCTTTTTGACCCCATATTGTAGGGTGGATCTCGAAAGATAGGAAAGATCTCCCTCCAAGCCGTACATACGACTTTCATCGAATACGGCTTTCCACAGAATTCTATAGGGATCTATGAGATCGAGTATGGAATTCTGTTTACTCACTTTAAATTGAGTATCCGTTTCCCTCCTTTTCCCGCTAGGATCGGAAATCCTGTATTTTCCATATCCATACGATCGAGTCCTTAGGTTTCCGAAATAGTGTAATGGAAAAAGAAGTGCTTCGAATCATTGCTATTTGACTCGGACCTGTTCTGAAAAAGTCGAGGTATTTCGAATTGTTTGTTGACACGGACAAAGTAAGGGAAAACCTCTGAAAGAATTTCCATATT-GACCTTGGACATATAAGAGTTCCGAATCGAATCTCTTTAGAAAGAGGATCTTTTGTCTCATGGTAGCCTGCTCCAGTCCCCTTACGAAACTTTCGTTATTGGGTTAGCCATACACTTCACATGTTTCTAGCGATTCACATGGCATCATCAAATGATACAAGTCTTGGATAAGAATCTACAACGCACTAGAACGCCCTTGTTGACGATTCTTTACTGCGACAGCATCTAGGGTTCCTCGAATAATGCGATATCTCACACCGGGTAAATCCTTAACCCTTCCTCCTCTTACTAATACTACAGAATGTTCTTGTAAATTATGGCCAATACCAGGTATATAAGCAGTGATTTCAAATCCAGAGGTTAATCGTACTCTGGCAACTTTACGTAAGGCAGAGTTGGGTTTTTTGGGGTTGATAGTTTACCAACTGGATCTTGTTGCACCCGGTAACAAACATTCATAAACCATTTCTCGAAGTACGTGTCCGGATAGCCCAAAATGTCGATAGTTAGCTCTAGGTCTTCCGGTCAAAAAACAACGTCGATGAAGGCGTGTAGGTGCACTATTACGCGGTAGGGATTGCAATTTTTCTCGCATTTTAGTTTTTTCACTCAAACTCAAGGGAGAAACTTTGCTT---CTTATCTTTTTTTTTAAAGATTGACGAATCAAATGATATTTCTGTTCTAATTTCTGCCGCTTCTTCTCCCTCTGAATCAAACTTTTTTTTGCCAT---------TTAC-TGCTCCCGAATATTCAACTGACCGATTAATTTCTTATAACGTACTCTATTTTTCTTTGCCAAATAAGCCAGCAAACGTCGACGTTTTCCCAAAAGTCTTCGTAGACCTCTTTCCGATGAAAAATCTTTTTTGTGTAATTCCAAATGTGAAGCAAGTCTCCGTATCTTATTGGTGAAACTGAATACTTGAAATTCAACAGAACC------CCTGTTTTCTTCTTTTTCTTCTTTAACCATAAAT----------------------CCAAAAATTTTTCTACCTCCTTTCTTTTT------------CAT--------------------------------TTAACTCAAAGTGC------TTTCTTTTTCTTTAAAGAATTCCGCCTTCCTTAAAATATCATAAACAGTTCTTGTAGGTTGAGCACCTTTTTCAAGGAAATAGAGAATAGCTGGAACATTTAAACAAGTTTGATTCTTTATCGGATCATAAAAACCTACTTTTCGAAGATCTCTTCCTTCTCTTCGAGATCGAACATCAATTGCAACGATTCGATAGACAGCTTATTGGGATAGATGTAGATAAACAACG--CCCCCCCCTAGAAACGTATAGGAGG-TTTTCTCCTCATACGGCTCGAG--------AAAATGATTCGAATT----------------TCTGTCGA----TAATA------------------ATAGAAATTAGACTATGACGTGCAT----------------------------TAATTTCCGTGC-----AGAAAAAACAAATTTCATTTATACTCATGCC-TCAAGTTGGCTAATTTTGCCTGACAGACTTGAAAGAAAAAAAATCCTTCCAAAATTTTTGAGTCGTCTTTAAACTCTTTTCTTTGTCTCA----------------TTTCGAACGAATTGACTTTT--ATTCC-TTATTCTGATCCAACTC-----------------TGT------TGTTGAGACAATTGAAAATTGTGTTTACTTGTTCTGGAATCCTTTATCTTTGATTTGTGAAATCCTTGGGTTTAGACATTACTTCGGGTATTCCTATTCTTTTTTCTTTCAAAAGAGTAGCAACATACCC-----TTTTT----TCTTATTTCCTTCG------ATAAAGCATTTATC---TCTTCTAT----------------AGAA-ATCTAATAAGAGGGATTGA------TTC-----TGATATACTTTTATC----AA-----------------AAGAGTTTTCCCAT-------ATCTTCCAAAATT--GGACTTTCT--------------TCTT-ATTTTAACCTTTTGATTTCTATATTATTTCCATTTCTATAT--------------------TAAGGGTAGAATGACAAAGTTGGCCTAATTT----ATTAGTTTTCACTAACCCTAGATTCTTTCCC----TTGATAAA-----AAATAAA-----TTCTGTCCTCTCGAGCTCCATCGTGTACTATTTACTTAGC----TTACTT----ACAAACAACCCAGCGAAAATTCGGTTCGGGAC-GAATAGAACAGACTATGTCGAGCCAAGAGCATTTTCATTACTATGGAAAATGGTGGATAGCAAAATCCACAATCGATCGTGTCCTTCAAGTCGCACGTTGCTTTCTACCACATC-----------GTTTTAAACGAAGTTTTAACATATGTATACATCTAAACAACCTTTTCTTAAATCTAAGCAACCCTTTAGTAAATCCAAGCAAACTTTTAATAAATCCAAGCAACCCTTTCGTAAATCCAAGCAAACTTTTCGTAAATTCAAG---------CAACCTTTTCGTAAATCTAAACAACCTTTTCGTAGGCGTC---CTCGGATTGGCCCGGGAGATCGAATTGATTATAGAAACATGAGTTTAATTAATAGATTTATTAGTGAACAAGGAAAAATATTATCGAGACGAATAAATAGATTAACCTTGAAACAACAACGATTAATTACTCTTGCTATA----AAACAGGCTCGTATTTTATCTTTCTTACCGTTTCGTAACTATGAGAACGAAAAGCAATTT---CAAGCCCAGTCAATTTCAAT---AAT------TACAGGTTCTAGACCCAGAAA-AAATAGACATATTCCTCAATTAACGCAAAAGTACAATTCCAATCGA---------------------AACTTAAGAAACAACAACCAAAATTTAAGAAACAACAACCGGAACTTAAGTTCCGATTGTTGATGTTTTA---------------------ACGACGAGATTTAGTATCCTTTCTTGCATTTTCATAACTCGTGAAATGCCGAGTAGGCACGAATTCCCCCAATTTGCGACCTACCATAGGATTTGTTATGTAAATAGGTATATGTTCCTTTCCATTATGAATCGCGATTGTATGGCCAACCATTGTGGGTAGAATGCTAGATGCCCGGGACCACGTTACTATTGTTTCTTTCTCCTCCTTCATATTGACCTTTTCTATCTTTGCCAATAAATGATGAGCTACAAAAGGATTCGTTTTTTTT---CGTGTCACATTATTCAAATTCAAAGCGCTTCGTAATCTTCAACCAGTTCTGTGCTTCAATATAATTTCCCGGAGTAAGCGCTATAGCTTGTTTCCAATATTCAGCAGCTTGATCAAACCAAGCTTCCGCAATTTCCGAATCACCCTGTAGAATGGCCTGTTCTCCTCGGTCGGAATAGGAAGTTCCTTCCCTTAGAACCGTACTTGAGAGTTTCCTACCTCATACGGCTCAGAAATTG------------------CTATCTGAATTTCCCC--------TATCTT-AACTGAATTCGATTTATCAAAAATCGATC--------CAATTTGTTCTTGGGT---------------CTAAGCAGAAGAAATTAATTACCTAAGTTTCAAACCCT-AA--TTTTTATCAAT------AATCAGTTTGATCTTTTTTCCCACCTTCAGAAGAATGAAGCATAGATAGATA---------TA------------------------GAGCCTTCGTTCAAATTTTCTGAAAGGTAACTATCCCGG---------TTTCATATATGAAATCT-----------CTATAGAATCCTTGAAAAAGACTTTT-------TTCCATACC-------------ATAAG-AAAGAAAAAAGAACTTACTATCTTTGGGATCTGATACTACACCG-------CTGCTTAATCCCTTAGTGGATCGGCTCTATTACATAAGCGGATTCCTAAATTTTGCCCCAT-ATCATGGGATAAGTAAGCAG---TTTTTTTTAGTTGTATCGACCCAGTCGCTCACTA----ATTGATCTTTACGGTGCTTTC----TCTATCAATTTGAGAAACTTTATCCATAGA-GTAGTAGTATAGGCCATA----------CTTTC-----------TTCGT-TTTTTGATTCTCGTGAAGTGTCCTTCCTTCCTACAGCTGATAGGGAA--AAATCGTTGTTTT-TACGATCCC-TATGTAGAAAGCCCTTTTTTTC----------------------------------------------------------TAGTATTTACTAGAAAATTTGATCCTCT---CTTTTTTTTTTCTTTCTATAGTGGAGATAGTCGCACGTAATGACAGATCACGGCCATATTATTAAAAGCTTGCGGTAAGAAGGGGTTTCGTTCTAGTGCCCGGAAATAATATTCCAAAGCCTTTGTATGCTCTCCATTGCTTGTGTGTATAAGGCCTATGTTATAGAGTATATAACTTCGATCATAGGGATCGATTTCTAGTCGCGTAGCTTCATAATAATTTTGCAAAGCTTCCGCATAATTTCCTTCGGATTGAGCCAACATCCGTTACGGTCGTTCATTCT-----ATTCAAAAAATCTCCGTTCCAAAACCGTACATGAGGTTTTCATCTCATAC--------------------------GGCTCCTCCC----TTCTGTAC--ATAATAGTACTAAGCGAAATAATCTATAGAATCAAAATAGAATTAGTCCCGTCTCATTATGAACCGAAAGGGGCTGGTATTTTTCCAAGAAATCTCTAGCCAACCTTCCCACAAGAGG-TTTTTCTTAACACCAATGAATTCTATTAATGCTAGAGGAAAACGATAGCTCCAATAATTTCTTTGTTCTCAACGCCTCCTATTTAGAGGAATTAGCTACTTCAACGATCTTTGATGGTTA-TAGGGGTATCCAAAGTACAAACCTGATGGTTGTTTGTTATCCCAACCATTCTTCCCAGCCCTGATACCGATCAGGAAAGGGGTAATT---------TCTAACAAAGTTTTTCTCTTGTTGA----TTCCTATTTCTAGGTGTAGTGCTTTTCTCCCCTATGCTGCCTAC-----GGATACTA--ATAGAGTAGGATTGGCC----TGTAATCCATACCATACCATATCCTGTAGGTGTAACCTTTCGCTCAATACTCAAATCTACAATTGAAGTATCTGAAGCCGCATCAATCGAGGATACACGACGGAAGGAATTGTTAG----------TT--CGCCTCACCTTCCCGAAGCGTGGGTTTGTTTGCTTTACAAATTTG-------GTTCTCTCTATG-CCAAC--CCCTTCTC-----TTTTTCGTAAGACTGAGGTATAGGTAGGGCTAAAAAA-----AAGCAAAAAAAAG----------------AGTCAAATCGCACCATCTCTATAATAAGTAAATGCCTTTTTTTCTCCTGAGGTTGTCGGAATTATTCGCAATAAAATATTGGCTACAATTGAGGAGGTCTTATCAATGAAATTTCCATTTACACGGGATCTAGGCATAATTCTAATATGAATTGGCGATCAGAACACATATGGGTAGAACTTCTAAAAGGTTCTCGAAAAAGGGGTAATTTTTTCTGGGCCTGTATTCTTTTTCTAGGTTCACTAGGATTCTTATCGGTTGGGATTTCCAGTTATCTTGGTAAGAATATTATATCTATACTTCCATCTCAAGAAATTCTTTTTTTTCCGCAGGGGGTCGTGATGTCTTTCTACGGAATCGCAGGCCTATTCATTAGCTCCTACTTGTGGTGTACTATTTTGTGGAATGTAGGTAGTGGTTATGACCGATTCGATAGAAAAGAGGGAATAGTGTGCATTTTTCGTTGGGGATTCCCTGGAATAAAACGTCGCGTCTTCCTTCGATTCCTTATGCGGGATATCCAATCAATTAGAATTCAGGTTAAAGAGGGTCTTTATCCTCGTCGTATTCTTTATATGGAAATCCGGGGCCAGGGGATCATTCCCTTGACTCGTACTGATGATAAATTTTTTACTCCACGAGAAATTGAACAAAAAGCTGCCGAATTGGCCTATTTCTTGCGCGTACCAATTGAAGTATTTTGA--
>Puelia_olyriformis
----------------------------------------------------------------------------------------------------------------------------------------------------------------------------------------------------------------------------------------------------------------------------------------------------------------------------------------------------------------------------------------TAGAGAAAAGAACTAAAGGAGAATGAATAAAAAA----AGACATAGTTTGGAAGTTAGACCCTTTTATAAGACTCTCTTTCA-----AAAAAGAGGATATTTTGAAACTTTTAACAGGCGTAATCGTGAGTCAACAAGTGACTCGAACTGCCTGTAAGAAAAGAGAATTG---ATTTTCAAAATGCTAGAACTAGATGACGAAGTCTTCTATAACCTTGATGAAGAGG---------------TAGTTTTAGTTTACGACTCCGATCAAGAGCAAGAAATCTTTGATTTCGGATTGGAC----ATAGAACTTGGACCCATCGT---------------------------------------------------------------------------------------------------------AGAGACGTTCA--------------AAAGGATCCTGATGGTAAGAATCGTACTTTCGTGGAAATCCAGGGCTATAGGCTTCAACGCG---------GTAGATATTTTGTTCCGAATTTTTCCGGACCAAAC-----CTCCGACCCAACGATACAATGAATTTTTTC------TATTCACAAAGAAAAAAGA----TTCGGAATCGCAATGC----TACTATACGCGTCGGGGGGAGTA------------------------------------------------------------------------------------------------TTCGGAATAATATT------------CTTCTATAATCCAT-------TCTTGCGCGGGGTCTTACTAATAGGACTTCGCTGCACGGGACGGG----TCTTCGTCGAAAAGCTAACTCCACC------TTTCATATCCTT----TGGGTGGTATATCGCCTTACAAAGTCTAAGGGGGTAATATGAGATTTGTAGTAGGTAAGAGAATTTTCCC-----CTTTGATTGAGTATGCTATTTTTCCCCTTTTACCGTGCATTATTGTATGCGCTTC-------TGGAAGAGCACATATGCAGGAAGAAAGTTACAGCTTAATAAAAAAGCCTAAAATAGCTTCAACTTTGCGGCACTATCAATCAACTAAAAAG---CCCTATGTATCAATCCT---------TACAACCGGTGGGATA-----AGAGCCAGTTTCGGTAT------GCTGGGGGATATCCTTATTTCAAAACCTGACGCGCATCTTGCGTTTGTGGGGGTCCGAGAGTGGTTGAAGAAGTATTGCATGTGGAAGGAGGTAGA---CGAAACTAAACTGATTTTGGATTCGAAATGGGCGCATTCGACT--AAGTCGTACTGAGACCTT------CTTTAAAGGGTATTCTGAATGAGGTA----TTTCATTTTCACAATCGCTTTCTTTTGAATCCAATTTCAAG-------ATGGCAACCCTTCGAGTCGACGAAATTCATAAAATTCTCCGCGAACGTATTGAACAATATAATAGGAAAGTAGGGATTGAGAATATCGGTCGCGTAGTTCAAGTGGGGGATGGGATTGCTCGTATTATAGGTCTTGGTGAAATAATGTCAGGTGAATTAGTCGAATTTGCAGAAGGGACTAGGGGTATTGCTCTGAATTTGGAATCAAAAAATGTTGGGATTGTATTAATGGGCGATGGGTTGATGATACAAGAGGGAAGTTTTGTAAAAGCAACAGGAAGAATTGCTCAGATACCCGTGAGCGAGGCTTACTTGGGTCGTGTTATAAATGCTCTGGCTAAACCTATTGATGGGAGAGGCGAAATTGTAGCTTCGGAATCTCGCTTAATTGAATCTCCTGCTCCGGGTATAATTTCCAGGCGTTCTGTATATGAACCCCTTCAAACAGGGCTTATTGCTATCGATTCGATGATCCCCATAGGGCGCGGTCAGCGAGAGTTAATTATTGGGGACAGACAGACTGGCAAAACAGCAGTAGCCACAGATACAATTCTCAATCAAAAAGGGCAAGATGTAATATGTGTTTATGTAGCTATTGGTCAAAGAGCATCCTCCGTGGCTCAGGTAGTAACTACTTTCCATGAAGAGGGGGCCATGGAATACACTATTGTAGTAGCTGAAATGGCGGATTCACCTGCTACATTACAATACCTCGCTCCTTATACAGGAGCAGCCTTGGCTGAGTATTTTATGTACCGCGAACGGCATACTTTAATAATTTATGATGATCTCTCCAAACAGGCACAAGCTTATCGCCAAATGTCCCTTCTATTAAGAAGACCCCCCGGCCGCGAAGCTTATCCAGGGGATGTTTTTTATTTGCATTCACGCCTTTTAGAAAGAGCCGCTAAATTAAATTCTCTTTTAGGCGAAGGAAGTATGACCGCTTTACCAATAGTTGAGACTCAATCTGGAGACGTTTCTGCCTATATTCCTACTAATGTAATCTCCATTACAGATGGACAAATATTCTTATCCGCGGATCTATTCAATGCCGGAATTCGACCTGCTATTAATGTGGGTATTTCTGTTTCCAGAGTAGGATCCGCAGCTCAAATTAAAGCCATGAAACAAGTAGCTGGCAAATCAAAATTGGAACTAGCGCAATTCGCAGAGTTACAAGCCTTTGCACAATTCGCCTCTGCTCTCGATAAAACAAGTCAGAATCAATTGGCAAGGGGTCGACGATTACGGGAATTGCTTAAACAATCCCAATCAAACCCTCTCCCAGTGGAAGAGCAGATAGCTACTATTTATACCGGAACGAGAGGATATCTTGATTCGTTAGAAATTGGACAGGTAAAGAAATTTCTGGATGAGTTACGTAAACACTTAAAAGATACTAAACCCCAATTCCAAGAAATTATATCTTCTAGCAAGACATTCACCGAGCAAGCGGAAATCCTTTTGAAGGAAGCTATTCAGGAACAGCTCGAACGGTTTTCCCTTCAGGAACAAACATAAATGAGAACCAATCCTACTACTTCTCGTCCCGGGGTTTCCACAATTGAAGAAAAAAGCACAGGGCGTATCGATCAAATTATTGGACCCGTGCTGGATGTCACTTTTCTCCCGGGCAAGTTGCCTTATATTTATAACGCTTTGGTAGTCAAGAGTCGAGACACTGCCGGTAAGCAAATTAATGTGACTTGTGAGGTACAACAATTATTAGGAAATAATCGAGTTAGAGCTGTAGCTATGAGTGCTACAGACGGGTTGATGAGAGGAATGGAAGTGATTGACACGGGAGCTCCTCTCAGTGTTCCAGTCGGTGGAGCTACTCTCGGACGAATTTTCAACGTTCTTGGGGAGCCTGTTGACAATTTAGGTCCTGTAGATACTAGCGCAACATTCCCTATTCATAGATCTGCGCCTGCCTTTATCGAGTTAGATACGAAATTATCCATCTTTGAAACAGGTATTAAGGTGGTCGATCTTTTAGCTCCTTATCGGCGTGGAGGAAAAATCGGACTATTTGGGGGGGCTGGAGTAGGTAAAACAGTACTCATCATGGAATTAATCAACAACATTGCTAAAGCTCATGGGGGCGTATCCGTATTTGGCGGAGTAGGGGAACGGACCCGTGAAGGAAATGATCTTTATATGGAAATGAAGGAATCCGGAGTAATTAATGAAAAAAATATTGAGGAATCAAAGGTAGCTCTAGTCTATGGCCAAATGAATGAACCGCCGGGAGCTCGTATGAGAGTTGGTTTGACTGCCCTAACTATGGCAGAATATTTCCGAGATGTTAATAAGCAAGACGTGCTTCTATTCATCGATAATATCTTTCGTTTTGTTCAAGCAGGATCGGAGGTATCTGCCTTATTAGGGAGAATGCCCTCCGCAGTGGGTTATCAACCTACCCTTAGTACAGAAATGGGTTCTTTGCAAGAAAGAATTACTTCTACCAAAAAGGGATCTATAACTTCGATCCAAGCAGTTTATGTACCTGCGGACGATTTGACCGACCCTGCTCCTGCCACAACATTTGCACATTTGGACGCTACTACCGTACTTTCCAGAGGATTAGCTTCCAAGGGTATTTATCCAGCAGTAGATCCTTTAGATTCAACCTCAACTATGTTACAGCCTCGGATCGTTGGCAACGAACATTATGAAACTGCGCAAAGAGTTAAGCAAACTTTACAACGTTACAAAGAACTTCAGGACATTATCGCAATTCTTGGGTTGGATGAATTATCGGAGGAGGATCGTTTAACTGTAGCAAGAGCACGAAAAATTGAGCGTTTCTTATCACAACCGTTCTTTGTGGCAGAAGTTTTTACCGGTTCTGCAGGAAAGTATGTTGGTCTTGCAGAAACAATTAGGGGATTTCAACTGATCCTTTCCGGAGAATTAGACGGCCTACCCGAACAGGCTTTTTATTTGGTGGGTAACATCGATGAAGCTAGCACGAAAGCTATAAACTTAGAAGAGGAGAACAAATTGAAGAAATGAATGAAATTAAATCTTTATGTACTGACTCCTAAGCGAATTATTTGGGATTGTGAAGTGAAAGAAATCATTTTATCTACTAATAGTGGCCAAATTGGCGTATTACCAAACCACGCTCCCATTAACACAGCTGTAGATATGGGTCCTTTGAGAATACGCCTCCTCAACGACCAATGGTTAACGGCGGTTCTGTGGAGCGGTTTTGCGAGAATAGTTAATAATGAGATCATCATTTTAGGAAATGATGCGGAACTGGGTAGTGACATTAATCCGGAAGAAGCTCAACAGGCACTTGAAATAGCCGAAGCTAACTTGAGTAGAGCTGAGGGTACGAAAGAGTTGGTTGAAGCGAAGCTAGCTCTCAGACGAGCTAGGATACGAGTCGAGGCTGTCAATTGGATTCCCCCATCCAATTGAATGAAAAATGTAACCCATTCTTTCGTTTTTTTAGCTCACTGGCCATCCGCTGGGAGTTTCGGGCTTAATACCGATATTTTAGCAACAAATCTAATAAATCTAACTATAGTGGTTGGTGTATTGATTTTTTTTGGAAAGGGAGTGTGTGCGAGTTGTCTATTTCAAGAATAGATTGGATCTATCCGGCTGCACTTTAGAATATT---------------TTTTAGTATTTTTC--G-----GATAAATAAG-AAAAGGGTGCACGATCTCGACGAATTACTTCTGAATAAATTCAGAAATCATATGGAAGAACCATAGCATTTCGCGACTCATTGGTAAATCAACTTTGATTC----TCT-----ATAGACCAATAATGTGAGACCATTAACACGGTTAAAGCT-AAACTGCTTGAAGTCCAGGC--AAAAAG-----GGGTACTCTTTCTAC-----------AACTATA-T----TAG-------------TATTAGTACCGAAATGGTTTAAACG-GGAAATAGCTAGTGTAGAATTTA------TCTGATATAGAACACTCATATCGATAAAATGGTTTGAACCATTTACTAG-A--------AGGG---CACCCTGCCCTTTTTTATCCAATGCCGAATCGACGACCTATGTAT------AAAAAAAAGAGAAATTTTTTGGATTTGAAGA----------AAAAA-------AAATAGGAATTCTATCAATTTTCATTTTCC------ATTTAT---------TTAGTTAGTTTTTCTTAATGAAA--TGGAAATTATTAACTA--------------------AAGGGCAAATACAAATAAAGAAACAACTTTGCTGACCATGATAGATTTTTA-----TCTAGTCGGAAGAGTCC-----TCTTAATATTT--------ATCTAGTCTT---------ATATGGGTTTCGGTATATTGAAATACAAACAGAAAAGAGAGGATAGAGGATAGGCTCATTACAT-----TAAAAAAAAAGATATGGAAATAGCCAT----AGCAAA-----------AAAAG-AAAAA----AAGGAGCGTGAGAGCCAAATGAATCGAAAGATTCATGTTTGGTTCGGGAAGAGATCATAAAAGTTGTAAACTTAATAT-AATAGCAAGATAATCTACTTTCATTAAAAGATTTATTAGATAATCGAAAACAGAGGATCTTGAGTACTATTCGAAATTCGGAAGAATTGCGTAGAGGGACCATTGAGCAGCTCGAAAAAGCTCGGATTCGATTACAGAAAGTGGAACTAGAAGCAGATGAGTATCGCATGAATGGATACTCTGAGATAGAACGAGAAAAAGAAAATTTGATTAATGCTACTTCTATTAGTTTGGAACAATTAGAAAAGTCTAAAAACGAAACCCTTTATTTTGAAAAACAAAGGGCGATGAATCAGGTCCGACAACGGGTTTTCCAACAAGCCGTAGAAGGAGCTCTAGGAACTCTGAATAGTTGTT------TGAATACCGAGTTACATTTCCGTACGATTCGTGCTAATATTGGCATTCTCGGGGCCATGGAATGGAAGA---GATAAATGAATCCACTAATTGCTGCTGCTTCCGTTATTGCTGCTGGATTGGCCGTAGGGCTTGCTTCTATTGGGCCTGGGGTTGGTCAAGGTACTGCTGCAGGACAAGCTGTAGAAGGTATTGCGAGACAGCCAGAAGCAGAGGGTAAAATACGAGGTACTTTATTGCTTAGTCTAGCTTTTATGGAAGCTTTAACAATTTATGGACTGGTTGTGGCACTAGCCCTTTTATTTGCGAACCCTTTTGTTTAAATGAATATTATACCATGTTCCATTAAAACACTCAAGGGGTTATACGATATATCGGGTGTAGAAGTAGGCCAACACTTCTATTGGCAAATAGGAGGTTTCCAAATTCATGCCCAAGTACTCATCACTTCTTGGGTCGTAATTACTATCTTGCTAGGTTCAGTTATCATAGCTGTTCGGAATCCACAAACCATCCCGACCGACGGTCAGAATTTCTTCGAATATGTCCTTGAGTTTATTCGAGACTTGAGCAAAACTCAGATTGGAGAAGAATATGGTCCCTGGGTTCCCTTTATTGGAACTATGTTCCTTTTTATTTTTGTTTCGAATTGGTCGGGTGCTCTTTTACCTTGGAAAATTATACAGTTACCCCATGGGGAATTAGCAGCGCCCACGAATGATATAAACACTACTGTTGCTTTAGCTTTACTCACGTCAGCGGCATATTTTTATGCGGGTCTTAGCAAAAAAGGATTGAGTTATTTCGAGAAATATATTAAACCAACTCCAATCCTTTTACCAATTAACATTCTAGAAGATTTCACAAAACCATTATCGCTTAGTTTTCGACTTTTCGGGAATATATTGGCGGATGAATTAGTCGTTGTTGTTCTTGTTTCTTTAGTCCCATTAGTAGTCCCTATACCGGTCATGTTTCTTGGATTATTTACAAGCGGTATTCAAGCTCTTATTTTTGCAACGTTAGCCGCAGCCTATATAGGTGAATCCATGGAGGGTCATCATTGAATGCTATTTGCAACTTTAGAACATATATTAACTCATATCTCTTTCTCAACCATTTCAATTGTGATTACGATTCATTTGATAACCTTATTAGTTCGTGAACTTGGGGGATTACGTGATTCGTCAGAAAAAGGAATGATAGCTATTTTTTTCTCTATAACAGGATTCTTAGTTTCTCGTTGGGCTTCTTCGGGACATTTTCCATTAAGTAATTTGTATGAGTCATTGATCTTCCTTTCATGGGCTCTCTATATTCTTCATACGATTCCTAAGATACATAACTCTAAAAATGATTTAAGCACAATAACTACGTCAAGTACTATTTTAATGCAAGGCTTTGCCACGTCGGGTCTTTTAACTGAAATGCATCAATCCACAATACTAGTACCCGCTCTACAATCTCAGTGGTTAATGATGCACGTCAGTATGATGTTACTAAGCTATGCAACTCTTTTGTGTGGGTCTTTATTATCCGCCGCTTTTCTAATCATTAGATTTCGAAAGAATTTCGATTTCTT------TTC---TAAAAAGAAA---AAAAATGTTTTAATTAAAACATTTTT------T---------TTTAGTGAGATTGACTATTTCTATACAAAAAGAAGTGCTTTAAAAAACACCTCTTTTCCTTCATTTCCAAATTATTACAAATATCAATTAACTGAGCGTTTGGATTCTTGGAGTTATCGTGTCATTAGTCTAGGGTTTACCCTTTTAACCATAGGTATTCTTTGTGGAGCAGTATGGGCTAATGAGGCGTGGGGATCTTATTGGAACTGGGATCCTAAGGAAACTTGGGCATTTATTACTTGGACCATATTCGCGATTTATTTACATAG------------------------TAGA------ACAAATCCAAATTGGAAGGGTACGAATTCAGCACTTGTAGCTTCGATAGGATTTCTTATAATTTGGATCTGCTATTTTGGTATCAATCTATTAGGAATAGGTTTACATAGTTATGGTTCATTTACATTACT-ATCTAAA------------TGA-ATGAAAAAAAAGAAAGCATTGCCTTCTTTCCTATATCTTGTATTTATCGTACTTTTGCCCTGGGGGGTCTCTTTCTCTTTTAACAAATGTCTGGAACTTTGGATTAAGAATTGGTGGAATACCAGGCAATCCGAAACTCTCTTAACTGATATTCAAGAGAAAAGGGTTCTAGAAAGATTCATAGAATTAGAAGAACTTTTTCTCTTGGACGAAATGATAAAGGAGAAACCGAAGACACATGTACAAAAAC------CTCCT------ATAGGAATACACAAGGAAATAATACAATTGGCCAAAATAGATAATGAGGATCATCTCCATATTATTTTGCATTTCTCGACAAATATAATCTGTTTGGCTATTCTAAGTGGTTCTTTTTTTCTGGGTAAAGAGGAACTTGTCATTTTGAATTCTTGGGTTCAGGAATTCTTCTATAACTTAAATGACTCAATAAAAGCTTTTTTTATTCTTTTAGTTACTGATTTTTTTGTTGGATTTCACTCCACCCGCGGTTGGGAACTACTAATTCGTTGGGTCTACAACGATCTTGGATGGGCTCCTAACGAGCTAATTTTCACTATTTTTGTTTGTAGTTTTCCAGTGATTCTAGATACATGTTTGAAATTTTGGGTCTTTTTTTGTTTAAACCGTCTATCTCCTTCGCTTGTAGTCATTTATCATTCAATTAGTGAAGCATAAATGCCCATTGGTGTTCCAAAAGTACCTTACCGGATTCCCGGAGATGAAGAAGCGACTTGGGTTGACTTATA-----------------------------------------------------------------------------------------------------------------------------------------------------------------------------------------------------------------------------------------------------------------------------------------------------------------------------------------------------------------------------------------------------------------------------------------------------------------------------------------------------------------------------------------------------------------------------------------------------------------------------------------------------------------------------------------------------------------------------------------------------------------------------------------------------------------------------------------------------------------------------------------------------------------------------------------------------------------------------------CAATGTTATGTATCGAGAAAGGACACTTTTTTTAGGTCAAGAGATTCGTTGCGAGATCACGAATCATATTACGGGTCTCATGGTATATCTCAGTATAGAAGATGGAATTAGCGATATTTTTTTGTTTATAAACTCCCCAGGCGGGTGGCTAATCTCAGGAATGGCGATTTTTGATACGATGCAAACGGTGACACCAGATATATATACAATATGCCTCGGAATAGCCGCGTCCATGGCGTCCTTCATTCTGCTTGGAGGAGAACCCACCAAGCGTATAGCATTCCCTCACGCT-----------------------------------------------------------------------------------------------------------------------------------------------------------------------------------------------------------------------------------------------------------------------------------------------------------------------------------------------------------------------------------------------------------------------------------------------------------------------------------------------------------------------------------------------------------------------------------------------------------------------------------------------------------------------------------------------------------------------AGGATTATGCTTCACCAACCTGCTAGTGCTTATTATCGGGCAAGGACACCAGAATTTTTACTAGAAGTGGAAGAGTTACACAAAGTTCGCGAAATGATCACAAGGGTTTATGCACTAAGAACAGGCAAGCCTTTTTGGGTTGTATCCGAAGACATGGAAAGGGATGTTTTTATGTCAGCAGACGAAGCCAAAGCTTATGGACTTGTCGATATTGTAGGGGATGAAATGATTGACGAGCACTGC---------GATACTGATCCAGTGTGGTTTCCAGAAATGTTTAAGGATTGGTAG---ATGACAGAAAAAAAAAATATGACAGAAAAAAAAAAACCGAGAGAAGCAAAAGTCACTTTCGAAGGTTTAGTTACGGAAGCCCTACCCAACGGAATGTTCCGCGTTCGCCTAGAGAATGACACCATCATCCTGGGCTATATTTCAGGAAAGATCCGGTCTAGTTCTATACGAATACTGATGGGGGATAGGGTTAAAATTGAAGTAAGTCGTTATGATTCAAGCAAGGGACGTATAATTTATAGACTTCCCCAC---AAGGATTCGAAGCGTACCGAAGACTCGAAGGATACCGAAGATTTGAAGGATACCAAAGATTCAAAGGAT------------------T---------AG----------------------------------------------------------------------------------------------ATACAAATGGAAAAAT------TAGAAGGGTATTCAGAAAAACAGAAATCTCGTCAACAATACTTCGTCTACCCACTTCTCTTTCAGGAGTATATTTATGCATTTGCCCATGATTATGGGTTAGATGGTTC---------CGAACCTGTGGAAA---TT------GTTGGTTC---TAATAACAATAAATTTAGTTCACTACTTGTGAAACGTTTAATTATTCGAATGTATCAGCAGAATTTTTGGATTAATTCGGTTAATCATCCTAACCAAGATCGATTCTTGGATCACAACAATTATTTTTATTCTGAGTTTTATTCTCAGATTCTATCTGAGGGGTTTGCGATCGTTGTAGAAATCCCATTCTCGCTACGAGAACTATCTTGTCCGGAAGAAAAAGAAATACCAAAGTTTCAGAATTTACGATCTATTCATTCAATATTTCCCTTTTTAGAAGACAAATTTTTTCATTTACATTATTTATCACATATAGAAATACCCTATCCTATCCATTTGGAAATCTTGGTTCAACTCCTTCAATACCGGATCCAAGATGTTCCATCTTTGCATTTATTGCGATTCTTTCTCAACTACTATTCGAATTGGAATAGTCTTAATACTTCAATGAAATCTATTTTTCTTTTTAAATTTAAAAAAGAAAATAAAAGACTATTTCGACTCCTATATAATTCTTATGTATCAGAATGTGAATTTTTCTTGTTGTTTCTTCGTAAACAATCTTCTTGCTTACGATTAACATCTTCTGGAACCTTTCTGGAACGAATCCACTTTTCTAGGAAGATGGAACATTTTGGGGTAATGTACCCGGGTTTTTTTCGGAAAACCG------TATGGTTCTTTATGGATCCTCTTATGCATTATGTTCGATATCAAGGAAAGGCAATTCTTGCATCAAAAGGAACTCTTCTTTTGAAGAAAAAATGGAAATGTTACCTTGTCAATTTCTGGCAATATTCTTTCTCTTTTTGGACTCAACCGCGAAGGATCCATCTAAACCAATTAGCAAACTCTTGCTTCGATTTTCTGGGGTACCTTTCAAGTGTACCAATAAATACTTTGTTAGTAAGGAATCAAATGCTGGAGAATTCATTTCTAATAGATACTCGAATGAAAAAATTCGATACCATAGTCCCCGCTACTCCCCTCATTGGATCCTTATCAAAAGCTCAATTTTGTACTGGATCGGGGCATCCTATTAGTAAACCAATTTGGACCGATTTATCAGATTGGGATATTCTTGATCGATTTGGTCGGATATGTACAAATCTTTTTCATTATCATAGTGGATCTTCGAAAAAACAGACTTTGTATCGACTAAAGTATATACTTCGACTTTCATGTGCTAGAACTTTAGCTCGTAAACATAAAAGCACGGTACGAACTTTTATGCAACGATTGGGTTCGGTATTTTTAGAAGAATTTTTTACGGAAGAAGAGCAAGTTTTTTCTTTGATGTTCACCAAAACAACCTCCTTTTCTTTCCGTGGATCACATAGTGAGCGTATTTGGTATTTGGATATTATCCGTATCAATGACCTGGTGAGTCCTCTTA---------ATTAAATGATAATAGATAGG------GTAGAGGTAGAAACTATCAATTCTTTTTCGAAATCGGAATTATTAAAAGAAGTCTATGGACTGATATGGA---TTCTACCCATTTTGACCCTCCTACTGGGAATCACAATAGAAGTACTCGTAATTGTGTGGTTAGAAAGAGAAATATCCGCATCGATACAACAACGTATTGGTCCTGAATATGCTGGCCCCCTGGGACTGCTTCAAGCTATAGCAGATGGAACTAAGCTACTTTTTAAAGAAGATATCCTACCATCCCGGGGAGATATTCCTTTATTTAGCATTGGACCCTCTATAGCAGTCATATCAATTTTATTAAGTTTTTTAGTTATCCCTTTGGGATATCGTTTTGTTTTAGCCGATCTTAGTATTGGTGTTTTTTTATGGATTGCCATTTCCAGTATTGCTCCTATTGGTCTTCTTATGGCAGGATATAGCTCAAATAATAAATATTCTTTTTCAGGCGGTCTACGAGCTGCTGCTCAATCTATTAGTTATGAAATACCATTAACTTTTTGTGTGCTAGCAATATCTCTACGTGTGATTCGTTAAAATAGGATCTCTTTCCTCTAA--------------------------------AATCCATTGAATATTTA--TCTTCCTTTTCTTATTCTGTATTCGGGTTG-----------GTAAGTTAAACTAG------ATAGCTATATGAGTGAAACAAAACAGCTTTTTAATTTGTAGTAAAAAGAAAAAATCTCATTTCCTACGTACAAGAAAAAAGTTGAAGTAAATATAAGCAGTGTA-------------------------------AACTCTTTACCCCAAGATTGAGATTTT----TTGATTAGTCATCATATCTTGAAGCGGGCAAGAATAAAGGA-----------------TTCGCGATATGGAATTCCAT------TACTAGAATATTCCTAGT-----TATTAC-------TAT------AACTTA--TAATC--AT----AAGGGGAATCCATCAAAAGTTAGTGAGCGGTTAGGAACACTAAAGTACATAAAGGATTAGTAATGAGG-GAATCTAAGGCAT----------------TAGAGACTTTTCCTCATAAAAG---------------------------------------GAATCATAAT-----AAGGACTTGAAATTAGTGGAAATGATCAAGTAGTACTTTC-TTCGGATTCCGATCCAGAGT-ATGC-TCCCATTCACTTGTT-AAGGAAATGGCTATCAAGAACGAATTAACCCTTTATTCCTTTTTT--------CTTTTTAAGTACC-----CCCTACCCGGGGAAAGAAGAATAGGAC-AAAAGATATGGAATGCAAT------------------ACAAAAAAAGGATCTTTATTTATTCTTTCCTT---CCTCTATCCATATTCATACA-----GAATTCCT--------------CATGAACTAATGCCC----AATTCTTTCCATTTATTAATTG-----ATA-------TAGCGAGTGTTTTATTCCAAGAT-TAAGTTATTACTGAACAAAGAAAAA-TTCTCATT------------ATAAAGGATGAGATCAATTCGGAAGCG------CTTTTT----TCTTATTCTAGCAGACGGAATTCCTTTGGTCTAATTTAGGACTTTCCAATTGA------TTTTATCTTACCTAATTCTATCTAC-----------GCCCAGGGGGGTAATACC-----GAAACAGTCCTTTCC--TTTTTTCTGATCATAGAGGAGCCGTATGAAGCTAAGGTTTCATGTACGGTTTTGGAATAGCGGTGGGAACTGTGATGTTATCATCGACTATGATTATCTAACAGTTCAAGTACAGTTGATATAGTTGAAGCACAGTCAAAATATGGTTTTTTTGGATGGAATCTTTGGCGTCAGCCTATAGGTTTTCTAGTTTTTCTAATTTCTTCTTTGGCCGAATGTGAAAGATTACCCTTTGATTTACCAGAAGCAGAAGAAGAATTAGTAGCAGGTTATCAAACCGAATATTCCGGTATCAAATATGGTTTATTTTATCTTGTTTCTTACCTAAATTTATTAGTTTCCTCTTTATTTGTAACAGTTCTCTACTTAGGCGGGTGGAATTTCTCTATTCCCTATATATCCATTTTTGGATTATTCCAAATGAATAAAATGGTTGGAATTTTGGAAATGACAATGGGTATCCTTATTACATTAACTAAAGCTTATTTATTTCTCTTCATTTCTATCACAATAAGATGGACTTTACCCAGGATGAGAATGGATCAGTTATTAAATCTTGGATGGAAATTTCTTTTACCTATTTCCCTGGGCAATCTCTTATTAACAACTTCTTCTCAACTTGTTTCACTATAAATGATCTGGCATGTACAGAATGAAAACTTCATTCTCGATTCTACGAGAATTTTTATGAAAGCGTTTCATTTGCTTCTCTTCCATGGAAGTTTCATTTTCCCAGAATGTATCCTAATTTTTGGCCTAATTCTTCTTCTGATGATCGATTCAACCTCTGATCAAAAAGATAGACCTTGGTTCTATTTCATCTCTTCAACAAGTTTAGTAATAAGCATAACGGCCCTATTGTTCCGATGGAGAGAAGAACCTATAATTAGCTTTTCGGGAAATTTCCAAACGAACAATTTCAACGAAATCTTTCAATTTCTTATTTTATTATGTTCAACTTTATGTATTCCTCTATCCGTAGAGTACATTGAATGTACAGAAATGGCTATAACAGAGTTTCTGTTATTCGTATTAACAGCTACTCTAGGGGGAATGTTTTTATGTGGTGCTAACGATTTAATAACTATCTTTGTAGCTCCAGAATGTTTCAGTTTATGTTCCTACCTATTGTCTGGATATACCAAGAGAGATCTACGGTCTAATGAGGCTACTATGAAATATTTACTCATGGGTGGGGCAAGCTCTTCTATTCTGGTTCATGGTTTCTCTTGGCTATATGGTTCATCTGGGGGGGAGATCGAGCTTCAAGAAATTGTGAATGGTCTTATCAATACACAAATGTATAACTCCCCAGGAATTTCAATTGCGCTTATATCCATCACTGTAGGACTTGGGTTCAAGCTTTCCCCAGCCCCTTTTCATCAATGGACTCCTGACGTCTACGAAGGAGTGTGGTTCGTTCGACAAA----TTCCTACCTCTATATCTATCTCTGAGGTGTTTGGGTTTTGCAAAACTCCATAGACATGCAGAAGAGAAATGCTATCCCCACTCCGACCAAGACAGAACTTTTACCAAAAGTTTATTGTGATCTTTTTGTTCAAATAACAATTAAGGTGAAGCAGGGTCAGGAACAACGAATCTCTTTATGATAAACAGATCCATTTTGCAAGCTCGTTATTACGGGTAGTTCCTACAAAGAATCGGACTAATGACGTATACAATGCTTGAATTATCGATGTAGATGCTACATAGTGGGTTCTCATCCTTCAGAGACTACGAGTGTAATAGGAGCATCCGTTGACAAAAGGATCACCCTAAGATGATCATCTCATGGCTATTGAGAACGAATCAAATCAGATGGTTCTATTTCTCAAC-CTTTCTGACTTGCTCCTACGGAACCAAGGTCGAAAGGATTGAAAAAGTCAGTCATTCACAACCACTGATGAAGGATTCCTCGAAAAGTTAAGGATTAGTAGTTCTTTTTCGAAATCGATTTCGAAAAAGAATGGATTCGGTCTTATACATACGCGAGGAAGGTAATCAAAAAAGAAAGAAGACGAG-TTCTTCTTTCTTTTATCACTTAGGAGCCGTGCGAGATGAAAGTCTCATGCACGGTTTTGCATGAGAGAAAGAAGCGAGGAA--TCCTCTTTTCGACTCTGACTCCCCCACTCCAGTCGTTGCTTTTCTTTCTGTTACTTCGAAAGTAGCTGCTTCAGCTTCAGCCACGCGAATTCTCGATATTCCTTTTTATTTCTCATCAAACGAATGGCATCTTCTTCTGGAAATCCTAGCTATTCTTAGCATGATATTGGGGAATCTCCTTGCTATTACTCAAACAAGCATGAAACGTATGCTTGCATATTCGTCCATAGGGCAAATCGGATATGTAATTATTGGAATAATTGTTGGAGACTCAAATGATGGATATGCAAGCATGATAACTTATATGCTGTTCTATATCTCCATGAATCTAGGAACTTTTGCTTGCATTGTATTATTTGGTCTACGTACCGGAACTGATAACATTCGAGATTATGCAGGATTATACACGAAAGATCCTTTTTTGGCTCTCTCTTTAGCCCTATGTCTCTTATCCCTAGGAGGCCTTCCTCCACTAGCAGGTTTCTTCGGAAAACTCTATCTATTCTGGTGTGGATGGCAAGCAGGCCTATATTTCTTGGTTTCAATAGGACTCCTTACGAGCGTTCTTTCTATCTACTATTATCTAAAAATAATCAAGTTATTAATGACTGGACGAAACCAAGAAATAACCCCTTATGTGCGAAATTATAGAAGATCCCCTTTAAGATCAAACAATTCCATCGAATTGAGTATGACTGTATGTGTGATAGCATCTACTATACCAGGAATATCAATGAACCCCATTCTTGCAATTGCTCAGGATACCCTCTTTTAGATGTTTTTGCTTCACGAATATGATATTTTTTGGACATTTCTAATAATAGCAAGCCTTATTCCTATTTTGGCATTTTGGATTTCAGGACTTTTAGCCCCGATTAGTGAAGGACCAGAGAAGCTTTCTAGTTATGAATCGGGTATAGAACCCATGGGAGGGGCTTGGTTACAATTCCGAATACGCTATTACATGTTTGCGCTAGTTTTTGTTGTTTTTGATGTGGAAACGGTCTTTCTCTACCCTTGGGCAATGAGTTTCGACGTATTGGGTGTATCCGTTTTTATCGAAGCTTTCATTTTCGTGCTTATCCTAGTTGTTGGTTCAGTTTATGCATGGCGAAAAGGAGCCTTGGAATGGTCTTAA---ATGAGTTATTTTCCTTGGTTAACAATACTTGTTGTTTTGCCGATATTTGCAGGTTCATTAATTTTCTTTTTACCTCATAAGGGAAACAAAATCGTTAGGTGGTATACTATATCTATTTGTTTATTAGAATTCCTTCTAATGACTTATGCATTCTGTTATCATTTCCAATTGGAGGATCCCTTAATCCAATTAAAGGAGGATTCTAAATGGATAGATGTCTTCGATTTCCACTGGAGATTGGGAATCGATGGACTTTCATTAGGATCTATTTTATTGACAGGATTTATCACTACTTTAGCTACTTTAGCGGCTTGGCCAGTTACCCGGAATTCGCGATTATTCTATTTCCTGATGCTAGCAATGTATAGTGGTCAAATAGGATTATTTTCTTCGCGAGACCTTTTACTTTTTTTTATCATGTGGGAGTTAGAATTAATTCCTGTTTACTTACTTTTATCCATGTGGGGGGGAAAGAGGCGTCTGTATTCAGCTACAAAGTTTATTTTGTATACTGCAGGCGGTTCCATTTTTTTCTTAATCGGAGTTCTAGGTATGGGCTTATATGATTCCAACGAACCAAGATTAGATTTGGAAAGATTAATTAATCAATCATACCCTGCAACATTGGAAATACTATTTTATTTTGGCTTCCTTATTGCTTATGCTGTCAAATTGCCGATTATACCCCTACATACGTGGTTACCAGATACCCATGGGGAAGCGCATTACAGTACATGTATGCTTTTAGCGGGAATCCTATTAAAGATGGGAGCATACGGATTGATTCGGATCAACATGGAATTGTTACCTCATGCTCATTATCTATTTTCTCCCTGGTTGGTAATAATAGGAGCGATGCAAATAATCTATGCAGCTTCGACTTCTTTTGGTCAACGAAATTTCAAAAAAAGAATAGCCTACTCCTCCGTATCTCACATGGGTTTCATAATTATAGGAATTGGTTCCATAACCAACATTGGACTCAATGGAGCTATTTTACAAATATTATCCCATGGATTTATTGGTGCTACACTTTTTTTCTTGGCGGGAACAACTTGTGATAGAATGCGTCTTGTTTATCTCGAGGAATTGGGGGGGATATCTATCCCAATGCCAAAAATTTTTACCATGTTTAGTAGCTTTTCAATGGCTTCTCTTGCCTTGCCAGGAATGAGCGGTTTTGTTGCAGAATTAGTAGTATTTTTTGGACTAATTACTAGTCCAAAATTTCTGTTAATGCCAAAAATGCTAATTACTTTTGTAATGGCAATTGGAATGATATTAACTCCTATTTTTTTATTATCTATGTTACGCCAGATGTTCTATGGATACAAGCTATTTCATGTTCCAAACGCAAATTTTGTGGATTCTGGACCACGAGAACTCTTTCTTTTAATCTGTATCTTTTTACCAGTAATAGGAATTGGTATTTATCCAGATTTTGTTCTCTCGCTATCCGTTGAGAGGGTAGAGGCTCTCTTATCCAATTATTATCCTAAATAGATGATGTTTGAGCATGTACTTTTTTTGAGTGTCTATTTATTTTCGATTGGTATCTATGGATTGATCACAAGCCGAAACATGGTTAGAGCTCTAATATGTCTTGAACTTATACTGAATTCAATTAATCTAAATCTCGTAACATTTTCTGATCTATTTGATAATCGCCAATTAAAAGGAGACATTTTCGCAATTTTTGTTATAGCCCTTGCGGCTGCTGAAGCAGCTATTGGACTATCCATTCTTTCTTCCATCCATCGTAACAG-GAAATCAACTCGTATCAATCAATCTAATTTTTTGAATAATTAGATGGAACATACATATCAATATGCATGGGTAATCCCTCTTCTCCCACTTCCAGTTATTATGTCAATGGGGTTTGGACTTTTTCTTATTCCGACAGCAACAAAAAATATTCGTCGCATATGGGTTTTTCCTAGTGTTTTATTCTTAAGTATAGCTATGGTATTCTCAGTTCACCTGTCTATTCAACAAATAAATGGAAGTTCTATCTATCAATATCTATGGTCTTGGACCATCAATAATGATTTTTCCTTAGAATTTGGATACTTGATCGACCCGCTTACTTCTATTATGTTAATACTAATTACTACTGTAGGAATCCTGGTTCTTATTTATAGTGACGATTATATGTCTCACGATGAAGGATATTTGAGATTTTTTGTTTATATAAGTTTTTTCAATACTTCCATGTTGGGATTGGTTACTAGTTCCAATTTGATACAAATTTATTTTTTTTGGGAACTTGTGGGAATGTGTTCCTATTTATTGATAGGCTTTTGGTTTACACGGCCAATTGCAGCGAGTGCTTGTCAAAAAGCTTTTGTAACTAATCGTGTAGGGGATTTTGGTCTGTTATTAGGAATTTTAGGTTTTTTTTGGATAACAGGTAGTTTAGAATTTCGGGATTTGTTCAAAATAGCTAATAACTGGATTCCTAATAATGGGATTAATTTCTTATTTACTACTTTGTGTGCCTTTTTTTTATTCCTTGGTGCAGTTGCGAAATCTGCACAATTCCCTCTTCACGTATGGTTACCCGATGCTATGGAAGGACCCACTCCCATTTCGGCTCTTATACACGCAGCAACTATGGTTGCTGCGGGGATTTTTCTTCTAGCTCGACTTCTTCCTCTTTTCATATCCCTACCTTTTATAATGAGTTTCATTTCTTTAGTAGGTACAATAACACTCTTCTTAGGAGCTACTTTAGCTCTTGCTCAGAGAGATATTAAAAGAAGCTTAGCCTATTCTACAATGTCTCAATTGGGTTATATGATGTTAGCTCTAGGTATAGGTTCTTATCAAGCTGCTTTATTTCATTTAATCACTCATGCTTATTCGAAAGCTTTATTGTTCTTGGGGTCCGGATCCGTTATTCATTCAATGGAACCCCTTGTTGGATATTCACCAGATAAAAGTCAGAATATGGTTTTTATGGGTGGTTTAAGAAAATACGTTCCAATTACAAGAACTACTTTTTTATGGGGCACACTTTCTCTTTGTGGTATTCCGCCTCTTGCTTGCTTCTGGTCCAAAGATGAAATCCTTAGTAATAGTTGGTTGTATTCACCCTTTTTTGGAATAATAGCCTCTTTTACTGCAGGATTAACTGCGTTTTATATGTTTCGGGTATATTTACTTACTTTTGATGGGTACTTGCGTGTTCATTTTCAAAATTAC------AGTAGCACTAAAGAGGGTTCGTTGTATTCAATATCCTTATGGGGAAAAAGG---ATACCCAAAGGAGTCAATAGAGATTTCGTTTTATCAACAACGAAGAGTGGAGTTTCTTTTTTTTCACAAAATATATCCAAAATTCATGGTAATACAAGAAGTAGGATAGGATCCTTTAGTACTTCCTTT---GGGGCTAAAAAA------ACTTCTGTCTATCCTCATGAAACGGGAAATACTATGCTATTCCCTCTTCTTATATTACTGCTTTTTACTTTGTTTATTGGATCCATAGGAATCCATTTTGATAATGGAGTAATGGATAATGGAGTAGTGGAGTTAACCATATTATCAAAGTGGCTAACTCCATCAATAAACTTTTTCCAGGAAAGTTCTAATTCTTCCATAAATTCATATGAATTTATCACTAATGCAACTTCCTCTGTAAGTCTAGCTATTTTTGGTCTATTCATAGCATATATCTTCTATGGATCTGCTTATTCTTTTTTTCAGAATTTGGATTTAATAAATTTAATAAATTTCCTT------GTAAAAGGGAATCCGAAAAAGTCCTTTTTGGATCAAGTAAAAAAAAGGATATACAGTTGGTCATATAATCGTGGTTATATAGATATTTTCTATACTAGGGTCTTTACCCTGGGTATAAGAGGATTAACCGAACTAACGCAGTTTTTTGATAAGGGTATCATTGATGGAATTACCAATGGAGTAGGTCTTGCTGGTTTTTGTATAGGAGAAGAAATTAAATATGTAGGGGGGGGGCGAATATCGTCTTATCTATTCTTTTTTTTATGTTATGTATCCGTGTTCTTATTCTTTTT---------------TCTTTCTTAAATGGATTTACCTGGACCAATACATGAGGTTCTTGTGCTATTTGGGGGATTTGTTCTTCTACTAGGGGGTCTAGGTGTAGTATTACTTACCAACCCAATTTATTCTGCCTTTTCCCTGGGATTAGTTCTTGTTTGTATATCCTTATTCTATATTTTATTGAATTCCTACTTTGTAGCTGTCGCACAACTTCTTATTTATGTGGGGGCCATAAATGTCTTGATCATATTTGCCGTAATGTTCGTAAATGGCTCAGAATGGTCTAAAGATAAGAATTATTGGACTATTGGAGATGGATTCACTTCACTCGTTTGTATAACTATTCCTTTTTCACTAATGACTACTATCCCAGATACGTCATGGTATGGAATTCTTTGGACTACAAGATCAAACCAAATAGTAGAACAGGGTCTCATAAATAACGTTCAACAAATTGGGATTCATTTAGCAACCGATTTTTATCTTCCGTTTGAACTCATTTCCATAATTCTTCTAGTTTCTTTAATAGGTGCAATTACTATGGCTCGGCAATAAATGAG------TCTAC------CGCTTACAAGAAAAGATCTCATGATAGTCAATATGGGCCCTCACCACCCATCAATGCATGGTGTTCTTCGACTGATCGTTACTCTCGATGGTGAAGATGTTATTGATTGTGAACCCATATTAGGCTATTTACACAGAGGAATGGAAAAAATCGCGGAAAACCGAACTATTATACAATACTTACCTTATGTAACACGGTGGGATTATTTAGCTACTATGTTTACAGAAGCAATAACGGTAAATGCACCAGAATTCTTGGAGAATATTCAAGTACCCCAAAGAGCCAGCTATATTAGGGTAATTATGCTAGAATTGAGCCGTATAGCTTCTCATTTGTTATGGCTTGGACCTTTTATGGCAGATCTCGGCGCACAGACCCCTTTTTTCTATATTTTTAGAGAGAGAGAATTGATATACGATCTATTTGAAGCTGCTACAGGTATGCGAATGATGCATAATTACTTTCGCATTGGAGGAGTAGCTGCCGATCTACCTTATGGATGGATCGATAAATGTTTAGATTTCTGTGATTATTTTTTACGAGGAGTTGTTGAATATCAACAACTTATTACACAGAATCCCATTTTTTTAGAACGAGTTGAAGGAGTCGGTTTTATTAGCGGAGAAGAAGCAGTAAATTGGGGCTTATCGGGACCGATGTTACGAGCTTCTGGAATACAATGGGATCTTCGTAAAGTTGATCCTTATGAGTCTTACAATCAATTTGATTGGGAAGTCCAATGGCAAAAAGAAGGGGATTCGTTAGCTCGCTATTTAATACGAATCGGTGAAATGAGGGAATCTATCAAAATTATTCAACAGGCTGTAGAGAAAATTCCTGGAGGACCTTATGAGAATTTAGAAGTCCGGCGCTTTAAGAAAGCAAAGAATTTCGAATGGAATGATTTTGAATATCGATTTCTTGGTAAAAAACCTTCGCCCAATTTTGAATTGTCAAAGCAAGAGCTTTATGTAAGAGTAGAAGCTCCAAAAGGGGAATTAGGAATTTATCTGGTAGGAGATGATAGTCTTTTCCCCTGGAGATGGAAAATTCGTCCACCCGGTTTTATTAATTTGCAAATTCTTCCTCAGCTAGTTAAAAAAATGAAATTGGCTGATATCATGACGATATTAGGTAGTATAGATATCATTATGGGGGAAGTTGATCGTTGAATGTTCCCTATGGTAACTGGGTTCATGAGTTATGGTCAACAAACAATACGTGCTGCAAGGTACATTGGTCAAAGTTTCATAATTACCTTATCCCACACAAATCGTTTACCTATAACGATTCACTACCCTTATGAAAAATCAATTACATCGGAGCGTTTCCGGGGGCGAATCCACTTTGAATTTGATAAATGTATTGCTTGTGAAGTATGTGTTCGCGTATGCCCGATAGATCTACCCCTTGTGGATTGGAGATTTGAAAAGGATATTAAAAGGAAACAATTGCTTAATTATAGTATTGATTTCGGAGTTTGTATATTTTGTGGTAACTGTGTTGAGTACTGTCCGACAAGCTGTTTATCAATGACTGAAGAATATGAACTTTCTACTTATGATCGTCATGAATTGAATTACAATCAAATTGCTTTGAGTCGGTTACCAATCTCCATAATGGGAGATTACACAATTCAAACAATTAGGAATTCGACTCAAAGTCAAAGTAAAATAGACGAAGAAAAATCTTGGAATTCAAGAACGATTACTGATTACTAGATGCAGCAGGGTTGGTTATCTAATTGGCTAGTCAAACATGAGGTGGTTCATAGATCTTTGGGCTTCGATCACCGAGGAATAGAGACTTTACAAATAAAAGCAGGGGATTGGGATTCCATTGCTGTCATTTTATATGTATATGGTTACAATTATTTACGTTCCCAATGTGCTTATGACGTAGCACCTGGTGGATCTTTAGCTAGCGTGTATCATCTTACGAGAATACAGTATGGTATAGATAACCCAGAAGAAGTATGCATAAAAGTCTTTGTCCAAAAGGATAATCCTAGAATCCCGTCTGTCTTCTGGATTTGGAGAAGTGCCGATTTTCAAGAACGCGAATCTTATGATATGGTGGGAATCTCTTATGATAATCATCCGCGCCTTAAACGTATCCTAATGCCTGAAAGTTGGATAGGCTGGCCCTTACGTAAGGACTATATAACCCCCAATTTCTATGAAATACAAGATGCTCATTGA---------------------------------------------------------------------------------------------------------------------------------------------------------------------------------ATGAGTTTGATTGAGTTTCCCTTACTTGACCAAACAAGTTCCAATTCCGTTATTTCAACTACACCAAATGATCTTTCGAATTGGTCAAGACTCTCCAGTTTATGGCCCCTTCTATATGGTACCAGTTGTTGTTTCATTGAATTTGCTTCATTAATAGGCTCACGATTCGACTTTGATCGTTATGGATTGGTACCAAGATCAAGTCCTAGGCAAGCGGACCTAATTTTAACAGCCGGTACGGTAACAATGAAAATGGCTCCTTCTTTAGTGAGATTATATGAACAAATGCCTGAACCAAAATACGTCATTGCTATGGGAGCCTGTACTATTACAGGGGGAATGTTCAGTACGGATTCCTATAGTACTGTTCGGGGAGTTGATAAGTTAATTCCTGTGGATGTCTACTTGCCGGGCTGCCCACCTAAACCGGAGGCGGTTATAGATGCCCTAACAAAACTTCGTAAGAAGATATCGCGAGAAATAGTTGAGGATCGAACTCTAT------CTCAAAAGAAAAGTCGATGTTTTACTACCAGTCACAAGCTTTATGTTCGGCGCAGTACTCATACTGGAACTTACGAGCAAGAATTGCTCTATCAATCACCATCTACTTT---------------AGACATATCTT---------------CTGAAACTTTTTTCAAATCGAAAAGTCCAGTATCTTCCTACAAATTAGTGAATTAG------------------------ATGGAAAATAGAAATACTTTTTCTTGGGTAAAGGAACAGATGACTCGATCGATTTCTGTATCGATCATGATATACGTAATAACTCGGACATCTATTTCAAATGCATATCCCATTTTTGCGCAGCAGGGTTATGAAAACCCACGGGAAGCAACTGGACGAATTGTATGTGCCAATTGCCATTTAGCTAATAAGCCCGTGGATATTGAAGTTCCCCAAGCTGTGCTTCCTGATACTGTATTTGAAGCAGTTCTTCGAATTCCTTATGATATGCAACTGAAACAAGTTCTTGCTAATGGGAAAAAGGGAGGGTTGAATGTGGGTGCTGTTCTTATTTTGCCCGAGGGATTCGAATTAGCACCGCCCGACCGTATTTCTCCTGAGTTGAAAGAAAAGATAGGAAATCTCTCTTTTCAGAGTTATCGTCCCAATAAAAAAAATATTCTTGTGATAGGCCCTGTTCCCGGTCAGAAATATAGTGAAATCGTCTTTCCCATTCTTTCCCCCGATCCTGCTACGAAGAAAGACGTTCATTTCTTAAAATATCCCATATATGTAGGGGGAAACCGAGGAAGGGGACAGATCTATCCTGATGGTAGCAAGAGTAACAATACGGTCTATAATGCTACGTCAACAGGTATAGTAAGAAAAATACTACGTAAAGAAAAGGGGGGATATGAAATATCCATAGTTGATGCATCGGATGGACGCCAAGTAATTGATATTATACCTCCCGGGCCAGAACTTCTTGTTTCAGAGGGGGAATCGATCAAGCTTGATCAACCATTAACAAGCAATCCTAATGTGGGAGGGTTTGGTCAGGGGGATGCAGAAATAGTGCTTCAGGATCCATTACGCGTCCAAGGCCTTTTGTTCTTCTTTGCATCTGTTATTTTGGCACAAGTTTTTTTGGTTCTCAAAAAGAAACAGTTTGAAAAGGTTCAATTGTACGAAATGAATTTCTAG------------------------------------------------------------------------------------------------------------------------------------------------------------------------------------------------------------------------------------------------------------------------------------------------------------------------------------------------------------------------------------------------------------------------------------------------------------------------------------------------------------------------------------------------------------------------------------------------------------------------------------------------------------------------------------------------------------------------------------------------------------------------------------------------------------------------------------------------------------------------------------------------------------------------------------------------------------------------------------------ATGAAATTTTCATATACGGTTCTCGGAGGGGGAGTC-----GGGTTAGTTACCTATCTCAATAAAGTATATGATTGGTTTGAGGAACGTCTTGAGATTCAGGCAATTGCGGATGATATAACTAGTAAATATGTTCCTCCTCATGTCAACATATTTTATTGTTTAGGGGGAATTACACTTACTTGTTTTCTAGTACAAGTCGCTACCGGTTTTGCTATGACTTTTTACTACCGCCCAACCGTTACAGAGGCTTTTTCCTCGGTTCAATACATAATGACCGAGGCCAACTTTGGTTGGTTAATCCGATCAGTTCATCGATGGTCAGCAAGTATGATGGTTCTAATGATGATCCTGCACGTATTTCGTGTGTATCTCACAGGTGGATTTAAAAAACCCCGTGAATTAACTTGGGTCACAGGTGTGGTTTTGGCTGTATTGACTGCATCCTTTGGTGTAACTGGTTATTCTTTGCCTTGGGATCAAATTGGTTATTGGGCAGTCAAAATTGTGACAGGTGTACCTGAAGCGATTCCGGTAATAGGATCGCCTTTAGTGGAGTTATTACGTGGAAGTGCTAGTGTGGGCCAATCCACTTTGACTCGTTTTTATAGTTTACATACCTTTGTACTGCCTCTGCTTACTGCCGTATTTATGTTAATGCACTTTCCAATGATACGTAAGCAAGGTATTTCGGGTCCTTTATAGCGGATTATGGGAGTGTGTGACTTGAATTATTGATTTGGCCATGCAGATAGAGAATTAGATCTGCCACACTA----GAATTCACGACCAAAGGTGTCTCCGCATCCAATCAACACGTAAGTCC--------CC-TATCTAG-GAAG-------GATAGGCTGGTTCACTTGAGGAGAATATTTTCTATGATCATACC---CCAACCATGTCATCCACGAACAGGCTCCGTAAGATCCCATAGAGTAGAAATAGAATAAGTCATGTGACATGATCCAA------TTCTCTATTTATTACA--CTTACCT----------------TT----TTTATTATAGTAT-GGAAATGCATTCATTTTCTTTGCATCGATTGCGATCTGCAATACTATCGGAGTGAAAGAAGGGATCTAAGGAAGAACATAGGCTAGACTTTTTGATTTTTTATTAGTAACAAGTAAATACTTT-GTTTGGACGTAAGAAACTTGCGATA-TTGA----GGGGATAAACACCAACAAATCAAGAGACATGAGACAATCCACAAAGCATTTGATCATGATCAAATTTGTAAGCCCACTTGGATATTGAGCATTTATCCATAAGAATAGGATTCTT--------TGT-----AATGAGTAGTTGTAGGTGCA-ACTTCGG-AAAAGAGAATCTGATAAAGCTTTTCTTAC----CTAGAGTCATTGAGTCATTAT--------ATA-CCTT-ATTC---TAT------TATGGATC-----------TTCCACGGTCTTA---------TTTCTTT-CATTC-TTGCTCGAGCCGGATGATGAAAAATTCTCATGTCCGGTTCCTTTGGGGGATGGA--TCCTGAAGAATTCACCTATCCCAATAACAAAGAAACCTGACTTAAATGATCCTGTATTAAGAGCAAAATTGGCTAAAGGGATGGGACATAATTATTATGGGGAACCCGCGTGGCCCAACGATCTTTTATATATTTTTCCAGTAGTAATTCTAGGTACTATTGCATGTAATGTAGGTTTAGCGGTTCTCGAACCGTCAATGATTGGTGAACCGGCGGATCCGTTTGCAACTCCTCTCGAAATATTACCCGAGTGGTACTTCTTTCCCGTATTTCAAATACTCCGTACAGTACCCAATAAGTTATTGGGCGTTCTCTTAATGGTTTCTGTGCCAACGGGCTTATTGACAGTACCCTTTCTAGAGAATGTCAATAAATTCCAAAATCCATTTCGTCGCCCAGTAGCTACGACCGTTTTTTTAATCGGTACTACAGTAGCTCTTTGGTTAGGTATTGGAGCAACATTACCCATTGAAAAATCCTTAACTTTAGGTCTTTTTTAG-----GGATTTTTCAGATT---ATGATTGAAGTTTTTCTATTTGGAATCGTCTTAGGCCTAATTCCTATTACTTTAGCGGGATTATTCGTGACTGCGTATTTGCAATACAGGCGTGGCGATCAGTTGGATCTTTGAATGCTTACTATAACTAGTTATTTCGGTTTTCTACTGGCTGCTTTAACTATAACCCCAGCTCTATTTATTGGCTTGAACAAGATACGTCTTATTTGAATGGATATAGTAAGTCTCGCTTGGGCTGCTTTAATGGTAGTCTTTACATTTTCTCTTTCACTAGTAGTATGGGGGAGGAGTGGACTCTAGATGATTATTCGTTCGCCGGAACCAGAAGTAAAAATTGTTGTGGATAGGGATCCTGTAAAAACATCTTTTGAGGAATGGGCCAGACCCGGCCATTTCTCAAGAACAATAGCTAAGGGCCCTGATACTACCACTTGGATCTGGAACCTACATGCTGATGCTCACGATTTCGATAGTCATACCAGTGATTTGGAGGAGATCTCTCGAAAAGTCTTTAGTGCTCATTTTGGTCAACTCTCTATTATCTTTCTTTGGTTGAGTGGCATGTACTTCCATGGTGCCCGTTTTTCCAATTATGAAGCATGGCTAAGCGATCCTACTCACATTGGACCCAGTGCTCAGGTAGTTTGGCCAATAGTAGGGCAAGAAATATTGAATGGTGATGTAGGCGGGGGTTTCCGAGGAATCCAAATAACCTCTGGGTTTTTTCAGATTTGGCGAGCATCTGGAATAACTAGTGAATTACAACTCTATTGTACCGCAATTGGTGCATTGATTTTTGCATCGTTAATGCTTTTTGCTGGTTGGTTCCATTATCACAAAGCCGCTCCCAAATTGGCCTGGTTCCAAGATGTAGAATCCATGTTGAATCACCACTTAGCGGGGTTATTAGGACTTGGGTCTCTTTCTTGGGCGGGACACCAAATCCATGTATCTTTACCGATTAACCAATTTCTCGACGCTGGGGTTGA--TCCTAAAGAGATACCACTT-CCTCATGAATTTATCTTAAATCGCGACCTTTTGGCTCAACTTTATCCTAGTTTTGCCGAAGGAGCAACCCCCTTTTTCACCTTGAATTGGTCCAAATACGCAGAATTTCTGAGTTTTCGCGGAGGACTAGATCCAATAACCGGTGGTCTATGGTTGAGCGATATCGCGCACCATCATTTAGCTATTGCTATTCTTTTCCTGATCGCAGGTCATATGTATAGAACCAACTGGGGTATTGGTCATGGACTTAAAGATATTTTGGAGGCTCATAAGGGCCCATTTACAGGACAAGGCCATAAGGGTCTCTATGAAATCCTAACAACGTCATGGCATGCTCAATTATCTCTTAACCTAGCTATGCTAGGCTCTACAACCATTGTTGTAGCTCATCATATGTACTCTATGCCCCCCTATCCATACCTAGCTACTGACTATGGTACACAACTTTCCTTGTTCACACACCACATGTGGATTGGCGGATTTCTAATAGTCGGTGCTGCTGCACATGCAGCCATTTTTATGGTAAGAGACTATGATCCAACTACTCGATACAACGATCTATTAGATCGCGTCCTTAGACACCGCGATGCAATCATATCCCACCTTAACTGGGTATGTATATTTCTAGGTTTTCACAGTTTTGGCTTGTACATTCATAATGATACCATGAGTGCTTTAGGCCGTCCCCAAGATATGTTTTCGGATACCGCCATACAATTACAACCCATCTTTGCTCAATGGGTACAAAATATCCATGCTGACGCGCCTGGCGTAACAGCTCCTGGTGCAACAACAAGTACCAGCTTAACGTGGGGGGGTGGCGAGTTAGTAGCAGTAGGCGGCAAAGTAGCTTTGTTACCTATTCCATTAGGAACCGCAGATTTTTTAGTCCATCACATTCACGCATTTACCATCCATGTAACTGTATTAATACTTTTGAAAGGTGTTTTATTTGCTCGCAGTTCCCGTTTGATACCCGATAAAGCAAATCTTGGTTTTCGTTTCCCTTGCGATGGGCCTGGGCGAGGGGGAACATGTCAAGTATCCGCCTGGGATCATGTTTTCTTAGGTCTATTCTGGATGTACAATGCAATTTCGGTAGTCATTTTCCATTTCAGTTGGAAAATGCAGTCGGATGTTTGGGGTACTATAAGTGATCAAGGGATGGTAACTCATATCACAGGGGGAAACTTTGCACAGAGTTCCATTACGATTAATGGGTGGCTCCGAGATTTCTTGTGGGCACAGGCGTCCCAAGTTATTCAGTCTTATGGTTCTTCATTATCTGCATATGGTCTTTTTTTCTTAGGTGCTCATTTTGTCTGGGCCTTCAGTTTAATGTTTTTATTCAGCGGCCGTGGTTATTGGCAAGAACTCATTGAATCTATCGTTTGGGCTCATAACAAATTAAAAGTTGCTCCTGCTACTCAGCCTAGAGCCTTGAGCATTATACAAGGACGTGCTGTAGGAGTAACCCATTACCTTCTGGGTGGAATTGCCACAACATGGGCATTCTTCTTAGCGAGAATTATTGCAGTAGGATAGATGGAATTAAGATTTCCCAGGTTTAGCCAAGGCTTAGCTCAGGACCCCACTACTCGTCGTATTTGGTTTGGTATTGCTACCGCACATGATTTCGAAAGTCATGATGATATTACTGAGGAACGTCTTTATCAGAACATTTTTGCTTCTCACTTTGGGCAGTTAGCAATAATCTTTCTGTGGACGTCCGGAAATCTGTTTCATGTAGCTTGGCAAGGAAATTTTGAATCATGGATACAGGATCCTTTACACGTAAGACCTATTGCTCATGCGATTTGGGATCCTCATTTTGGTCAACCCGCTGTGGAAGCCTTTACTCGAGGAGGTGCTGCCGGTCCAGTGAATATCGCCTATTCTGGGGTTTATCAGTGGTGGTATACAATTGGATTACGCACCAATGAAGATCTTTATACTGGAGCTCTTTTTCTATTATTTCTTTCTACGCTATTCTTAATAGCGGGTTGGTTACATCTACAACCCAAATGGAAACCAAGCCTTTCGTGGTTCAAAAACGCGGAATCTCGTCTCAATCATCATTTGTCAGGACTTTTCGGGGTAAGTTCTTTGGCTTGGACAGGACATTTAGTTCATGTCGCTATTCCCGGATCC---AGGGGGGAGTACGTTCGATGGAATAATTTCTTAGATGTATTACCTTATCCCCAGGGGTTGGGACCCCTTCTGACGGGTCAGTGGAATCTTTATGCGCAAAACCCTGATTCGAGTAATCATTTATTTGGTACCGCTCAAGGAGCGGGAACTGCCATTCTAACCCTTCTTGGGGGATTCCATCCACAAACACAAAGTTTGTGGCTGACCGATATTGCTCATCATCATTTAGCTATTGCATTTATTTTTCTCATTGCCGGTCATATGTATCGAACTAACTTCGGAATTGGGCACAGTATCAAAGATCTTTTAGAAGCACATATTCCTCCGGGGGGTCGATTAGGGCGCGGGCATAAGGGCCTTTATGACACAATCAATAATTCGATTCATTTTCAATTAGGTCTTGCTCTAGCTTCTTTAGGGGTTATTACTTCCTTAGTAGCTCAACATATGTACTCTTTACCTGCTTATGCATTCATAGCACAAGACTTTACTACTCAAGCTGCTTTATATACTCATCACCAATACATTGCAGGGTTCATCATGACAGGGGCTTTTGCTCATGGAGCTATTTTTTTCATTAGGGATTACAATCCGGAACAGAATGAGGATAATGTATTGGCAAGAATGTTAGACCATAAAGAAGCTATCATATCTCATTTAAGTTGGGCCAGCCTCTTCCTGGGATTCCATACCTTGGGCCTTTATGTTCATAACGACGTCATGCTTGCTTTTGGTACTCCAGAAAAGCAAATCTTGATCGAACCTATATTTGCCCAATGGATACAATCTGCTCATGGTAAGACAACATATGGGTTCGATATACTCTTATCTTCAACGAATGGCCCCGCTTTTAATGCAGGTCGAAGCATATGGTTGCCCGGATGGTTGAATGCTGTTAATGAGAATAGTAATTCGCTTTTCTTAACAATAGGACCTGGAGATTTCTTGGTTCATCATGCTATTGCTCTAGGTTTGCATACAACTACATTGATTTTAGTAAAGGGTGCTTTAGATGCACGCGGTTCAAAATTAATGCCGGATAAAAAGGATTTCGGGTATAGTTTTCCTTGCGACGGCCCAGGGCGCGGCGGTACTTGTGATATTTCTGCTTGGGACGCGTTTTATTTGGCAGTTTTCTGGATGTTAAATACCATTGGATGGGTTACTTTTTATTGGCATTGGAAACACATCACATTATGGCAGGGCAACGTTTCACAATTTAATGAATCCTCTACTTATTTGATGGGATGGTTAAGAGATTACCTATGGTTAAACTCTTCACAACTTATCAACGGATATAATCCTTTTGGGATGAATAGTTTATCGGTATGGGCGTGGATGTTCTTATTTGGACATCTTGTTTGGGCTACTGGATTTATGTTCTTAATTTCCTGGCGTGGATATTGGCAGGAATTAATTGAGACTTTAGCATGGGCTCATGAACGCACACCTTTGGCTAATTTAATTCGCTGGAGAGATAAGCCCGTGGCTCTTTCCATTGTGCAAGCAAGATTGGTTGGATTAGCCCACTTTTCCGTGGGTTATATATTCACTTATGCAGCTTTCTTGATTGCCTCAACATCAGGCAAGTTTGGTTAAATGTCACATTCCGTAAAAATTTATGATACATGTATAGGATGCACTCAATGTGTACGAGCTTGTCCAACAGATGTATTAGAAATGATACCCTGGGATGGATGTAAAGCCAAGCAAATTGCTTCCGCGCCGAGAACCGAAGATTGTGTGGGTTGTAAGAGATGCGAATCTGCCTGCCCAACAGATTTTTTAAGTGTCCGCGTTTATTTAGGGCCTGAAACAACCCGCAGCATGGCTCTATCTTATTGAATGACGGATTTTAACTTACCCTCTATTTTCGTGCCTTTAGTAGGCTTAGTATTTCCGGCAATTGCAATGGCTTCTTTATTTCTTTATGTGCAGAAAAATAAGATTGTCTAGATGCGGGATATAAAAACATATCTCTCTGTAGCACCCGTGCTAAGTACTCTATGGTTTGGGGCTTTAGCAGGTTTATTGATAGAAATTAATCGTTTATTCCCAGATGCTTTGTCATTCCCTTTTTTTTCATTCTAGATGACTGCAATTTTAGAGAGACGCGAAAGTACAAGCCTGTGGGGTCGCTTCTGCAACTGGATAACTAGCACCGAAAATCGTCTTTACATTGGATGGTTCGGTGTTTTGATGATCCCTACCTTATTGACCGCAACTTCCGTATTTATTATCGCCTTCATTGCTGCCCCTCCAGTAGATATTGATGGTATTCGTGAGCCTGTTTCTGGTTCTTTACTTTATGGAAACAATATTATCTCTGGTGCCATTATTCCTACTTCTGCGGCAATCGGATTGCACTTTTACCCAATTTGGGAAGCTGCGTCTGTTGATGAGTGGTTATACAATGGTGGTCCTTATGAGCTAATTGTTCTACACTTCTTACTTGGTGTAGCTTGTTATATGGGTCGTGAGTGGGAACTTAGTTTCCGTCTGGGTATGCGTCCTTGGATTGCTGTTGCATATTCAGCTCCTGTTGCAGCTGCTGCTGCTGTTTTCTTGATTTACCCTATTGGTCAAGGAAGTTTCTCTGATGGTATGCCTTTAGGAATATCTGGTACTTTCAACTTTATGATTGTATTCCAGGCAGAGCACAACATCCTTATGCATCCATTTCACATGTTAGGTGTAGCTGGTGTATTCGGCGGTTCCCTATTCAGTGCTATGCATGGTTCCTTGGTAACCTCTAGTTTGATCAGGGAAACCACTGAAAATGAATCTGCTAATGAGGGTTACAAATTTGGTCAAGAGGAAGAGACTTATAATATTGTGGCCGCTCATGGTTATTTTGGCCGATTAATCTTCCAATATGCTAGTTTCAACAACTCTCGTTCTTTACACTTCTTCTTGGCTGCTTGGCCTGTAGTAGGGATCTGGTTCACTGCTTTAGGTATTAGTACTATGGCTTTCAACCTAAATGGTTTCAATTTCAACCAATCTGTAGTTGATAGCCAAGGTCGCGTTATTAATACTTGGGCTGATATCATCAATCGTGCTAATCTTGGTATGGAGGTAATGCACGAACGTAATGCTCACAACTTCCCTCTAGACCTAGCTGCTCTTGAAGTTCCATCTCTTAATGGATAAATGGGTTTGCCTTGGTATCGTGTTCATACTGTTGTATTGAATGATCCGGGTCGATTGCTTTCGGTGCATATAATGCACACAGCTCTAGTTTCTGGTTGGGCTGGCTCGATGGCTTTATACGAATTAGCGGTTTTTGATCCCTCTGATCCTGTTCTGGATCCAATGTGGAGACAAGGTATGTTCGTCATTCCCTTCATGACTCGTTTAGGAATAACCAATTCGTGGGGTGGTTGGAGTATTTCAGGAGGAACTATAACGAATCCGGGTATTTGGAGTTATGAAGGTGTGGCAGGTGCGCATATTGTGTTTTCTGGCTTGTGTTTCTTGGCAGCTATCTGGCATTGGGTATATTGGGACCTAGAAATATTCTGTGATGAGCGGACGGGAAAACCCTCTTTGGATTTGCCCAAGATCTTTGGAATTCATTTATTTCTTGCAGGGGTGGCTTGCTTTGGCTTTGGCGCATTTCATGTAACGGGTTTGTATGGTCCTGGGATATGGGTGTCCGATCCTTATGGACTAACTGGAAAAGTACAAGCTGTAAATCCAGCGTGGGGTGCAGAAGGTTTTGATCCTTTTGTTCCGGGGGGAATAGCTTCTCATCATATTGCTGCGGGTACATTGGGCATATTAGCGGGCCTATTCCATCTTAGTGTCCGTCCGCCTCAACGTTTATACAAAGGATTACGTATGGGCAATATTGAAACTGTACTTTCCAGTAGTATCGCTGCTGTTTTTTTTGCAGCTTTCGTAGTTGCTGGAACTATGTGGTATGGGTCAGCAACTACCCCAATCGAATTATTTGGGCCTACTCGTTATCAGTGGGATCAAGGATACTTTCAACAAGAAATATATCGAAGAGTTAGTGATGGGCTAGCCGAAAATCTTAGTTTATCAGAAGCTTGGTCTAAAATTCCCGAAAAATTAGCCTTTTATGATTATATTGGTAATAATCCGGCAAAGGGGGGATTATTCAGAGCAGGCTCAATGGACAATGGGGATGGAATAGCTGTTGGATGGTTAGGACATCCCGTCTTTAGAGATAAAGAAGGACGCGAGCTTTTTGTACGTCGTATGCCTACTTTTTTTGAAACATTTCCGGTAGTTTTGGTAGATGAAGAGGGAATTGTGAGAGCGGACGTTCCTTTTAGAAGAGCAGAATCCAAATATAGTGTTGAACAAGTAGGCGTAACTGTGGAGTTCTATGGTGGCGAACTTAATGGAGTAAGTTATTCTGATCCTGCTACTGTAAAAAAATATGCGAGGCGTGCCCAATTAGGGGAAATTTTTGAATTAGATCGGGCTACTTTGAAATCGGATGGTGTTTTTCGCAGCAGTCCAAGGGGTTGGTTCACTTTTGGGCATGCTACCTTTGCTTTGCTCTTCTTTTTCGGACACATTTGGCATGGCGCTAGAACCTTGTTCCGAGATGTTTTTGCTGGTATTGATCCAGACTTGGATGCTCAAGTGGAATTTGGAACATTCCAAAAAGTTGGAGATCCAACTACAAGGAGACAGGTAGTCTGAATGAAAATCTTATATTCCCTGAGGAGGTTCTACCACGTGGAAACGCTCTTTAATGGAACTTTCGTTTTAGCTGGTCGTGACCAAGAAACCACCGGCTTTGCTTGGTGGGCTGGGAATGCCAGACTTATCAATTTGTCCGGTAAACTACTTGGAGCTCACGTAGCCCATGCCGGATTAATCGTATTCTGGGCCGGAGCAATGAACCTATTTGAAGTGGCCCATTTCGTACCAGAAAAGCCCATGTATGAACAAGGATTGATTTTACTTCCGCACTTAGCTACTCTAGGTTGGGGAGTAGGGCCAGGGGGAGAAGTTCTAGATACTTTTCCGTACTTTGTATCTGGAGTACTTCACCTAATTTCCTCCGCAGTCTTAGGCTTCGGTGGCATTTATCACGCGCTTCTGGGACCCGAGACTCTTGAAGAATCTTTTCCATTCTTTGGTTATGTATGGAAAGATAGAAATAAAATGACCACAATTTTGGGTATTCACTTAATTTTGTTAGGTATAGGTGCTTTTCTTCTAGTACTCAAGGCTCTTTATTTTGGCGGTGTATATGATACCTGGGCCCCAGGGGGGGGAGATGTAAGAAAAATTACCAATTTGACCCTTAGCCCCAGTGTTATATTTGGTTATTTATTAAAATCCCCTTTTGGGGGAGAAGGATGGATTGTTAGTGTGGATGATTTAGAAGATATAATTGGGGGACATGTATGGTTGGGTTCCATTTGTGTACTTGGCGGAATTTGGCATATCTTAACCAAACCCTTCGCATGGGCTCGCCGTGCATTTGTATGGTCTGGAGAAGCTTACTTGTCTTATAGTTTGGGCGCTTTATCTGTCTTTGGTTTTATCGCTTGTTGTTTTGTCTGGTTCAATAATACGGCTTATCCGAGTGAGTTTTACGGACCCACTGGGCCAGAAGCTTCTCAAGCTCAAGCATTTACTTTTCTAGTTAGAGACCAGCGTCTTGGGGCTAATGTAGGGTCTGCCCAAGGACCCACAGGTTTAGGTAAATATCTAATGCGTTCCCCAACGGGAGAGGTTATTTTTGGAGGGGAAACTATGCGTTTTTGGGACCTTCGTGCTCCATGGTTAGAACCTCTAAGGGGCCCCAACGGTTTGGACTTGAGTAGGTTGAAAAAAGACATACAACCTTGGCAAGAACGACGTTCGGCAGAATATATGACCCATGCTCCTTTAGGCTCTTTAAATTCCGTGGGTGGCGTAGCTACCGAGATCAATGCAGTTAATTATGTCTCTCCTAGAAGTTGGTTAGCGACCTCCCATTTTGTTCTAGGATTCTTCTTTTTTGTGGGCCATTTGTGGCATGCAGGAAGAGCCCGGGCTGCTGCAGCAGGCTTTGAAAAGGGAATCGATCGTGATTTGGAACCTGTTCTTTACATGACCCCTCTTAACTAAATGACTATAGCCCTTGGTAGAGTTACTAAAGAAGAAAATGATCTATTTGATATTATGGACGACTGGTTACGAAGGGACCGTTTCGTTTTTGTAGGATGGTCCGGCCTATTGCTCTTTCCTTGTGCTTATTTCGCTTTAGGGGGTTGGTTTACAGGGACAACTTTTGTAACTTCTTGGTATACCCATGGGTTGGCTAGTTCCTATTTGGAAGGTTGCAATTTCTTAACCGCGGCAGTTTCCACCCCTGCCAATAGTTTAGCACACTCTTTGTTGCTACTATGGGGCCCGGAAGCACAAGGGGATTTTACTCGTTGGTGTCAATTAGGCGGTCTGTGGACTTTTGTCGCTCTCCATGGGGCTTTTGCACTAATAGGTTTCATGTTACGTCAATTTGAACTTGCTCGGTCTGTTCAATTGCGGCCTTATAATGCAATTGCATTCTCTGCTCCAATCGCTGTTTTTGTTTCCGTATTCCTTATTTATCCACTGGGGCAATCTGGTTGGTTCTTTGCACCGAGTTTTGGCGTAGCAGCGATATTTCGATTCATCCTCTTCTTCCAAGGATTTCATAATTGGACGTTGAACCCATTTCATATGATGGGAGTTGCCGGAGTATTAGGCGCGGCTCTGCTATGCGCTATTCATGGGGCTACCGTAGAAAACACTCTATTCGAGGATGGTGATGGTGCAAATACCTTCCGCGCTTTTAATCCAACTCAAGCTGAAGAAACTTATTCAATGGTCACTGCTAACCGCTTTTGGTCCCAAATCTTTGGTGTTGCTTTTTCCAATAAACGTTGGTTACATTTCTTTATGCTATTTGTACCCGTCACCGGTTTATGGATGAGTGCTATTGGCGTAGTCGGTCTGGCTCTGAACCTACGTGCCTATGACTTCGTTTCCCAGGAAATCCGTGCAGCGGAAGATCCTGAATTTGAGACTTTCTACACCAAAAATATTCTTTTAAACGAGGGTATTCGTGCGTGGATGGCAGCTCAGGATCAGCCTCATGAAAATCTTATATTCCCTGAGGAGGTTCTACCACGTGGAAACGCTCTTTAACTAAAAGGATCTACTAAATTCATCGAGTTGTTCTAAAGAATCAAAACGGCCGGTTATTAACGGAATTCCTTGTCGGCTTTCCGTGAAATACTCGTTTGGCCGAGGACTTCCAAACACGTCATAAGCTAAACCCGTACTGACAAATAACCAACCCGCAATGAATAGGGAAGGTATAGTAATGCTATGAATAACCCAGTATCGAATACTGGTAATAATATCAGCAAAAGAACGTTCTCCCGTGCTTCCAGACAT--TTATCGTTGGATGAACTGCATTGCTGATATTGATCCCAAGAAAAAAACAGTAGGTACAGCTAGTCCGTGAACAGCCAGCCATCGCACTGTAAAAATAGGATAGGTTCGGTCTATGGTCAT-ATGGCTACACAAACCGTTGAAGATAGTTCTAGATCTG------GGCCAAGACGAACTACCGTAAGTAATTTATTGAAACCCTTGAATTCGGAATATGGGAAAGTAGCTCCGGGTTGGGGGACTACTCCTTTTATGGGGGTCGCAATGGCTTTATTCGCGATATTCCTATCTATCATTTTAGAAATTTATAATTCTTCTGTTTTACTGGACGGAATTTTAATGAATTAGATGCTTACTCTCAAACTTTTTGTTTATACAGTAGTGATATTCTTTGTTTCCCTCTTTATTTTTGGATTCTTATCTAATGACCCAGGACGTAATCCTGGGCGTGAGGAGTAAATGGCCGATACTACTGGAAGAATTCCTCTTTGGCTGATAGGTACTGTAACTGGTATTCCTGTGATTGGTTTAATAGGTGTTTTCTTTTACGGTTCATATTCTGGATTGGGTTCATCTCTATAGATGCCTAATATACTTAGTTTAACCTGTATCTGTTTTAATTCTGTTCTTT------ATCCGACTAGTTTTTTCTTCGCCAAATTGCCCGAAGCTTATGCCATTTTCAACCCAATCGTGGATTTTATGCCTGTCATACCTGTACTCTTTTTTCTATTAGCCTTTGTTTGGCAAGCTGCTGTAAGTTTTCGATGATCAATTGAAGAAGTAATTGGAAAATAAAACAGCAAGTACAAAAATGAGTAATAAACCCCAGTATAGACTGGTACGATTCAATTCAACATTTTGTTCATTCGGGTTTGATTGTGTCATATGGAAGTCAATATTCTCGCATTTATTGCTACTGCACTGTTCATTCTAGTTCCTACTGCCTTTTTACTTATTATTTATGTAAAAACAGTCAGCCAAAATGATTAAATGGAAACAGCAACTTTAGTCGCCATCTCCATATCTGGTTTACTTGTAAGCTTTACTGGGTATGCCTTATATACCGCGTTTGGGCAACCCTCTCAACAATTAAGAGATCCATTCGAAGAACACGGGGACTAAATGGAAGCATTGGTTTATACGTTCCTTTTAGTTTCGACTTTAGGGATAATTTTTTTCGCTATCTTCTTCCGAGAACCACCTAAGGTTCC---------GACTAAAAAAATGAAATAAATGACTATTGCTTTCCAATTAGCTGTTTTTGCATTAATTGCGACTTCCTCAGTCTTAGTAATTAGTGTACCCCTTGTATTTGCTTCTCCTGATGGTTGGTCAAATAATAAAAACGTTGTATTTTCCGGTACATCATTATGGATTGGATTAGTCTTTCTGGTAGCTATTCTGAATTCTCTCATTTCTTGA--------------------------ATGTCACCACAAACAGAAACTAAAGCTTTTGTTGGATTTAAAGCTGGTGTTAAGGATTATAAATTGACTTACTACACCCCGGAGTACGAAACCAAAGATACTGATATCTTGGCAGCATTCCGAGTAACTCCTCAGCCCGGGGTTCCGCCTGAAGAAGCAGGGGCTGCAGTAGCTGCCGAATCTTCTACTGGTACATGGACAACTGTTTGGACTGATGGACTTACCAGTCTTGATCGTTACAAAGGACGATGCTATCACATCGAGCCCGTTGTTGGGGAGGAAAATCAATATATCGCTTATGTAGCTTATCCATTAGACCTATTTGAAGAGGGTTCTGTTACTAAC-ATGTTTACTTCC-ATTGTGGGTAACGTATTTGGTTTCAAAGCCCTACGCGC-TCTACGTCTGGAGGATCTGCGAATTCCCACTTCTTATTCAAAAACTTTCCAAGGTCCGCCTCATGGTATCCAAGTTGAAAGGGATAAGTTGAACAAGTACGGTCGTCCCTTTTTGGGATGTACTATTAAACCAAAATTGGGATTATCCGCAAAAAATTACGGTAGAGCGTGTTATGAGTGTCTACGCGGTGGACTTGATTTTACCAAAGATGATGAAAACGTAAACTCACAACCATTTATGCGCTGGAGGGACCGTTTTGTCTTTTGTGCCGAAGCACTTTATAAAGCACAGGCCGAAACCGGTGAAATCAAGGGGCATTACTTGAATGCGACTGCAGGTACATGCGAAGAAATGATTAAGAGAGCTGTATTTGCGAGGGAATTAGGGGTTCCTATTGTAATGCATGACTACTTAACTGGGGGATTCACCGCAAATACTAGTTTGGCTCATTATTGCCGCGACAATGGCCTACTTCTTCACATTCACCGGGCAATGCATGCAGTTATTGATAGACAGAAAAATCATGGTATGCATTTTCGCGTATTAGCTAAAGCATTGCGTATGTCTGGGGGAGATCATGTCCACGCCGGTACAGTAGTAGGTAAGTTAGAAGGGGAGCGCGAAATGACTTTAGGTTTTGTTGATTTATTGCGCGATGATTATATTGAAAAAGATCGTGCTCGCGGTATCTTTTTCACTCAGGACTGGGTATCCATGCCAGGTGTTATACCGGTGGCTTCAGGGGGTATTCATGTTTGGCATATGCCAGCTCTGACCGAAATCTTTGGAGATGATTCCGTATTACAATTTGGTGGAGGAACTTTAGGACATCCTTGGGGAAATGCACCTGGTGCAGCAGCTAATCGGGTGGCTTTAGAAGCCTGTGTACAAGCTCGTAACGAAGGGCGCGATCTTGCTCGTGAAGGTAATGAAATTATCCGACATGCTTGCAAATGGAGTCCTGAACTAGCCGCAGCTTGTGAAGTATGGAAGGCGATCAAATTCGA---GTTCGAGCCGGTAGATAAACTAGATGTAGATAAGAAGTGAACGGCGAAACATTTATACAAAACACCTATCCCGAGCACACGCAAGGGAACCGTAGACAGGCAAGTGAAATCCAATCCACGAAATAATTTGATCCATGGACGGCACCGTTGTGGTAAAGGTCGTAATGCCAGAGGAATCATTACCGCAAGGCATAGAGGGGGAGG-TCAT-AAGCGCCTATACCGTAAAATAGATTTTCGACGGAATCAAAAAGACATATCTGGTAGAATCGTAACCATAGAATACGACCCTAATCGAAATGCATACATTTGTCTCATACACTATGGGGATGGTGAGAAGAGATATATTTTACATCCCAGAGGGGCTATAATTGGAGATACTATTGTTTCTGGTACAAAAGTTCCTATATCAATGGGAAATGCCCTACCTTTGAGTGCGGTTTGAACTATTGATTTACGTAATTGGAAGTAACCAATTAGGTTTACGACGAAACCTAGAAATCGATCACTGATCCAATTTGACTACCTCTACGGGATAGACCTCAACAGAAAACTGTTGAGTAACGGCAGCAAGTGATTGAGTTCAGTAGTTCCTCATAGAAAATTATTGACTCTAGAGATATGGTAATATGGAGAAGACAAAATTGTTTGAAGCACGCACAGAACCGGAAGCGCCCCTTG-------TTTCAAAGAGAGGAGGACGGGTTATTCACATTTAATTTGATGGTCAGAGGCGAATTGAAAGCTAAGCAGTGGTAATTAAGACCCCC--GGGGGAAAATAGGGATGTCTCCTACGTTACCCATAATATGTGGAAGTATCGACGTAATTTCATAGAGTCATTCGATCTGAATGCTACATGAAGAACATAAGCCAGATGACGGAACGCGGAGACCTAGGATGTAGAAGATCATAACATGAGCGATTCGGCAGATTTGGATTCCTTTCCTATATATCCACTCATGTGGTACTTCATCATACGATTCATATAAGATCCAT-CTGTCTAGAGATCGTCATATACATCTAGAAAGCCGTATGCTTTGGAAGAAGCTTGTACAGTTTGGGAAGGGGTTTT--TTGAGAAAAAAGAAGAATCTACTTCAACCGATATGCCATTAGGCACGGCCATACATAACATAGAAATCACACGTGGAAGGGGTGGGCAATTAGCTAGAGCAGCAGGTGCTGTAGCGAAACTGATTGCAAAAGAGGGTAAATCGGCCACTTTAAGATTACCATCTGGGGAGGTCCGTTTGGTATCCCAAAACTGCTTAGCAACAGTCGGACAAGTGGGTAATGTTGGGGTGAACCAAAAAAGTTTGGGTAGAGCCGGATCTAAGTGTTGGCTAGGTAAACGCCCCGTAGTAAGAGGGGTAGTTATGAACCCTGTGGACCACCCCCATGGGGGCGGTGAAGGAAAAGCCCCCATTGGTAGAAAAAAACCCACAACCCCTTGGGGTTATCCTGCGCTTGGAAGAAGAACTAGGAAAAGGAAAAAATATAGTGATAGTTTTATTCTTCGTCGCCGTAAG------TAATTATAATACTTCAGGAGCTAATGAAACTATTTTAGTAAAATTCAATTCTCTCAATTCCTCGGCGATCGCGCCAAAAACTCGAGTTCCTTTTGGATTTCCCTTTTGATCAATGACAACCGCTGCATTGTCATCATAGCGTATTATTATACCGTCTTCACATTTGAACTCTTTACATGTACGTACAATTACAGCTCGAATTATTTCGGATCTTTCTAGAGGCATTTGGGGCACTGCGTCTTTGATTACAGCAACAATAACATCACCAATACGAGCATATCGCTGATTACTAGCAGCTCCTATGACTCGAATACACATCAATTTTCGAGCTCCACTGTTATCTGCTACATTTAAAAGGGTCTGGGGTTGAATCAT---------------------CTATATCTCTAATCGAAGAAATTGACTTCGTATGGGCATTTTACTGGCAGCTATCTCCATAGCTGCTCTAGCTACAGTTTCGGATACTCCGCCCATTTCATAAAGTATTCGACTTGGTTTAACAATGGCTACCCAATATTCGGGCGATCCCTTTCCCGAGCCCATACGTGTTTCCGTGGGTCTTATTGTAACCGGTTTGTCGGGAAATATACGTACCCATATTTTTCCACCACGACGTGCATATCGTGTCATTGCTCTTCGTCCTGCTTCTATCTGTCTCGCCGTGATCCAAGCGGGTTCAAGTGCTTGAAGAGCATATCTACCAAAACAAATACGATTGCCTCGGCAGGATTTTCCCTTCATTCTTCCTCTATGTTGTTTACGAAATCTAGTTCTTTTGGGGTTATAGTCGATGGT--TCTTTCTTAGTTCCATCTCTACTGCAAAACTGGACATGAGAGTTTCTTCTCATCCAGCTCCTCGCGAATGAAATGAGAAAGCGTGCAA-----ATTTCTCTAATTCC-----ATAATATTCAAAAATAT-----TACGGATAGATACATATTAATAGATAATAGAAAAAGTCAGGGTTTT----------AATATTGGATTTGTTAAAAT------AGAAA-----AATATATAGTCAAGAAAGAAGATCTAGAATATATCTAGATGTGTGTGTCTATTTA-------TCTATAT--------------TTATAGATAATG-----------------TAATCTTTCTTTTTT-------------ATAACAAATC-------TCCTTAT----TTTTACTCTTATTGAATCGCGG------------------------TAAAGTATTCTAAT----------CCAAT-AAAGATTTCGCGGGCGAATATTTACTCTTTCCTGT--------CTTATTTG-----TTAAT-----TCATAACCTT-----------ACCAAATAAAGCTATTTTT--TTGGTTTGTTCCGCCATCCCACCCAATGAACTATTAGGATTCTTTT-CAATAA----AATCCTATGCAGTCATAGGTTCTGTCGTTCCCACTGCTTCTCCTTTAATGGTTAGGTCTGAATCCCGCAATGGAGCTTCCAAAAAA----TTTCTTTCCGAGTCAATTTTCTCAG-TTTTATTAACCCGGGCCGCTC-------TTTATTATTGCTTTAAATTTTTATTTCTTGTTT-----CAAGTTACGATTT----CGAATTCTCA------GTTAT---------TTTTATTAT-----------------ATTGATGCTTTATCACATTGC------CTTTTATGATATAATTCATAGACCATACATATTGGAATCCTATATCTTTCTTATTCCTCTTCCTCTTCCTTCTTTCTATCATCCCTCCTTTTATCCACATCCCTTTA------TTTTTGCTTCACAACCTAGAATCCGATTTC--------------------TTTTTTAGAG-AA--AAAAT------TGCAGTTGCTACAACTATATGATAGATCTACTCATTTATGATAGATATATTTATTCATATAGTGACTGTTTCTTATTTAGGATCTCGACAATACGAAGCAATAAGTTGGTTA-TTAGTTAATTTT----------CTATAA-TACTAAG-TTTTTTCT-----------ATTTATAGTAGGGTTCAGTCAAT------TTTTTTT--GAATCTCTCCATTTTGGATCCTAAAGA---AAAAACTAACGAGTCACACACTAAGCATATGACCAGAGTTCCGCGAGGATATATAGCTCGGAGACGACGAACAAAAATGCGTTCATTTGCCTCAAACTTTAGAGGGGCTCATTTAAGACTTAATCGAATGATTACTCAACAGGTAAGAAGAGCTTTCGTTTCCTCTCATCGAGATAGAGGCAGGCAAAAGAGGGATTTTCGTCGTTTGTGGATCACTCGGATAAACGCAGCAACGCGGATATATAAAGTA---------------TTCGATAGTTATAGTAAATTAATACACAATCTGTACAAGAAGGAATTGATTCTTAATCGTAAAATGCTTGCACAAGTAGCTGTATCAAATCCAAATAATCTTTACACGATTTCCAATAAAATAAAGATCATCAATT---------------------------------------------------------------------------AAATGACAAGTTTCAAACTGGTAAAGTATACCCCTAGGATAAAGAAGAAGAAGAGTGGGCTAAGGAAACTCGCAAGAAAAGTTCCAACTGATCGTCTACTTAAGTTCGAACGGGTTTTCAAAGCACAAAAACGCATAC---ATATGTCTGTTTTCAAAGCACAAAGAGTTCTTGATGAGATTCGCTGGCGTTACTACGAGGAAACAGTTATGATACTGAACCTCATGCCTTATCGAGCATCTTATCCCATCTTAAAGTTGGTTTATTCGGCAGCAGCAAATGCTACTCATTATAGGGATTTCGACAAAGCGAATTTATTCATCACTAAAGCCGAAGTCAGTAGGAGTACTATTATGAAAAAATTCAGACCTCGGGCTCGAGGACGTAGTTATCCCATAAAAAAAACCATGTGTAATATAACAATTGTACTAAATATAGTAAAGAAATCTAAATAA------------------------ATGGATGGAATCAAATACGCAGTATTTACAGAAAAAAGTCTTCGTTTATTGGGAAAGAATCAATATACTTCTAATGTCGAATCAGGATTCACTAAGACAGAAATAAAGCATTGGGTCGAACTCTTCTTTGGTGTTAAGGTAGTAGCTGTGAATAGCTATCGACTACCCGGAAAGGGTAGAAGAATGGGACCTATTCTGGGACATACAATGCATTACAGACGTATGATCATTACCCTTCAACCGGGTTATTCTATTCCACTTC---TAGATAGAGAAAAGAACT---------------AAATGGCAGTTCCAAAAAAACGTACTTCGATGTCAAAAAAGCGTATTCGTAAAAATCTTTGGAAGAAAAAGACTTATTTTTCCATAGTACAATCTTATTCTTTAGCAAAATCAAGATCATTTTCCAGTGGCAGCG---AGCATCCAAAACCAAAGGGTTTTTCTGGGCAACAAACAAATAATCTA----GTTTT---------GGAATAAATGGCCAAGGTGAAAGATGTTAGAATCAGAGTTATTTTGGAATGTATCAGTTGTGTTCGAAAGGGGGCCAATAAAGAATCGACGGGGATTTCTAGATATAGTACTCAAAAGAATCGCCACAATACACCCGGACAGTTAGAATTGAGAAAATTTTGTCGTTATTGTCGCAAGCATACGACTCATGACGAAATAAAGAAATAGATGAAAATAAGAGCTTCCGTTCGTAAAATTTGTACAAAATGTCGACTGATTCGTAGGCGCGGACGAATTAGAGTCATTTGTTCCAATCCGAAGCATAAACAAAGACAGGGGTAAATGGTTCGAAAGGAGGTAGCAGGATCCACTCAAACACTACAGTGGAAGTGTGTTGAATCAAGAGTAGACAGTAAGCGTCTTTATTATGGTCGTTTCATTCTGTCCCCGCTTAGAAAAGGTCAAGCGGATACCGTCGGTATTGCCTTGCGAAGAGCTTTACTTGGAGAAATAGAAGGAACATGTATCACACGTGCAAAATTTGGGAACGTGCC------ACACGAATATTCTACAATAGTAGGTATTGAAGAATCAGTACAAGAAATCTTACTAAATTTGAAAGAAATTGTATTGAGAAGTAATCTCTATGGAGTTAGAGACGCATCAATTTGCGTCAAAGGTCCTAGATACATAACTGCTCAAGATATCATCTCACCGCCTTCCGTAGAAATCGTTGATACAGCACAACCTATAGCTAACTTGACAGAGCCCATTGATTTCTGTATTGAGTTACAGATCAAGAGAGATCGCGGATATCACACGGAACTCAGAAAGAACTCTCAAGATGGAAGTTATCCTATAGATGCTGTATCCATGCCTGTTCGAAATGTGAATTATAGTATTTTTTCTTGTGGGAATGGAAATGAAAAACAACACGAGATACTTTTTCTAGAAATATGGACGAATGGAAGTTTAACCCCTAAGGAAGCGCTTTATGAGGCTTCTCGTAATTTGATTGATTTATTTCTCTCTTTTCTACACGCGGAGGAAGAGGGCACTAGTTTC------GAAGAAAATAAAAACAGGTTTACTACACCCCTT---TTAACCTTTCCAAAAATATTAACT------AATCTAAAGAAAAACAAAAAAGGAATTCCATTGAATTGTATTTTTATTGATCAATTAGAATTGCCTTCTAGAACGTATAATTGTCTCAAAAGGGCCAATATACATACACTATTGGACCTTTTGAATAAGACTGAAGAAGATTTTATGAGAATTGACAGTTTTCGTATGGAAGACGGAAAAAAGATATTGGACACTCTAGAGAAGCATCTCCCAATTGATTTACCTAAGAATAAGTTCTCGTTTT---------------AAATGCTCCGG---AATGGAAATGAGGGAATGTCCACAATACCCGGATTTAGTCAGATCCAATTCGAGGGATTTTGTAGGTTCATTAATCAAGGCTTGGCAGAAGAACTTGAGAAGTTTCCAACAATTAAAGATCCAGATCACGAAATTGCATTTCAATTATTTGCGAAAGGATATCAATTGCTAGAACCCTCGATAAAAGAAAGGGATGCTGTGTATGAATCACTCACCTATTCTTCCGAATTATATGTATCTGCGAAATTAATTT------TTGGTTTCGATGTGCAAAAGCAAACCATTTCTATTGGAAACATTCCTATAATGAATTCCCTAGGAACCTTTATAATAAATGGAATATACCGAATTGTGATCAATCAAATATTGCTAAGTCCTGGTATTTACTACCGCTCGGAATTAGACCATAAGGGGATTTCTATCTACACTGGGACTATAATATCAGATTGGGGAGGAAGATCGGAATTAGCAATTGATAAAAAGGAAAGGATATGGGCTCGCGTGAGTAGAAAACAAAAGATATCTATTCTAGTTCTATCATCAGCTATGGGTTCGAATCTAAGAGAAATTCTAGATAATGTTTCCTACCCTGAAATTTTCTTGTCTTTCC------CGAATGCTAAGGAGAAGAAG------AGGATTGATTCAAAAGAAAAAGCTATTTTGGAGTTTTATCAACAATTTGCTTGTGTAGGTGGGGACCTGGTATTTTCGGAGTCCTTATGTGAGGAATTACAAAAGAAATTTTTTCAACAAAAATGTGAATTAGGAAGGATTGGTCGACGAAATATGAATCGGAGACTGAATCTTGATATACCTCAGAACAATACATTCTTGTTACCACGAGATGTATTGGCCGCTACGGATCATTTGATTGGAATGAAATTTGGAACGGGTATACTTGACGATGACGATATGAATCACTTGAAAAATAAACGTATTCGTTCGGTTGCGGATCTGTTACAAGATCAATTCGGACTGGCTCTTGGTCGTTTACAACATGCGGTTCAAAAAACTACCCGTAGAGTATTCATACGTCAATCAAAACCGACTCCACAAACTTTGGTAACTCCAACTTCAACTTCGATTTTATTAATAACTACTTATGAGACCTTTTTTGGCACATACCCCTTATCTCAAGTTTTTGATCAAACCAATCCATTGACACAAACAGTTCATGGGCGAAAAGTGAGTTGTTTGGGTCCTGGAGGATTGACGGGGAGAACTGCAAGTTTTCGGAGCCGAGATATTCATCCGAGTCACTATGGGCGTATTTGTCCAATTGACACGTCCGAAGGAATCAATGTTGGACTTACTGGATCCTTAGCTATTCATGCGAGAATTGATCACTGGTGGGGATCCATAGAGAGTCCGTTTTATGAAATAT---CTGAGAAAGCAAAAGAAAAAAAAGAGAGACAGGTGGTTTATTTATCACCAAATAGAGATGAATATTATATGATAGCGGCAGGAAATTCTTTGTCCTTGAATCAGGGTATTCAGGAAGAACAGGTTGTTCCAGCTAGATACCGTCAAGAATTCCTGACTATTGCATGGGAACAGATTCATGTTAGAAGTATTTTTCCTTTCCAATATTTTTCTATAGGGGGTTCTCTCATTCCTTTTATTGAGCATAATGATGCGAATCGGGCTTTAATGAGTTCTAATATGCAACGCCAAGCAGTTCCGCTTTCTCAGTCCGAGAAGTGCATTGTTGGAACTGGATTGGAACGCCAAACAGCTCTAGATTCGAGGGTTTCCATTATAGCCGAACGCGAAGGAAAGATCATTTCTACTGATAGTCACAAGATCCTTTTATCAAGTAGT---------------------GGGAAGAC---------TATAAGTATTCCTTTAGTTGCCCATCGGCGCTCTAACAAAAATACTTGTATGCACCAAAAACCTCGGGTTCCGCGGGGTAAATCCATTAAAAAAGGACAAATTTTAGCGGAGGGGGCTGCTACAGTTGGTGGGGAACTTGCTTTAGGAAAAAACGTATTAGTAGCTTATATGCCATGGGAAGGTTACAATTTTGAAGACGCAGTACTAATTAGCGAACGTTTGGTATATGAGAATATTTATACTTCTTTTCACATCCGAAAATATGAAATTCAGACGGATACGACAAGCCAAGGCTCCGCTGAAAAAATCACTAAAGAAATACCACATCTAGAAGAACATTTACTCCGCAATTTGGACAGAAATGGAGTTGTGAGGTTGGGATCCTGGGTAGAAACTGGCGATATTTTAGTAGGTAAATTAACGCCTCAGATAGCGAGCGAATCGTCGTATATCGCGGAAGCTGGATTATTACGGGCCATATTTGGCCTTGAGGTATCCACTTCAAAAGAAACTTCTCTCAAACTACCTATAGGTGGAAGAGGGCGCGTTATCGATGTGAAATGGATCCAGA-------GGGACCCCCTAGACAT-----AATGGTTCGTGTATATATTTTACAGAAACGTGAAATCAAAGTTGGGGATAAAGTAGCCGGAAGACACGGGAATAAGGGGATCATTTCCAAAATTTTGCCTAGGCAAGATATGCCCTATTTGCAAGATGGAACACCTGTTGATATGGTCTTCAATCCCTTAGGAGTACCCTCACGAATGAATGTGGGACAAATATTTGAAAGCTCGCTCGGATTAGCAGGGGATCTGCTAAAGAAACATTATAGAATAGCACCCTTTGATGAGAGATATGAGCAAGAGGCTTCAAGAAAACTTGTGTTTTCGGAATTATATGAAGCCAGTAAACAAACAAAAAATCCATGGGTATTTGAACCCGAGTACCCGGGAAAAAGCAGAATATTTGATGGAAGAACTGGAGACCCCTTCGAACAACCTGTTCTAATAGGGAAGTCCTATATCTTAAAATTAATTCATCAAGTTGATGAGAAAATTCATGGACGTTCTACTGGGCCCTACTCACTTGTTACACAACAACCCGTTAGAGGAAGAGCCAAGCAAGGGGGACAACGAGTAGGAGAAATGGAAGTTTGGGCTTTAGAAGGATTTGGTGTTGCTCATATTTTACAAGAGATACTTACTTATAAATCTGATCATCTTATAGCTCGCCAAGAAATACTTAATGCTACGATCTGGGGAAAAAGAGTGCCTAATCACGAGGATCCTCCAGAATCTTTTCGAGTGCTCGTTCGAGAACTACGATCTTTGGCTCTAGAACTG-AATCATTTCCTTG-TATCTGAGAAGAACTTCCAGGTTAATAGGGA-GGAAGTTTGAATGATTGACCAATATAAACATCAACAACTTCAAATTGGACTCGTTTCCCCTCAACAAATAAAGGCTTGGGCTAACAAAATCCTACCTAATGGGGAAGTCGTTGGCGAAGTCACAAGGCCCTCTACTTTTCATTATAAAACCGATAAACCAGAAAAAGATGGATTGTTTTGCGAAAGAATCTTTGGACCCATAAAAAGCGGAATTTGTGCTTGTGGAAATTCTCGAGCGAGCGGAGCTGAAAACGAAGACGAAAGATTTTGCCAAAAATGCGGGGTAGAATTTGTTGATTCTCGGATACGAAGATATCAAATGGGATACATCAAACTCGCATGTCCAGTGACTCATGTGTGGTATTTGAAAGGTCTTCCTAGTTATATCGCGAATCTTTTAGATAAACCCCTTAAGAAATTAGAGGGCCTAGTATACGGT-----------------------------------------------------------------------------------------------------------------------------------------------------------------------------------------------------------------------------------------------------------------------------------------------------------------------------------------------------------------------------------------------------------------------------------------------------------------------------------------------------------------------------------------------------------------------------------------------------------------------------------------------------------------------------------------------------------------------------------------------------------------------------------------------------------------------GATTTCTCTTTTGCTAGGCCCAGCGCTAAAAAACCTACTTTCTTACGGTTACGAGGTTTATTCGAAGATGAAATTTCATCCTGTAACCACAGCATTTCTCCCTTTTTTTCTACCCCAGGCTTTGCAACATTTCGAAATCGGGAAATTGCGACAGGAGCAGGTGCTATTAGAGAACAATTGGCGGATTTGGATTTGCGAATTATTATAGAGAATTCCTTGGTCGAATGGAAGGAATTAGAAGACGAGGGGTATAGTGGAGATGAATGGGAAGATAGAAAAAGACGAATAAGAAAAGTTTTTTTGATTAGACGCATGCAATTGGCGAAACATTTTATTCAAACAAATGTAGAACCAGAATGGATGGTTTTGTGCTTATTACCGGTTCTTCCTCCCGAATTGAGACCCATTGTTTATAGGTCTGGTGATAAAGTAGTGACTTCGGATATTAACGAACTTTATAAGAGAGTTATCCGTCGGAACAATAACCTTGCCTATCTATTAAAAAGAAGTGAATTAGCGCCAGCAGATTTAGTAATGTGCCAGGAAAAATTGGTACAAGAAGCCGTGGATACACTTCTTGATAGTGGGTCCCGCGGGCAACCAACGAGGGATGGTCACAATAAAGTATACAAGTCACTTTCAGATGTAATTGAAGGTAAAGAGGGAAGGTTTCGCGAGACTCTGCTTGGGAAACGGGTCGATTACTCGGGGCGTTCTGTCATTGTTGTGGGTCCTTCGCTTTCATTACATCAATGTGGATTACCTCTAGAGATAGCAATAAAGCTTTTTCAGCTATTTGTAATTCGCGATTTAATCACGAAACGTGCTACTTCTAATGTCAGGATTGCTAAAAGGAAAATTTGGGAAAAGGAACCCATTGTATGGGAAATACTTCAAGAAGTTATGCGGGGACATCCTGTACTGTTGAATAGAGCACCTACCCTGCATAGATTAGGCATACAGGCCTTCCAACCCACTTTAGTAGAGGGGCGTACTATTTGTTTACACCCATTAGTGTGTAAGGGTTTCAATGCGGACTTTGATGGGGATCAAATGGCTGTTCATCTACCTTTATCCTTGGAAGCTCAGGCGGAAGCCCGTTTACTTATGTTTTCTCATATGAATCTCCTGTCTCCCGCTATTGGAGATCCTATTTGCGTACCAACCCAAGACATGCTTATCGGACTTTATGTATTAACGATTGGAAACCATCGAGGTATTTGTGCAAATAGATATA------------ATAGTTGCGGAAACTATCCAAATCAAAAAGTAATTTACAATAATAAT---------TGTAAGTATACGAAAGATAAAGAACCCCATTTTTCTAGTTCCTATGATGCACTGGGAGCTTATAGACAGAAACGAATCCGTTTAGACAGTCCCTTGTGGCTCCGATGGAAACTAGATCAACGCGTCATTGGGTCAAGAGAAGTTCCGATCGAAGTTCAATATGAATCTTTGGGGACTTATCATGAGATTTATGCCCACTATTTAATAGTGGGAAATAGAAAAAAAGAAATCCGTTCTATATACATTCGAACCACTCTTGGTCATATTTCTTTTTACAGAGAAATAGAGGAAGCCATACAAGGATTTAGCCAGGCCTATTCATACACTATCTAAATGGCGGAACGGGCCAATCTGGTCTTTCATAATAAAGAGATAGACGGAACTGCTATGAAACGACTTATTAGCAGATTAATAGATCATTTCGGAATGGGATATACATCCCATATACTGGATCAAATAAAGACTCTGGGCTTCCATCAAGCCACTACTACATCGATTTCATTAGGAATCGAGGATCTTTTAACAATACCCTCTAAGGGATGGTTAGTCCAAGACGCGGAACAACAGAGTTTTCTTTTGGAGAAACACTATTATTATGGGGCTGTACACGCGGTAGAAAAATTACGCCAATCCGTTGAGATATGGTATGCTACAAGTGAATATTTGAAACAAGAAATGAATTCGAATTTTCGGATAACGGATCCTTCTAATCCAGTCTATCTAATGTCTTTTTCAGGAGCCAGAGGAAATGCATCTCAGGTACACCAATTAGTAGGTATGAGAGGATTAATGGCGGATCCCCAAGGACAAATGATTGATTTACCTATTCAAAGCAATTTACGCGAGGGACTTTCTTTGACAGAATATATAATTTCCTGCTACGGAGCCCGCAAAGGGGTTGTAGATACTGCTGTACGAACAGCGGATGCTGGATATCTTACACGTAGACTTGTTGAAGTAGTTCAACATATTATTGTGCGTAGAAGAGATTGTGGTACTGTCCGAGGTATTTCTGTGAGTCCTCAAAATGGGATGGCGGAAAAACTTTTTGTCCAAACACTAATAGGTCGTGTATTAGCAGACGATATATATATCGGTTCACGATGCATTGCCGCTCGAAATCAAGATATTGGAATTGGATTAGTCAATCGATTCATAACTGCCTTTCGAGCACAACCATTTCGAGCACAACCAATATATATTAGAACTCCCTTTACTTGCCGGAGCACATCTTGGATCTGTCAATTATGTTATGGTCGGAGTCCCACTCATGGCGATCTGGTCGAATTGGGGGAAGCCGTAGGTATTATTGCGGGTCAATCAATTGGGGAGCCAGGGACTCAACTAACATTAAGAACTTTTCATACTGGTGGAGTATTCACAGGGGGTACTGCCGACCTTGTACGATCCCCTTCGAATGGAAAAATCCAATTCAATGAGGATTTGGTTCACCCCACACGTACCCGTCATGGGCAGCCTGCTTTTCTATGTTATATAGACTTGCATGTAACTATTCAGAGTCAGGATATTCTACATAGTGTGAATATTCCGTCAAAAAGCTTGATTCTAGTGCAAAATGATCAATATGTAGAATCCGAACAAGTAATTGCGGAGATTCGTGCCGGAACGTCCACTTTGCATTTTAAAGAAAAGGTACAAAAGCATATTTATTCCGAATCAGACGGGGAAATGCACTGGAGTACTGATGTTTACCATGCGCCCGAATATCAATATGGTAATCTTCGTGGATTACCAAAAACAAGCCATTTATGGATATTGTCAGTAAGTATGTGCAGATCCAGTATAGCGTCTTTTTCGCTCCACAAGGATCAAGATCAAATGAATACTTA------TTCTTTTTCTGTTGACGGAAGATATATCTCTGACCTCTCAATGGCTAATGATCAAGTAAGACATAGACTGTTGGATACTTTTGGTAAAAAAGATAGGGAAAT------TCTTGATTATTC---AACGCCGGATCGAATCATGTCCAACGGTCATTGGAATTTTGTCTATCCTTCTATTCTTCAAGATAATTCGGATTTGTTGGCGAAAAAGCGAAGAAATAGGTTCGTCATTCCATTA------CAATATCATCAAGAACAAGAGAAAGAACTAATATCCTGTTTGGGGATTTCGATTGAAATACCCTTTATGGGTGTTTTATGTAGAAATACTATTTTTGCTTATTTTGACGATCCACGATACAGAAAAGATAAAAAAGGTTCAGGAATTGTTAAATTTAG---------------------------------------------------------------ATATAGGACTCTAGAGGACGAATATAGGACTCTAGAAGAAGACTCAGAGGACGAATATGGGAGCCCAGAGAACGAATATAGGACCC------GAGAGGAAGAATATGAAACCCTA------------------------------GAAGACGAATATAGGACTCGAGAGGACGAATATGAAACCCTAGAAGATGAATAT------------------------------------------GGGATCCTAGAGGACGAATATAGGACTCTAGAGGAAGACTCAGAAGACGAATATGGGAGCCCAGAGAACGAATATAGGACCC------GA------AAGGACGAATATGGA---------------------ACTCTAGAGGAAGACTCAGAAGACGAATATGGGAGCCCGGAGGAAGG---------CTCAGAGGACGAATATGGGACTTT------------AGAGGAAGACTT---------------------AGAGGAAGACTCAGAGGACGAATACAGGAGCCCAGAGGAAGATTCCATCTTAAAAAAAGAGGGTTTGATTGAGCATCGAGGAACAAAAGAATTTAGTCTAAAATACCAAAAAGAAGTAGATCGGTTTTTTTTCATTCTTCAAGAACTGCATATCTTGCCGAGATCCTCATCCCTAAAGGTACTTGACAATAGTATTATTGGAGTGGATACACAACTCACAA------AAAATACAAGAAGTCGACTAGGTGGATTGGTCCGAGTGAAGAGAAAAAAAAGCCATACGGAACTCAAAATCTTTTCCGGAGATATTCATTTTCCTGACGAGGCGGATAAGATATT------AGGTGGCAGTTTGATACCACCAGAAAGAGAAAAAAAAGATTCTAAGGAATCAAA------------------AAAAAGGAAAAATTGGGTCTATGTTCAACGGAAAAAAATTCTCAAG---AGCAAGGAAAAGTATTTTGTTTCGGTTCGACCTGCAGTCGCATATGAAATGGACGAAGGGAGAAATTTAGCAACACTTTTCCCGCAGGATCTCTTGCAAGAAGAGAATAATCTCCAACTTCGACTTGTCAATTTTATT---------------------------------------TCTCATGAAAATAGCAAGTTAACTCAAAGAATTTATCACACGAATAGTCAATTCGTTCGAACTTGCTTAGTAGTGAATTGGGAACAAGAAGAAAA---------AGAGGAGGCTCGTGCTTCCCTTGTTGAGGTAAGAGCAAATGATCTGATTCGCGATTTCCTAAGAATTGAGTTAGTCAAG------TCCACTATTTCGTATACACCAAGAAGATATGATAGGACAAGTGCAGGACCGATTCCCAATAATAGGTTAGATCGCACCAATACCAACTCCTTTTATTCCAAGGCAAAGATAAAGATGCAATCACTTAGCCAACATCAAGGAGCTATTGGCACCTTGTTGAATCGAAATAAAGAATACCAATCTTTGATGATTTTGTCGGCATCTAGCTGTTCTGGAATTGGTTTATTCAAGAACTCGAAATATCCCAATGAGGTAAAAGAATCGAATCCTAGAATTCCTATTCGAGATATTTTTGGGCCCTTAGGCGCTATTGTACCTAATATATCGAATTTTTCTTCATCTTACTATTTACTAACGCATAATCAGATCCTGTTAAAAAAATATTTGTTCCTTGACAATTTGAAACAAACCTTCCAAGTACTTCAAGGACTTAAATACTCTTTAATAGATGAAAATCAAAGGATTTCGAATTTCGAT------AGTAACATCATGTTGGATCCATTCCATTTGAATTGGCACTTTCTCCATCATGATTCTTGGGAGGAGACATCGGCAATAATTCGCCTTGGACAATTTATTTGCGAAAATGTATGTCTATTTAAAT------CGCATATAAAAAAATCTGGTCAAATTTTCATTGTTAATATTGATTCCTTTGTTATAAGAGCAGCTAAGCCTTATTTGGCCACTACAGGAGCAACTGTTCATGGTCATTATGGAGAAATCCTTTACAAAGGAGATAGGTTAGTTACGTTTATATATGAAAAATCGAGATCTAGTGACATAACGCAAGGTCTTCCAAAAGTAGAACAAATCTTCGAAGCGCGTTCAATTGATTCACTATCGCCGAATCTCGAAAGGAGAATTGAGGATTGGAATGAGCGTATACCAAGAATTCTTGGGGTCCCCTGGGGATTCTTGATTGGAGCTGAGTTAACCATAGCCCAAAGTCGTATCTCTTTGGTTAATAAGATCCAAAAGGTTTATCGATCCCAAGGGGTACAGATCCATAATAGACATATAGAGATTATTATACGCCAAGTAACATCAAAAGTGCGGGTTTCCGAAGATGGAATGTCTAATGTTTTTTCACCTGGGGAATTAATCGGACTATTGCGAGCGGAACGAGCAGGGCGGGCTTTGGATGAATCTATCTATTATCGGGCAAGCTTATTGGGAATAACAAGAGCTTCCCTGAATACCCAAAGTTTCATATCTGAAGCAAGTTTTCAAGAAACTGCTCGAGTTTTAGCAAAAGCTGCCCTACGAGGTCGTATTGATTGGTTGAAAGGCCTGAAAGAAAACGTAGTTCTGGGGGGGATTATACCTGTTGGTACCGGATTCCAAAAATTTGTGCATCGTTCCCCACAAGACAAGAACCTTTATTTCGAAATTCAAAAAAAAAATCTATTCGCGTCGGAAGTGAGAGATATTTTGTTTCTCCATACAGAATTAGTTTCTTCTG---------------ATTCTGACGTAACAAACAATTTC---------------TATGAGACATCAGAACCCCCATTTACCCCCATTTATACGATTTAA----------ATGACAAGAAGATATTGGAACATCAATTTGAAAGAGATGATAGAAGCGGGAGTTCATTTTGGTCATGGTATTAAGAAATGGAATCCTAAAATGGCCCCTTACATCTCGGCAAAGCGTAAAGGTACTCATATTACAAATCTCGCTAGAACGGCTCGTTTTTTATCAGAAGCTTGTGATTTAGTTTTTGATGCAGCAAGTCAGGGAAAAAGCTTCTTAATTGTTGGTACCAAAAAAAGAGCAGCGGATTTAGTAGCATCAGCTGCAATAAGGGCTCGGTGTCATTATGTTAATAAAAAGTGGTTCAGTGGTATGTTAACGAATTGGTCGATTACGAAAACTAGACTTTCTCAATTTAGAGACTTAAGAGCAGAAGAAAAGATGGGAAAATTCCACCATCTCCCAAAAAGAG-ATGTGGCAATCTTGAAGAGAAAATTATCTACCTTGCAAAAATATCTCGGCGGGATCAAATATATGACGAAGTTGCCTGACATTGTGATCGTCCTTGATCAGCAAAAAGAGTATATAGCTCTTCGGGAATGTGCCATTTTGGGGATTCCTACTATTTCTTTAGTCGATACAAATTGTGACCCAGATCTCGCGAATATATCGATTCCAGCCAACGATGACACTATGACTTCAATTCGATTGATTCTTAACAAATTAGTATTTGCAATTTGTGAGGGCCGTTCTCTCTATATAAGAAATCGTT---------GAATGGGACAAAAAATAAATCCACTTGGTTTCAGACTTGGTACAACCCAAAATCACCATTCCTTTTGGTTCGCACAACCAAAAAATTATTCTGAAGGTCTACAGGAAGATAAAAAAATACGGAATTGTATCAAGAACTATATA------CAAAAGAATAGGAAAAAAGGCT---CGAATAGAAAAATAGACTCAGACTCAAGTTCCGAAGTAATTACACATAATAGAAAAATAGACTCAGGCTCAAGTTCCGAAGTAATTACACATATAGAAATTCAAAAAGAAATCGATACGATCCACGTCATAATCCATATTGGATTCCCCAATTTTTTAAAGA------AAAAAGGAGCAATCGAAGAATTAGAGAAAGATCTACAAAAGGAAGTTAATTCTGTAAACCAGAGACTTAATATTGCTATCGAAAAAGTTAAAGAACCTTATAGACAACCTAACATTCTTGCAGAATATATAGCTTTCCAATTAAAAAATAGAGTTTCATTCCGAAAGGCAATGAAAAAAGCCATTGAATTAACTAAAAAAGCAGATATAAAGGGAGTAAAAGTAAAAATTGCAGGTCGTCTCGCAGGGAAAGAAATTGCACGTGCCGAATGCATCAAAAAGGGTAGACTTCCCCTCCAAACAATTCGCGCTAAAATTGATTATTGCTGCTATCCAATTCGAACTATCTATGGAGTATTAGGTGTAAAAATTTGGATATTCGTAGACGAAGAATAAATGTCCCGTTATCGAGGACCTCGTTTTAAAAAAATACGCCGTCTGGGAGCTTTACCAGGACTCACTAGAAAAACACCTAAATCCGGAAGTAATCTGAAAAAGAAATTCCATTCTGGGAAAAAAGAGCAATATCGTATTCGTCTTCAAGAAAAACAGAAATTGCGTTTTCATTATGGTCTGACAGAACGACAATTACTTAGATATGTACATATCGCTGGAAAAGCAAAAAGGTCAACAGGTCAGGTTTTACTACAACTACTTGAAATGCGTTTGGATAATATCCTTTTTCGATTGGGTATGGCTTCAACCATTCCTGGGGCCCGACAATTAGTTAACCATAGACATATTTTAGTTAATGGTAGTATAGTCGATATACCAAGTTTTCGTTGCAAACCCCGAGATATTATTACTATGAAAGATAACCAAAGATCAAAACGTCTGGTTCAAAATTCTATTGCTTCATCCGACCCGGGGAAATTGCCAAAGCATTTGACGATTGACACATTGCAATATAAAGGACTAGTAAAAAAAATCCTAGATAGGAAGTGGGTCGGTCTCAAAATAAATGAGTTGTTAGTTGTAGAATATTACTCTCGTCAGACTTGAATGTCACGTCGAGGTACTGCAGAAAAAAGAACTGCAAAATCCGATCCAATTTTTCGTAATCGATTAGTTAACATGGTGGTTAACCGTATTATGAAAGACGGAAAAAAATCATTGGCTTATCAAATTCTCTATCGAGCCGTGAAAAAGATTCAACAAAAGACAGAAACAAATCCACTATTGGTTTTACGTCAAGCAATACGTAGAGTAACTCCCAATATAGGAGTAAAAACAAGACGTAATAAAAAAGGATCGACGCGGAAAGTTCCGATTGAAATAGGATCTAAACAAGGAAGAGCACTTGCCATTCGTTGGTTATTAGAAGCATCCCAAAAGCGTCCGGGTCGAAATATGGCTTTCAAATTAAGTTCCGAATTAGTAGATGCTGCCAAAGGGAGTGGGGGTGCCATACGCAAAAAGGAAGCGACTCATAGAATGGCAGAGGCAAATAGAGCTCTTGCACATTTTCGTTAATTACCATATATAACATAAGACTTCTCCCCCAATTCTGTTTAGTCGAGCTTCTCGATCTGTCATTATACCTCGAGAAGTAGAAAGAATAGCAATTCCCATTCCGCCCAAAACCTTAGGAATTCCTTGATAGTTGGCATAAATTCGTAAGCCGGGTCGGCTGATACGCTTTAAAAAGGTTCTAGTTCTATATATTCCCTTTCTAGTCTTTCTCTTTTGATGTCGCAAAGTTGAAACCAAGAAATATCTGTTACTTTCCTGATGTTTCCGAACACTTTCAATAAAACCCTCTCGTAGAAGTATTTTAACAATGTTTTCGGTAATATTTGTAGATACTACTCGAACTGTTCCTTTTTTATTCATGTCCGCGTTTCTTATAGAGGTTAGTAAATCAGCAATAGTGTCCTTGCCCAT-TTACAGACGTCTTTTTTTAGGAGGTCGACATCCATTATGCGGCATAGGTGTTACATCGCGTATACAACTTAATCGTACACCACTTTTAGCAATGGCTCGTAATGCGGCATCTCTTCCGCTACCAGCACCCTTTACCATAACTTCTGCTCGTTGCAGACCC---------ACTGTACGAATAGCATCTACTGCTGTTCTTTGACCAGCATAGGGTGATGCTTTTCTTGAGCTTTTGAATCCACAAGTACCCGCGGAGGACCAGAAAACCACCCGACCTTGCGGGTCTGTAACAGTTATGATGGTATTGTTGAAACTAGCTTGAACATGAATAACTCCTTTTGTTATTCTACGTGCACTTTTCCGTAAACTAAAACGCGCATTCCTACGCAAACCAATACGCACTCTCCCACGCGAACCTATTTTGGGTATAGCTTTTGTCATATACACCCTAGCACATGTTCCTCGACGCTGAGGACATCCCTTAAGCGCGGCCGATTTTCTAGCATTTCGTATTGGCTGTCTTGCGTTTCTAATAAGTTGTTTAACAGTTGGCATTTATTTTTTTGGCTTTTTGACCCCATATTGTAGGGTGGATCTCGAAAGATAGGAAAGATCTCCCTCCAAGCCGTACATACGACTTTCATCGAATACGGCTTTCCACAGAATTCTATAGGGATCTATGAGATCGAGTATGGAATTCTGTTTACTCACTTTAAATTGAGTATCCGTTTCCCTCCTTTTCCCGCTAGGATCGGAAATCCTGTATTTTCTATATCCATACGATCGAGTCCTTAGGTTTCCGAAATAGTGTAATGGAAAAAGAAGTGCTTCGAATCATTGCTATTTGACTCGGACCTGTTCTGAAAAAGTCGAGGTATTTCGAATTGTTTGTTGACACGGACAAAGTAAGGGAAAACCTCTGAAAGAATTTCCATATT-GACCTTGGACATATAAGAGTTCCGAATCGAATCTCTTTAGAAAGAAGATCTTTTGTCTCATGGTAGCCTGCTCCAGTCCCCTTACGAAACTTTCGTTATTGGGTTAGCCATACACTTCACATGTTTCTAGCGATTCACATGGCATCATCAAATGATACAAGTCTTGGATAAGAATCTACAACGCACTAGAACGCCCTTGTTGACGATTCTTTACTGCGACAGCATCTAGGGTTCCTCGAATAATGCGATATCTCACACCGGGTAAATCCTTAACCCTTCCTCCTCTTACTAATACTACAGAATGTTCTTGTAAATTATGGCCAATACCAGGTATATAAGCAGTGATTTCAAATCCAGAGGTTAATCGTACTCTGGCAACTTTACGTAAGGCAGAGTTGGGTTTTTTGGGGTTGATAGTTTACCAACTGGATCTTGTTGCACCCGGTAACAAACATGCATAAACCATTCCTCGAAGTATGTGTCCGGATAGCCCAAAGTCTCGATAGTTAGCTCTAGGTCTTCCGGTCAAAAAACAACGTCGATGAAGGCGTGTAGGTGCACTATTACGCGGTAGGGATTGCCATTTTTCTCGCATTTTCGTTTTTTCACTCAAACTCAAGGGGGAAACTTTGTTT---CTTATCTTTTTTTTTGAGGATCGACGAATCAAATGATATTTCTGTTCTAATTTCTGCCGCTTCTTCTCCCTATGAATCAAACTTTTTCTTGCCAT---------TTAC-TGCTCCCGAATATCCAACTGACTGATTAATTTCTTATAACGTACTCTATTTTTCTTTGCCAAATAAGCCAGCAAACGTTGACGTTTTCCCAAAAGTCTTCGTAGACCTCTTTCCGATGAAAAATCTTTTTTGTGTAATTCCAAATGTGAAGCAAGTCTCCGTATCTTATTGGTGAAACTGAATACTTGAAATTCAACAGAACC------CCTGTTTTCTTCTTTTTCTTCTTTAACCATAAAT----------------------CCAAAAATTTTTCTACCTCCTTTCTTTTT------------CAT--------------------------------TTAACTCAAAGTTC------TTTCTTTATCTTTAAAGAATTCTGCCTTCCTTAAAATATCATAAACAGTTCTTGTAGGTTGAGCACCCCTTTCAAGGAAATAGAGAATAGCTGGAACATTTAAACAAGTTTGATTCTTTATCGGATCATAAAAACCTACTTTTCTAAGATCTCTTCCTTCTCTTCGAGATCGAACATCAATTGCAACGATTCGATAGACAGCTTATTGGGATAGATGTAGATAAACAATG---CCCCCCCTAGAAACGTATAGGAGG-TTTTCTCCTCATACGGCTCGAG--------AAAATGATTCGAATT----------------TCTGTCTA----TAATA-----------CAAGTAGATAGAAATTTGACTATGACTTGCAT----------------------------TAATTTCCTTAC-----AGAAAAAACAAATTTCATTTATACTCATGAC-TCAAGTTGGCTAATTTTGACTGACAGACTTCAAAG--GAAAAATCCTTCGAAATTTTTTGAGTCGTCTCTAAACTCTTTTCTTTGTCTCA----------------TCTCGAACGAATTGACTTTT--ATTGC-TTATTCTGGTCCAATTC-----------------TAT------TGTTGAGACAATTGAAAATCGTGTTTACTTGTTCCGGAATCCTTTATCTTTGATTTGTGAAATCCTTGGGTTTAGACATTACTTCGGGAATTCCTATTCTTTTTTCTTTCAAAAGAGTAGCAACATACCC-----TTTTT----TCTTATTTCCTTCGATAAAAATAAAACATTTCCC---TCTTCTAT----------------AGAA-ATCGAATATGAGCGATTGA------TTC-----TGATAGACTTTTAAT----CG-----------------AAAGAGTTTTCCCA-------ATCTTCCAAAATTGGGGACTTTCT--------------TCTT-ATTTTAACCTTTCG-----------------ATTTC-----------------------------GATAGACTGACAAAGTTGGCCTAATTT----ATTAGTTTTCACTAACCCTAGATTCTTTCCC----TTGATAAA-----AAATCAA-----TTCTGTCCTCTCGAGCTCCATCGTGTACTAT-------------TTACTT----ACAAACAACCCAGCGCAAATTCGGTTCGGGAC-GAATAGAACAGACTATGTCGAGCCAAGAGCATCTTCATTACTATGGAAAATGATGGATAGCAAAATCCACAATCGATCATGTCCTTCAAGTCGCACGTTGCTTTCTACCACATCGTTTAAACGAAGTTTTAAACGAAGTTTTACCATATGTATACATCTAAACAACCTTTTCGTAAATCTAAGCAACCCTTTCATAAATCCAAGCAAACTTTTCATAAATCCAAGCAAACTTTTCGTAAATCCAAGCAAACTTTTCGTAAATTCAAA---------CAACCTTTTCGTAAATCCAAACAACCTTTTCGTAGGCGTC---CTCGAATTGGCCCGGGGGATCGAATTGATTATAGAAACATGAGTTTAATTAATCGATTTATTAGTGAACAAGGAAAAATATTATCGAGACGAATAAATAGATTAACCTTGAAACAACAACGATTAATTACTCTTGCTATA----AAACAGGCTCGTATTTTATCTTTCTTACCATTTCGTAACTATGAGAATGAGAAGCAATTT---CAAGCCCAGTCAATTTCAAT---AAT------TACTGGTCCTAGACCCAGAAA-AAATAGACATATTCCTCAATTAACGCAAAAGTTCAATTCCAATCGA---------------------AACTTAAGAAACTCCAACCAGCATTTAAGAAACAACAATCGGAACTTAAGTTCCGATTGTTGATGTTTTA---------------------ACGACGAGATTTAGTATCCTTTCTTGCACTTTCATAACTCGTGAAATGCCGAGTAGGCACAAATTCTCCCAATTTGCGACCTACCATAGGATTTGTTATGTAAATAGGTATATGTTCCTTTCCATTATGAATCGCGATTGTATGGCCAACCATTGCGGGTAGAATGCTAGATGCCCGGGACCACGTTACTATTGTTTCTTTCTCCTCCTTCATATTGACCTTTTCTATTTTTGCCAATAAATGATGAGCTACAAAAGGATTCGTTTTTTTT---CGTGTCACATTATTCAAATTCAAAGCGCTTCGTGATCTTCAACCAGTTCTGTGCTTCAATATAATTTCCCGGAGTAAGCGCTATAGCTTGTTTCCAATACTCAGCAGCTTGATCAAACCAAGCTTCCGCAATTTCCGAATCACCCTGTAGAATGGCCTGTTCTCCTCGGTCGGAATAGGCAGTTCCTTCCCCTAGAACCGTACTTGAGAGTTTCCTACCTCATACGGCTCAGAAATTG------------------CTATCTTAATTTCCCC--------TATCTT-AACTGAATTCGATTTCTCAAAAATCGATC--------CAATTTCTTCTTGAGT----------------TAAGCAGAAGAAGTTAATTACCTAAGTTTCAAACCCT-AA--TTTTGATCAAA------AATCAGTTTGATCTTTTCTCCCACCTTCAGAAGAATGAAGCATAGATAGACC---------TA------------------------TATCCTTCGTTCGAATTTTCTGAAAGGTAACTATCTCGG---------TTTCATATATGAAATTT-----------CTATAGAATCCTTGAAAAATACTTTT-------TC-----CT-------------ATAAG-AAAGAAAAAAGAACTTACTATCTTTGGGATCTGATACTACACCG-------CTGCTTAATACCTTAGTGGATCGGCTCTATTACATAAGCGGATTCCTAACTTTTGCCCCAT-ATCATGGCATAAGTAAGCAGTTTTTTTTTTTAGTTGTATCGACCCAGTCGCTCGCTA----ATTGATCTTTACGGTGCTTTC----TCTATCAATTTGAG--ACTTTATCCATAGA-GTAGTAGTATAGGCCATA----------CTTTC-----------TTCCT-ATTTTGATTCTCATGAAGTGTCCTTCCTTCCTACAGCTGATAGGGCA--AAATCGTTGTTTT-GACGATCCC-TATGTAGAAAGCCCTTTTTTCT-----------------------------------------------------------AGTATTTACTAGAAAATTTGATCCTTTCTTTTTTTTTTCTTCTTTCTATAGTGGAGATAGTCGCACGTAATGACAGATCACGGCCATATTATTAAAAGCTTGCGGTAAGAAGGGGTTTCGTTCTAGTGCCCGGAAATAATATTCCAAAGCCTTTGTATGTTCCCCATTGCTTGTATGTATAAGGCCTATGTTATAGAGTATATAACTTCGATCATAGGGATCAATTTCTAGTCGCGTAGCTTCATAATAATTCTGCAAAGCTTCCGCATAATTTCCTTCGGATTGAGCCAACATCCGTTACGGTCGTTCATTCT-----ATTCAAAAAATCTCCGTTCCAAAACCGTACATGAGGTTTTCATCTCATAC--------------------------GGCTCCTCCC----TTCTGTAC-----ATAGTACTAAGCGAAATAATCTATAGAATAAAAATGGAATTAGTCCCATCTCATTATGGACCGAAAGGGGCTGGTATTTTTCCAAGAAATCTCTAGCCAACCTTCCCGCAAGAGG-TTTTTCTTAACACCAATGAATTCTATTAATGCTAGAGGAAAACGATAGCTCTAAGAATTTCTTTGTTCTCAACGCCTCCTATTTAGAGGAATTAGCCACTTCAACGATCTTTGATGGTTA-TAGGGGTATCCAAAGTACAAACCTGATGGTTGTTTGTTATCCCAACCATTCTTCCCGGCCCTGATACCGATCAGGAAAGGGCTAATT---------TCTAACAAAGTTTTTCTCTTGTTGA----TTCCTATTTCTAGGTGTAGTGCTTTTCTCCCCTACGCTGCCTAT-----TGGTACTA--GTAGAGTAGGATTGGCC----TGTAATCCAG-----AACCTATCCTG-AGGTGTAACCTTTCGCTCAATACTCAAATCTACAATTGAAGCATCTGAGGCTGCATCAATCGAGGATACACGACAGAAGGAATTGTTAG----------TT--CACCTCACCTTCCCCAAGCGTGG----GTTTCCTTTACTAATTTT-------GTTCTCTCTATG-CGAAC--CCCCTCTC-----TTTCTCGTAAGACTGAGGTGTAGGTAGGGCTAAAAAAAAACAAAACAAAAAAAAG----------------AGTCAAATCACACCATCTCTATAATAAGTAAATGCCCTTTTTTCCCCTGAGGTTGTCGGAATTATTCGCAATAAAATATTGGCTACAATTGAGGAGGTCTTATCAATGAAATTTCCATTTATACGGGATCTAGGCATAATTCTAATATGAATTGGCGATCAGAACACATATGGATAGAACTTCTAAAAGGTTCTCGAAAAAGAGGTAATTTTTTCTGGGCCTGTATTCTTTTTCTAGGTTCACTAGGATTCTTAGCGGTTGGGGCTTCCAGTTATCTTGGTAAGAATATGATATCTATACTTCCATCTCAACAAATTCTTTTTTTTCCACAGGGGGTCGTGATGTCTTTCTACGGAATCGCGGGCCTATTCATTAGCTCCTACTTGTGGTGCACTATTTTGTGGAATGTAGGCAGTGGTTATGACCGATTCGATAGAAAAGAGGGAATAGTGTGCATTTTTCGTTGGGGATTCCCTGGAATAAAACGTCGCGTCTTCCTTCGATTCCTTATGCGGGATATCCAATCAATTAGAATTCAGGTTAAAGAGGGTCTTTATCCTCGTCGTATCCTTTATATGGAAATCCGGGGCCAGGGGGTCATTCCCTTGACTCATACTGATGAGAAGTTTTTTACTCCACGAGAAATTGAACAAAAAGCTGCCGAATTGGCCTATTTCTTGCGCGTACCAATTGA------------
>Pharus_latifolius
----------------------------------------------------------------------------------------------------------------------------------------------------------------------------------------------------------------------------------------------------------------------------------------------------------------------------------------------------------------------------------------TAGAGAAAAGAACTAAAGGAGAGTGAATGAAAAA----AGACATAGTTTGGACGTTAGACCCTTTTATAAGACCCTCTCTTT--TCAAAAAAGAGGACATTTTAAAACTTTTAGCAGGCGTAATCATGAGCCAACAAGTGACTCGAACTGCCTGTAAGAAAAGAGAATTG-----ATTCTCAATGCTAGAACTAGATGACTTCGTCATCTATAACCTTGATGAAGAGG---------------TAGTTTTAGTTTACGACTCCGATCAAGAGCAAGAAATCTTTGATTTCGGATTGGAC----ATAGAACCTGGACCCATTGT---------------------------------------------------------------------------------------------------------GGAGACGTTCA--------------AAAGAATCCTGATGGTAAGAATCGTACTTTCGTGGAAATCCAGGGCTATAGGCTTCGACGCG---------ATAGACATTTTAGTCCGGATTTTTCCGGACCAAAA-----CTCCGACCCAACGATACTATTAATTTATTC------TATTCACAAAGAAAAAGGA----TTCGGAATCGCAATGC----TACTATACGTGGCGGGGG--GTA------------------------------------------------------------------------------------------------TTCGGAATAATATT------------ATTATACAATTCAT-------TCTTGCGCGGGGTTTTGCTAATAGGACTTCGCCGCACGGGACGAG----TCTTCGTCGAAAAGCTAACTCCACCCGGTATTTTCATATCCTT--T--GGGTGGTATATCGCCTTACAAAATCTAAAGGGGTAGTATGGGATCTGTAGTAGGTAAGAGAATTTCCCC-----TTTTGGTTGAGTATGCTACTTTTCCCCCTTTACTACGCATTATTGTATGCGCTTC-------TGGAGGAGCACGTATGCAGGAAGGAAGTTAGAGCTTAATGAAAAAACCTAAAATAGCTTCAACTTTACGGTACTATCAATCAACT-AAAAG---CCCTACGTATCAATCCTTACAACCCCTACAACCGGTGGAATA-----AGAGCCAGTTTCGCTAT------GCT-GGGGATATCCTTATTTCAAAACCTGACGCGCATCTTGCATTTGT--GGGTCTAAGAGTGATTGAAGAAGTATTGTATGTGGAAATACGTAGG---T-ACACGAAACAGATTTTGGATTCGAAATGGGCGTATTCGACC--AAGCCGTACTGAGACCCT------TTTAAAAGGGTATTCTGAATGAGATA----TTTCATTTTCACAATCTCTTTCCTTTGAATCCAATTTAAAG-------ATGGCAACCCTTCGAGTCGACGAAATTCATAAAATTCTCCGCGAACGTATTGAACAATATAATAGAAAAGTAGGGATTGAGAATATTGGTCGCGTAGTTCAAGTGGGGGACGGGATTGCTCGTATTATAGGTCTTGGTGAAATAATGTCAGGTGAATTAGTAGAATTTGCAGAAGGGACTAGAGGTATTGCTCTGAATTTGGAATCAAAAAATGTTGGGATTGTATTAATGGGCGATGGGTTGATGATACAAGAGGGAAGTTTTGTAAAAGCAACGGGAAGAATTGCTCAGATACCCGTGAGCGAGGCTTATTTGGGTCGTGTTATAAATGCTCTGGCTAAACCTATTGATGGGAGAGGCGAAATTATAGCTTCGGAATCTCGCTTAATTGAATCCCCTGCTCCGGGTATAATTTCCCGGCGTTCTGTATATGAACCCCTTCAAACAGGGCTTATTGCTATTGATTCGATGATCCCCATAGGGCGCGGTCAGCGAGAGTTAATTATTGGGGACAGACAGACTGGCAAAACAGCAGTAGCCACGGATACAATTCTCAATCAAAAAGGGCAAGATGTAATATGTGTTTATGTAGCTATCGGTCAAAGAGCATCTTCTGTGGCTCAGGTAGTAACTACTTTCCAGGAGGAGGGGGCCATGGAATACACTATTGTAGTAGCTGAAATGGCGGATTCACCTGCTACATTACAATACCTCGCTCCTTATACGGGAGCGACCCTGGCTGAGTATTTTATGTACCGCGAACGGCATACTTTAATAATTTATGATGATCTCTCCAAACAGGCACAAGCTTATCGCCAAATGTCCCTTCTATTAAGAAGACCCCCCGGCCGCGAAGCTTATCCAGGGGATGTTTTTTATTTGCATTCACGCCTTTTAGAAAGAGCCGCTAAATTAAATTCTCTTTTAGGTGAAGGAAGTATGACTGCTTTACCAATAGTTGAGACTCAATCTGGAGACGTTTCTGCCTATATTCCTACTAATGTAATTTCCATTACAGATGGACAAATATTCTTATCCGCGGATCTATTCAATGCTGGAATTCGACCTGCTATTAATGTGGGTATTTCTGTTTCCAGAGTAGGATCCGCAGCTCAAATTAAAGCCATGAAACAAGTAGCTGGCAAATCAAAATTGGAACTAGCTCAATTCGCAGAGTTACAAGCTTTTGCACAATTCGCCTCTGCTCTCGATAAAACGAGTCAGAATCAATTGGCAAGAGGTCGACGATTACGGGAATTGCTTAAACAATCCCAAGCAAACCCTCTCCCAGTGGAAGAGCAGATAGCTACTATTTATACTGGAACGAGAGGATATCTTGATTCGTTAGAAATTGAACAGGTAAAGAAATTTCTGGATGAGTTACGTAAACACTTAAAAGATACTAAACCTCAATTCCAAGAAATTATATCTTCCAGCAAAACATTCACCGAGCAAGCGGAAATCTTTTTAAAGGAAGCTATTCAAGAACAGCTCGAACGGTTTTCACTTCAGGAACAAACATAAATGAGAACCAATCCTACTACTTCTCGTCCCGGGGTTTCCACAATTGAAGAAAAAAGCACAGGGCGTATCGATCAAATTATTGGACCAGTGCTGGATGTCACTTTTCCCCCGGGCAAGTTGCCCTATATTTATAACGCTTTGGTAGTCAAGAGTCGAGACACTGCCGGTAAGCAAATTAATGTTACTTGTGAGGTACAACAATTATTGGGAAATAATCGAGTTAGAGCTGTAGCTATGAGTGCTACAGACGGGCTGATGAGAGGAATGGAAGTGATTGACACGGGAGCTTCTCTCAGTGTTCCAGTCGGCGGAGCTACTCTCGGACGAATTTTCAACGTTCTTGGAGAGCCTGTTGACAATTTGGGTCCTGTAGATACTAGCACAACATTCCCTATTCATAGATCTGCGCCTGCCTTTATCGAGTTAGATACGAAATTATCTATCTTTGAAACAGGTATTAAGGTGGTCGATCTTTTAGCTCCTTATCGGCGTGGAGGAAAAATCGGACTATTTGGGGGGGCTGGAGTAGGTAAAACCGTACTTATCATGGAATTAATCAACAACATTGCTAAAGCTCATGGAGGCGTATCCGTATTTGGCGGAGTAGGGGAGCGGACTCGTGAAGGAAATGATCTTTATATGGAAATGAAAGAATCCGGAGTAATTAATGAAAAAAATCTTGCGGAATCAAAGGTAGCTCTAGTCTATGGTCAAATGAATGAACCGCCGGGAGCTCGTATGAGAGTTGGTTTGACTGCCCTAACTATGGCAGAATATTTCCGAGATGTTAATAAGCAAAACGTGCTTCTATTCATCGATAATATCTTTCGTTTTGTTCAAGCAGGATCGGAGGTATCTGCCTTATTAGGGAGAATGCCCTCCGCAGTGGGTTATCAACCTACCCTTAGTACAGAAATGGGTTCTTTGCAAGAAAGAATTACTTCTACCAAAAAGGGATCTATAACTTCGATCCAAGCAGTTTATGTGCCTGCGGACGATTTGACCGACCCCGCTCCTGCCACGACATTTGCACATTTAGATGCTACTACCGTACTTTCCAGAGGATTAGCTTCCAAGGGTATTTATCCAGCAGTAGATCCTTTAGATTCAACCTCAACTATGTTACAGCCTCGGATCGTTGGCAACGAACATTATGAAACTGCGCAAAGAGTTAAGCAAACTTTACAACGTTACAAGGAACTTCAGGACATTATCGCAATTCTTGGGTTGGATGAATTATCAGAGGAGGATCGTTTAACTGTAGCAAGAGCACGAAAAATTGAGCGTTTCTTATCACAACCCTTTTTTGTAGCAGAAGTTTTTACCGGTTCTGCAGGAAAGTATGTTGGTCTTGCAGAAACAATTAGGGGGTTTCAACTGATCCTTTCAGGAGAATTAGACGGTCTACCCGAACAGGCCTTTTATTTGGTGGGTAACATCGATGAAGCTAGCACGAAAGCTATAAACTTAGAAGAGGAGAACAAATTGAAGAAATGAATGAAATTAAATCTTTATGTACTGACTCCTAAGCGAATTATTTGGGATTGTGAAGTGAAAGAAATCATTTTATCTACTAATAGTGGCCAAATTGGCGTATTACCAAACCACGCCCCCATTAACACAGCTGTAGATATGGGTCCTTTGAGAATACGTCTCCTCAACGACCAATGGTTAACGGCGGTTCTGTGGAGCGGTTTTGCGAGAATAGTTAATAATGAGATCATCATTTTAGGAAATGATGCGGAGCTGGGTAGTGACATTGATCCGGAAGAAGCTCAACAGGCACTTGAAATAGCCGAAGCTAACTTGAGTAGAGCTGAGGGTACGAAAGAATTGGCTGAAGCGAAGCTAGCTCTCAGACGAGCTAGGATACGAGTCGAAGCTGTCAATTGGATTCCTCCATCCAATTGAATGAAAAATGTAACCCATTCTTTCGTTTTTTTGGGTCACTGGCCATCCGCTGGGAGTTTCGGGCTTAATACCGATATTTTAGCAACAAATCTAATAAATCTAACTGTAGTGGTTGGTGTATTGATTTTTTTTGGAAAGGGAGTGTGTGCGAGTTGTCTATTTCAAGAATAGATTGGATCTATCCGGCTGCACTTTAGAATATT---------------TTTTAGTATTTTTC--GGATAAAATAAATAAG-AAAAGGGTGCACGATCTCGACGAATTACTTCTGAATAAATTCAGAAATCATATGGAAGAACCATAGCATTTCGCGACTCATTGGTAAAGCAACTTTGATTC----TCT-----ATAAACCAATAATGTGAGACAATTAACACGGTTAAAGCT-AAACTGCTTGAAGTCCAGGC--AAAAGC-----GGGTACTCTTTCTACAACTATATACAAACTATA-T----TAG-------------TATTAGTACCGAAATGGTTTAAAAGAAAAAATAACTAGTGTAGAATTTA------TCTGATATAGAACACTCATATCGATAAAATGGTTTGAACCATTTACTAG-A--------AGGG---CATCCTGCCCTTTTTTATCCAATGCCGAATCGACGACCTATGTAT----AAAAAAAAAAGATAAATTTTTTGGATTTGAAGA----------AAAAA---GAAAAAATAGGAATTCTATACATTTTCCATTATT------TTTATT---------TAGTTAATTTTTTTTTAATAAAA--TTAAAATTATTAACTATATTAACTAAAGATTAACTAAAGGGCAAATACAAATAAAGAAACAACTTTGCTGACCATGATAGATTTTTA-----TCTAGTCGGAAGAGTCC-----TCTTAATCTTT--------ATCTAGTGTT---------------------------------------------------ATAGAGGATAGGCTCATTACAT------TAAAAAAAAGATATGGAAATAGCCAT----AGCAAA-----------AAAAT-AAATA----ATGGAGCGTGAGAGCCAAATGAACCGAAAGATTCATGTTTGGTTCGGGAAGAGATCATAAAAGTTGTGAACT-----T-AATAGCAAGATAATCTACTTTCATTAAAAGATTTATTAGATAATCGAAAACAGAGGATCTTGAGTACTATTCGAAATTCGGAAGAATTGCGTAGAGGGACCATTGAGCAGCTCGAAAAAGCTCGGATTCGATTACAGAAAGTGGAACTAGAAGCAGATGAGTATCGAATGAATGGATACTCTGAGATAGAACGAGAAAAAGCAAATTTGATTAATGCTACTTCTATTAGTTTGGAACAATTAGAAAAGTCTAAAAACGAGACCCTTTATTTTGAAAAACAAAGGGCGATGAATCAGGTCCGACAACGGGTTTTCCAACAAGCCGTACAAGGGGCTCTAGGAACTCTGAATAGTTGTT------TGAATACCGAGTTACATTTCCGTACGATTCGTGCTAATATTGGCATTCTCGGGGCCATGGAATGGAAGA---GATAAATGAATCCACTAATTGCTGCCGCTTCCGTTATTGCTGCTGGATTGGCCGTAGGGCTTGCTTCTATTGGGCCTGGAGTTGGTCAAGGTACTGCTGCAGGACAAGCTGTAGAAGGTATTGCGAGACAGCCAGAAGCAGAAGGTAAAATACGAGGTACTTTATTGCTTAGTCTAGCTTTTATGGAAGCTTTAACAATTTATGGACTGGTTGTGGCACTAGCGCTTTTATTTGCGAACCCTTTTGTTTAAATGAATGTTATACCATGTTCCATTAAAACACTCAAGGGGTTATACGATATATCGGGTGTAGAAGTAGGCCAACATTTCTATTGGCAAATAGGAGGTTTACAAATTCATGCCCAAGTACTCATCACTTCTTGGGTCGTAATTACTATCTTGCTAGGTTCAGTTATCATAGCTGTTCGGAATCCACAAACCATTCCGACCGACGGTCAGAATTTCTTCGAATATGTCCTTGAGTTTATTCGAGACTTGAGTAAAACTCAGATTGGAGAAGAATATGGTCCTTGGGTTCCCTTTATTGGAACTATGTTCCTTTTTATTTTTGTTTCGAATTGGTCGGGTGCTCTTTTACCTTGGAAAATTATACAGTTACCTCATGGGGAATTAGCTGCGCCCACGAATGATATAAATACTACTGTTGCTTTAGCTTTACTCACGTCAGCGGCATATTTTTATGCGGGTCTTAGCAAAAAAGGGTTGAGTTATTTCGAGAAATATATTAAACCAACTCCAATCCTTTTACCAATTAACATCCTAGAAGATTTCACAAAACCATTATCTCTTAGTTTTCGACTTTTCGGGAATATATTGGCGGATGAATTAGTAGTTGTTGTTCTTGTTTCTTTAGTCCCCTTAGTGGTACCTATACCGGTCATGTTTCTTGGATTATTTACAAGTGGTATTCAAGCTCTTATTTTTGCAACGTTAGCCGCAGCCTATATAGGCGAATCCATGGAGGGTCATCATTGAATGCTATTTGCAACTTTAGAACATATATTAACTCATATATCTTTCTCAATCATTTCAATTGTGATTACGATTCATCTGATAACCTTATTAGTTCGTGAACTTGGGGGATTACGTGATTCATCAGAAAAAGGAATGATAGCTACTTTTTTCTCTATAACAGGATTCTTAGTTTCTCGTTGGGCTTCCTCGGGACATTTTCCATTAAGTAACTTATATGAGTCATTAATCTTCCTTTCATGGGCTCTCTATATTCTTCATACGATTCCTAAAATACAGAGCTCTAAAAATGATTTAAGCACAATAACTGCGCCAAGTACTATTTTAACTCAAGGCTTTGCCACGTCGGGTCTTTTGACTGAAATGCATCAATCCACAATACTAGTACCTGCTCTACAATCTCAGTGGTTAATGATGCATGTAAGTATGATGTTACTAAGCTATGCAACTCTTTTGTGTGGGTCCTTATTATCAGCCACTCTTCTAATCATTAGATTTCGACAAAATTTCGATTTCTTTTGCATTTG---TAAAAAGAAG---AAAAATGTTTTAATTAACACATTTTT------C---------TTTAGTGAAATTGAATATTTTAATGCAAAAAGAAGTGCTTTTAAAAACACCTCTTTTCCTTCATTTCCAAATTATTACAAATATCAATTAACTGAGCGTTTGGATTATTGGAGTTCTCGTGTTATTAGTCTAGGGTTTATCCTTTTAACCATAGGTATTCTTTGTGGAGCAGTATGGGCTAATGAGGCGTGGGGATCCTATTGGAACTGGGATCCCAAGGAAACTTGGGCATTTATTACTTGGACCATATTTGCGATTTATTTACATAG------------------------TAGA------ACAAATCCAAATGGGAAGGGTACGAATTCGGCATTTGTAGCTTCTATAGGATTTCTTATAATTTGGATCTGCTATTTTGGTATCAATCTATTAGGAATAGGTTTACATAGTTATGGTTCATTTAACTTACC-ATCTAAA------------TGA-ATGAAAAAAAAGAAAGCATTGCCTTCTTTCCTATATCTTGTATCTATCGTACTTTTGCCCTGGTGGGTCTCTTTCTCTTTTAACAAATGTCTAGAACTTTGGATTAAGAATTGGTGGAATACCAGGCAATCCGAAACTCTCTTAACTAATATTCAAGAAAAAAAGGTTCTAGAAAGATTCATAGAATTAGAAGAACTTTTTCTCTTGGACGAAATGATAAAGGAGTCCCCGAAGACACATATACAAAAAC------CTCCT------ATAGGAATACACAGGGAAATAATACAATTGGCCAAAACAGATAATGAGGATCATCTCCATATCATTTTGCATTTCTCGACAAATATAATCTGTTTGGCTATTCTAAGTGGCTCTTTTTTTCTGGGTAATGAGGAACTTGTCATTTTTAATTCTTGGGTTCAGGAATTCTTCTATAACTTAAATGACACAATAAAAGCTTTTTTCATTCTTTTAGTTACTGATTTTTGGATTGGATTTCACTCGACCCCCGGTTGGGAACTAATAATTAGTTGGGTCTACAAGGGTTTTGGATTGCCTCATAACGATCAAATTCTCTCTGTGCTTATTTGTACTTTTCCAGTGATTCTAGATACAACTTTGAAATATTGGATCTTCTTTCATTTAAACCGTCTATCCCCTTCGCTTGTAGTCATTTATCACTCAATGAGTGAA---TGAATGCCTATTGGTGTTCCAAAAGTACCTTACCGGATTCCCGGAGATGAAGAAGCGACTTGGGTTGACTTATA-----------------------------------------------------------------------------------------------------------------------------------------------------------------------------------------------------------------------------------------------------------------------------------------------------------------------------------------------------------------------------------------------------------------------------------------------------------------------------------------------------------------------------------------------------------------------------------------------------------------------------------------------------------------------------------------------------------------------------------------------------------------------------------------------------------------------------------------------------------------------------------------------------------------------------------------------------------------------------------CAACGTTATGTATCGAGAAAGAACACTTTTTTTAGGTCAAGAGATTCGTTGCGAGATCACGAATCATATTACAGGTCTCATGGTATATCTCAGTATAGAAGATGGAATTAGCGATATTTTTTTGTTTATAAACTCCCCTGGCGGGTGGCTAATCTCAGGAATGGCGATTTTTGATACGATGCAAACGGTGACACCAGATATATATACCATATGCCTCGGAATAGCCGCGTCCATGGCCTCCTTCATTCTGCTTGGAGGAGAACCCACCAAGCGTATAGCATTCCCTCACGCT-----------------------------------------------------------------------------------------------------------------------------------------------------------------------------------------------------------------------------------------------------------------------------------------------------------------------------------------------------------------------------------------------------------------------------------------------------------------------------------------------------------------------------------------------------------------------------------------------------------------------------------------------------------------------------------------------------------------------AGGATTATGCTTCACCAACCTGCTAGTGCTTATTATCGGGCAAGAACGCCAGAATTTTTCTTAGAAGTAGAAGAGTTACACAAAGTTCGCGAAATGATCACAAGGGTTTATGCACTAAGAACAGGCAAGCCTTTTTGGGTTGTATCCGAAGACATGGAAAGGGATGTTTTTATGTCAGCAGACGAAGCCAAAGCTTATGGACTTGTCGATATTGTAGGGGATGAAATGATTGACGAGCACTAC---------GATACTGATCCTGTGTGGTTTCCAGAAATGTTTAAGGATTGGTAG---ATGACTGAAAATAAAAATAGGAGAGAAAAAAGAACCCCGAGGGAAGCAAAAGTCACTTTCGAGGGTTTAGTTACAGAAGCCCTACCCAACGGAATGTTCCGCGTTCGCCTAGAGAATGATACTATCGTCCTGGGCTATATTTCAGGAAAGATCCGGTCTAGTTCTATACGAATACTGATGGGGGATAGAGTAAAAATTGAAGTAAGTCGTTATGATTCAAGCAAGGGACGTATAATTTATAGACTTCCCCAC---AAAGATTCGAAGCGTACCGAAGACTCGAAGGATACCGAAGATTTGAAGGATACCAAAGATTCAAAGGAT------------------T---------AG----------------------------------------------------------------------------------------------ATGAAATTCGAAAAAT------TCAAAGGTTATTTAGAAAAACAGAAGTCTCGTCAACAATACTTCGTCTACCCACTTCTCTTTCAGGAGTATATTTATGCATTTGCTCATGATCATGGTTTAAATGGTTC---------CGAACCCGTGGAAA---TT------CTTGGTCG---TAATAGCAAGAAATTTAGTTCAGTACTTGTGAAACGTTTAATTATTCGAATGTATCAACAGAATTTTTGGATTAATTCGGTTAATCATCCTAACCAAAATCGATTTATTGATCACAACAATTATTTTTATTCTCAATTTTATTCTCAGATTATATCTGAGGGGTTTGCGATTGTTGTGGAAATTCCATTCTCGCTACGAGGACTATCTTGTCCGGAAGAAAAAGAAATACCAAAGTTTCAGAATTTACGATCTATTCATTCAATATTTCCCTTTTTAGAAGACAAATTTTTGCATCTACATTATCTATTACATATAGAAATACCTTGTCCTATCCACTTGGAAATCTTGGTTCAACTCCTTCAATGCCGGATCCAGGATGTTCCATCTTTGCATTTATTGCGATTCTTTCTCAACTACTATTCTAATTGGAATAGTCTCATTACTTCAATGAAATCGATTTTTCTT------TTGAAAAAAGAAAATAAAAGACTATTTCGATTCTTATATAATTCTTATGTATCAGAATGTGAATTTTTCTTGTTTTTTCTTCGTAAACAATCTTCTTGCTTACGATTAACATCTTCTGGAACCTTTCTTGAACGAATCATCTTCCTACAGAAGATGGAACATTTTGGGGTAATGGACCCTGGTTTTTTTCGGAAAACCG------TATGGATCTTTATGGACCCTCTTATGCATTATGTTCGATATCAAGGAAAGGCAATTCTTGCATCAAAAGGAACTCTTCTTTTGATGAAGAAATGGAAATGTTACCTTGTCCATTTCTGGCAATATTTTTTTTATTTTTGGACTCAACCGCGAAGGATCCATCTAAACCAATTAACAAACTCTTGCTTCGATTTTCTGGGGTATCTTTCAAGAGTACCAATAAATACTTTGTTAGTAAGGAATCAAATGCTGGAGAATTCATATCTAATAGATACTCAATTTAAAAAATTCGCTACCGTAGTCCCCGCTATTCCTCTCATTGGATCCTTATCAAAAGCTCAATTTTGCACTGGATCAGGGCATCCTATTAGTAAACCAATTTGGACCGATTTATCAGATTGGGATATTCTTGATCGATTTGGTCGGATATGTAGAAATCTTTTTCATTATCATAGTGGATCTTCGAAAAAACGGACTTTGTATCGACTGAAGTATATACTTCGACTTTCATGTGCTAGAACTTTAGCTCGTAAACATAAAAGCACAGTACGAACTTTTATGCAACGATTAGGTTCGGTATTTTTAGAAGAATTTTTTACGGAAGAAGAGAAAGTTCTTTCTTTGATTTTCACCAAAACAACCCCCTTTTCTTTCCATGGCTCACACAGTGAGCGTATTTGGTATTTGGATATTATCCGTATCAATGATCTGGTGAATCCTGATA---------ATTAAATGATAATAGATAGG------GTAGAGGTAGAAACTATCAATTCTTTTTCGAAATCGGAATTTTTTAAAGAAGTCTATGGACTGATATGGA---TTCTACCCATTTTGACCCTCTTATTAGGAATCACAATAGAAGTACTAGTAATTGTGTGGTTAGAAAGAGAAATATCCGCATCGATACAACAACGTATTGGCCCCGAATATGCTGGACCCCTGGGGCTGCTTCAAGCTATAGCAGATGGGACTAAGTTGCTTTTTAAAGAGGATATCCTACCATCCCGAGGAGATATTCCTTTGTTTAGCATCGGACCCTCTATAGCAGTCATATCAATTCTATTAAGTTTTTTAGTCATTCCTTTTGGGTATCGTCTTGTTTTATCCGATCTTAGTATTGGTGTCTTTTTATGGATTGCCATTTCAAGTATTGCCCCTATTGGTCTTCTTATGGCAGGATATAGTTCAAATAATAAATATTCTTTTTCAGGCGGTCTACGAGCTGCTGCTCAATCTATTAGTTATGAAATACCATTAACTTTTTGTGTGCTAGCAATATCTCTACGTGTGATTCGTTAAAATAGGATCTCTTTCCTCTAA--------------------------------AATCCATTGAATATCTC-----------TCTTATTCCGTATTCGGATTG-----------ATAAGTTAAACTAG------ATAGCTATATGAGTGAAACAAAACAGCTTATTAATTTGTAGTAAAAAGAAAAAATCTCATTTCCTATGTACAAGAATAAAGTTGAAGTAAACATAAGCAGTGTA-------------------------------AACTCTTTACCCCAAGGTTGAGATTTTTTTTTTGATTAGTCATCATATCTTGAAGCGGGCAAGAATAAAGGA-----------------TTCCCGGTATGGAATTCAAT------TAGTACAATATCCCTAGT-----TATTAC-------TAT------AACTTA--TAACC--AT----AAGTGGAATCCATCAAAAGTTAGTGAGCGGTTAGGAACACTAAAGTACATAAAGGATTAGTAATAAGAGGAATCTAAGATAT----------------TAGAGATTTTTCCTCATAAAAG---------------------------------------GAATCATAAT-----AAGGACTTGAAATTGGTGGAAATGATCAAGTAGTACTTTC-TTCGGATTCCGATCCAGAGT-ATAC-TCCCATTCACTTGTT-AAGGAAATGGCTATCAAGAACGAATTAACCCTTTATTCCTTTTTT--------CTTTTTAAGTACT-----CCTTCCCCGGGGAAAGAAGAAGAGGAC-AAAAGATATGGAATGCAAT------------------AA-AAAAAAGGATCCTTATTTATTCTTTCCTT---CCTCTATCCATATTCATACA-----GAATTCCT--------------CATGAACTAATACCC----AACTCTTTCTATTTATGGATTG-----ATA-------TAACGAGTGTTTTATTACAAGAT-TAAGTTATTACTGAACAAAGAAAAA-CTCTCATT------------ATAAAGGATGAGATCAATTCGGAAGCACTTTTTCTTTTT----TCTTATTCTAGCAGACGGAATTCCTTTGGTCTAATTTAGGACTTTCCAATCAAATCAATTTTTATCTTACCTAATTGTATCTAC-----------GCCCAGGGGGATAATATC-----GAAACAGTCCTTTCC--TTTTTTCTGATCATAGAGGAGCCGTATGAAGCTAAGGTTTCATGTACGGTTTTGAAATAGCGGTGGGAACTGTGGTGTTATTATCGACTATGATTATCTAACAGTTCAAGTACAGTTGATATAGTTGAAGCACAGTCAAAATATGGTTTTTTTGGATGGAATCTTTGGCGTCAGCCTATAGGCTTTCTAGTTTTTTTAATTTCTTCTTTGGCCGAATGTGAAAGATTACCCTTTGATTTACCAGAAGCAGAGGAGGAATTAGTAGCAGGGTATCAAACCGAATATTCTGGTATCAAATATGGTTTATTTTATCTTGTTTCTTACCTAAATTTATTAGTTTCCTCTTTATTTGTAACAGTTCTTTACTTAGGCGGGTGGAATTTCTCTATTTCCTACATATCCATTTTGGGGTTTTTCCAAATGAATAAAATGGTTGGAATTTTGGAAATGGCAAAGAGTATCCTTATTACATTAACTAAAGCTTATTTATTTCTCTTCATTTCTATCACAATAAGATGGACTTTACCCAGGATGAGAATGGATCAGTTATTAAATCTTGGATGGAAATTTCTTTTACCTATTTCCCTGGGCAATCTCTTATTAACAACTTCTTCCCAACTTGTTTCACTATAAATGATCTGGCATGTACAGAATGAAAACTTCATTCTCGATTCTACGAGAATTTTTATGAAAGCGTTTCATTTGCTTCTCTTCCATGGAAGTTTCATTTTCCCAGAATGTATCCTAATTTTTGGCCTAATTCTTCTTCTGATGATCGATTTAACCTCTGATCAAAAAGATAGACCTTGGTTCTATTTCATCTCTTCAACAAGTTTAGTAATAAGCATAACGGCCCTATTGTTCCGATGGAGAGAAGAACCTATAATTAGCTTTTCGGGAAATTTCCAAACGAACAATTTCAACGAAATCTTTCAATTTCTTATTTTATTATGTTCAACTCTATGTATTCCTCTATCCGTAGAGTACATTGAATGTACAGAAATGGCTATAACAGAGTTTCTGTTATTCGTATTAACAGCTACTCTAGGGGGAATGTTTTTATGTGGTGCTAACGATTTAATAACTATCTTTGTAGCTCCAGAATGTTTCAGTTTATGTTCCTACCTATTGTCTGGATATACCAAGAGAGATCTACGGTCTAATGAGGCTACTATGAAATATTTACTCATGGGTGGGGCAAGCTCTTCTATTCTGGTTCATGGTTTCTCTTGGCTATATGGTTCATCTGGGGGGGAGATCGAGCTTCAAGAAATTGTGAATGGTCTTATCAATACACAAATGTATAACTCCCCAGGAATTTCAATTGCGCTTATATCCATCACTGTAGGACTTGGGTTCAAGCTTTCCCCAGCCCCTTTTCATCAATGGACTCCTGACGTCTACGAAGGAGTGTGGTTCGTTCGACAAA----TTCCTACCTCTATATCTATCTCTGAGGTGTTTGGATTTTGCAAAACTCCATAGACATGCAGAAGAGAAATGCTATCCCCACTCCGACCAAGACAGAACTTTTACCAAAAGTTTATTGTGATCTTTTTGTTCAAATAACAATTAAGGTGAAGCAGGGTCAGGAACAACGAATCTCTTTATGATAAACAGATCCATTTTGCAAGCTCGTTATTACGGGTAGTTCCTACAAAGAATCGGACTAATGACGTATACAATGCTTGAATTATCGATGTAGATGCTACATAGTTGGTTCTCATCCTTCAGAGACTACGAGTGTAATAGGAGCATCCGTTGATAAAAGGATCACCCTAAGATGATCATCTCATGGCTATTGAGAACGAATCAAATCAGATGGTTCTATTTCTCAAC-CTTTCTGACTTGCTCCTACGGAACCAAGGTCGAAAGGATTGAAAAAGTCAGTCATTCACAACCACTGATGAAGGATTCCTCGAAAAGTTAAGGATTAGTAGTTCTTTTTCGAAATCGATTTCGAAAAAGAATGGATTCGGTCTTATACATACGCGAGGAAGGTAATCAAAAAAGAAAGAAGACGAG-TTCTTCTTTCTTTTATCACTTAGGAGCCGTGCGAGATGAAAGTCTCATGCACGGTTTTGCATGAGAGAAAGAAGTGAGGAA--TCCTCTTTTCGACTCTGACTCCCCCACTCCAGTCGTTGCTTTTCTTTCTGTTACTTCGAAAGTAGCTGCTTCAGCTTCAGCCACGCGAATTCTCGATATTCCTTTTTATTTCTCATCAAACGAATGGCATCTTCTTCTGGAAATCCTAGCTATTCTTAGCATGATATTGGGGAATCTCCTTGCTATTACTCAAACAAGCATGAAACGTATGCTGCCATATTCGTCCATAGGGCAAATCGGATATGTAATTATTGGAATAATTGTTGGAGACTCAAATGATGGATATGCAAGCATGATAACTTATATGCTGTTCTATATCTCCATGAATCTAGGAACTTTTGCTTGCATTGTATTATTTGGTCTACGTACCGGAACTGATAACATTCGAGATTATGCAGGATTATACACGAAAGATCCTTTTTTGGCTCTCTCTTTAGCCCTATGTCTCTTATCCCTAGGAGGCCTTCCTCCACTAGCAGGTTTCTTCGGAAAACTCTATCTATTCTGGTGTGGATGGCAAGCAGGCCTATATTTCTTGGTTTCAATAGGACTCCTTACGAGCGTTCTTTCTATCTACTATTATCTAAAAATAATCAAGTTATTAATGACTGGACGAAACCAAGAAATAACCCCTTATGTGCGAAATTATAGAAGATCCCCTTTAAGATCAAACAATTCCATCGAATTGAGTATGACTGTATGTGTGATAGCATCTACTATACCAGGAATATCAATGAACCCAATTCTTGCAATTGCTCAGGATACCCTCTTTTAGATGTTTCTGCTTCACGAATATGATATTTTCTGGACATTTCTAATAATAGCAAGCCTTATTCCTATTTTGGCATTTTGGATTTCAGGACTTTTAGCCCCGGTTAGTGAAGGACCAGAGAAGCTTTCTAGTTATGAATCGGGTATAGAACCCATGGGAGAGGCTTGGTTACAATTCCGAATACGCTATTACATGTTTGCTCTAGTTTTTGTTGTTTTTGATGTTGAAACGGTCTTTCTTTACCCGTGGGCAATGAGTTTCGACGTATTGGGTGTATCCGTTTTTATCGAAGCTTTCATTTTCGTGCTTATCCCAATTGTTGGTTCAGTTTATGCATGGCGAAAAGGAGCATTGGAATGGTCTTAA---ATGAGTTATTTTCCTTGGTTAACAATACTTGTAGTTTTTCCGATATTTGCAGGTTCATTAATTTTATTTTTCCCTCATAGGGGAAACAAAATAGTTAGGTGGTATACTATATCTATTTGTTTATTAGAATTCCTTCTAATGACTTATGCATTCTGTTATCATTTCCAATTGGAAGATCCCTTAGTCCAATTAAGGGAGGATTTAAAATGGATAGATGTCTTCGATTTCCACTGGAGATTGGGAATTGATGGACTTTCATTAGGATCTATTTTATTGACAGGATTTATCACTACTTTAGCTACTTTAGCGGCTTGGCCAGTTACCCGGAATTCACGATTATTCTATTTCCTGATGCTAGCAATGTATAGTGGTCAAATAGGATTATTTTCTTCTCGAGACCTTTTACTTTTTTTTATCATGTGGGAGTTAGAATTAATTCCTGTTTACTTACTTTTATCCATGTGGGGGGGAAAGAGACGTTTATACTCAGCTACAAAGTTTATTTTGTACACTGCGGGCGGTTCCATTTTTTTCTTAATCGGAGTTTTAGGTATGGGCTTATATGGTTCCAACGAACCAAGATTAGATTTGGAAAGATTAATTAATCAGTCATATCCTTCGACATTGGAAATACTATTTTATTTTGGCTTCCTTATTGCTTATGCTGTCAAATTGCCAATTATACCCCTACATACGTGGTTACCAGATACCCATGGGGAAGCGCATTACAGTACATGTATGCTTTTAGCGGGAATCCTATTAAAGATGGGAGCATACGGATTGATTCGGATCAACATGGAATTGTTACCTCATGCTCATTATATATTTTCCCCCTGGTTGGTAATAATAGGAGCGATACAAATAATCTATGCAGCTTCAACTTCTCTTGGTCAACGAAATTTCAAAAAAAGAATAGCCTATTCCTCCGTATCTCATATGGGTTTCATAATTATAGGAATTGGTTCTATAACCAACATTGGACTCAATGGAGCTATTTTACAAATACTATCTCATGGATTTATTGGTGCTACACTTTTTTTCTTGGCGGGAACGACTTGTGATAGAATGCGTCTTGTTTATCTCGAAGAACTGGGGGGGATATCTATCCCAATGCCCAAAATTTTTACCATGTTTAGTAGCTTTTCAATGGCTTCTCTTGCCTTGCCAGGAATGAGCGGTTTTGTTGCAGAATTAGTAGTATTTTTTGGACTAATTACGAGTCCAAAATTTCTTTTAATGCCAAAAATGCTAATTACTTTTGTAATGGCAATTGGAATGATATTAACTCCTATTTTTTTATTATCTATGTTACGTCAGATGTTCTATGGATATAAGCTATTTCATGTTCCAAACTCGAATTTTGTGGATTCTGGACCACGAGAACTCTTTCTTTTAATCTGTATCTTTTTACCAGTAATAGGAATTGGTATTTATCCAGATTTTGTTCTCTCGCTATCCGTTGACAGGGTAGAGGCTATATTATCCAATTATTATCCTAAATAGATGATGTTTGAGCATGTACTTTTTTTGAGTGTCTATTTATTTTCGATTGGTATCTATGGATTGATCACAAGCCGAAACATGGTTAGAGCTCTAATATGTCTTGAACTTATACTGAATTCAATTAATCTAAATCTCGTAACATTTTCTGATTTATTTGATAGTCGCCAATTAAAAGGAGACATTTTCGCAATCTTTGTTATAGCTCTTGCGGCTGCTGAAGCAGCTATTGGACTATCCATTCTTTCTTCAATCCATCGTAACAGAAAAATCAACTCGTATCAATCAACCTAA----------------ATGGAACATACATATCAATATGCATGGGTAATACCTTTTCTCCCACTTCCTGTTATTATGTCAATAGGGTTTGGACTTTTTCTTATTCCGACAGCAACAAAAAATCTTCGCCGTATATGGGCTTTTCCTAGTGTTTTACTTTTAAATATAGCTATGGTATTCTCAGTTTACCTGTCTATTCAACAAATAAATGGAAGTTTTATCTATCAATATCTATGGTCTTGGACCATCAATAATGATTTTTCCCTAGAGTTTGGATACTTGGTCGACCCGCTTACTTCTATTATGTTAATACTAATTACTACTATAGGAATCCTGGTTCTTATTTATAGTGACGATTATATGTCTCACGATGAAGGATATTTGAGATTTTTTGTTTATATAAGTTTTTTCAATACTTCTATGTTGGGATTGGTTACTAGTTCCAATTTGATACAAATTTATTTTTTTTGGGAACTTGTGGGAATGTGTTCCTATTTATTAATAGGTTTTTGGTTCACACGGCCACTTGCAGCGAGTGCTTGTCAAAAAGCCTTTGTAACTAATCGTGTAGGGGATTTTGGTCTGTTATTAGGAATTTTAGGTTTTTTTTGGATAACAGGCAGTTTAGAGTTTCGGGATTTGTTCAAAATAGCTAATAACTGGATTCCCAATAGTGGGATTAATTCCTTACTTATTACTTTGTGTGCCTTTTTATTATTCCTTGGTGCAGTTGCGAAATCTGCACAATTCCCTCTTCACGTATGGTTACCTGATGCTATGGAAGGACCCACTCCCATTTCGGCTCTTATACACGCAGCAACCATGGTTGCTGCGGGAGTTTTTCTTCTAGCTCGACTTTTTCCTCTTTTCATATCCCTACCTTTGATAATGAGTTTCATTTCTTTAGTAGGTACAATAACACTCTTCTTAGGAGCTACTTTAGCTCTTGCTCAGATAGATATTAAAAGAAGCTTAGCCTATTCTACAATGTCTCAATTGGGTTATATGATGTTAGCTCTAGGTATAGGTTCTTATCAAGCTGCTTTATTCCATTTGATCACTCATGCTTATTCAAAAGCTTTATTGTTCTTAGGATCCGGATCTATTATTCATTCAATGGAACCCCTTGTTGGATATTCACCAGATAAAAGTCAGAATATGGTTCTTATGGGTGGTTTAAGAAAATACGTTCCAATTACAAGAACCACTTTTTTATGGGGTACACTTTCTCTTTGTGGTATTCCACCTCTTGCTTGCTTCTGGTCAAAAGATGAAATTCTTAGTAATAGTTGGTTGTATTCGCCTATTTTTGGAATAATAGCCTCTTTCACTGCAGGATTAACTGCGTTTTATATGTTTCGGGTATATTTACTTACCTTTGATGGGTATTTGCGTGTTCATTTTCAAAATTAC------AGTAGCACTAAAGAGAGTTCATTCTATTCAATATCCTTATGGGGAAAAAGG---ATACCCAAAGAAGTCAATAGGGATTTCGTTTTATCAGGATCGAATAGTGGAGTTTCTTTTTTTTCACAAAATACATCCAGAATCCATGGTGATACAAGAAATAGGATAGGATCCTTTAGCACTTACTTT---GGAGCTAAAAAC------ACTTCTGTCTATCCTCATGAAACGGGAAATACTATGCTATTCCCTCTTCTTATATTATTCCTTTTTACTTTGTTCATTGGATCAATAGGAATCCATTTTGATAATGGAGTAAT---------------GGAGTTAACCATATTATCAAAATGGCTAACTCCATCAATAAACTTTTTCCAGCAAAGTTTGAATTCTTCCATAAATTCGTATGAATTTTTCACCAATGCGATTTCCTCCGTAAGTCTAGCTATTTTTGGTCTATTCATAGCATATATTTTCTATGGATCCGCTTATTCATTTTTTCAGAATTTG---------GATTTAATAAATTCCCTT------GTAAAAGGGAATCCGAAAAAAACCTTTTTGGATCAAGTAAAAAAAAGGATATACAGTTGGTCATATAATCGCGGTTATATAGATATTTTCTATACTAGGATCTTTATCCTGGGTATAAGAGGATTAACCGAGCTAATGCAGTTTTTAGATAAGGGTGTTATTGATGGAATTACCAATGGAGTAGGTCTTGCTGGTTTTTGTATAGGGGAAGAAATTAAATATGTAGGGGGAGGGCGAATATCGTCTTATCTATTCTTTTTTTTATGTTATGTATCTATATTTTTATTCCTTTT---------------TCTTTCTTAAATGGATTTACCTGGACCAATACATGAGATTCTTGTGCTATTTGGGGGATTTGTTCTTCTATTAGGGGGTCTAGGGGTAGTATTACTTACCAACCCTATTTATTCTGCCTTTTCGCTGGGATTAGTTCTTGTTTGTATATCCTTATTCTATATTTTATTGAATTCCTACTTTGTAGCTGTCGCACAACTCCTTATTTATGTGGGAGCCATAAATGTCTTGATCATATTTGCCATAATGTTCGTAAATGGCTCAGAATGGTCTAAAGATAAGAATCATTGGACTATTGGAGATGGGCTCACTTTACTCGTTTGTACAACTATTCCTTTTTCACTAATGACTACTATTCCAGATACGTCATGGTATGGAATTCTTTGGACTACAAGATCAAACCAAATTGTAGAACAGGGTCTCATAAATAACGTTCAACAAATTGGGATTCACTTAGCAACTGATTTTTATCTTCCGTTTGAGCTCATTTCCATAATTCTTCTAGTTTCTTTGATAGGTGCAATTACTATGGCTCGGCAATAAATGAG------TCTAC------CACTTACAAGAAAAGATCTCATGATAGTCAATATGGGCCCTCACCACCCATCAATGCATGGTGTTCTCCGACTGATCGTTACTCTCGATGGTGAAGATGTTATTGATTGTGAACCCATATTGGGCTATTTACACAGAGGAATGGAAAAAATCGCGGAAAACCGAACTATTATACAATACTTACCTTATGTAACACGATGGGATTATTTAGCTACTATGTTCACAGAAGCAATAACCGTAAATGCACCAGAATTCTTGGAGAATATTCAAGTACCCCAAAGAGCCAGCTATATTAGGGTAATTATGCTAGAATTGAGCCGTATAGCTTCTCATTTGTTATGGCTTGGACCTTTTATGGCGGATCTCGGTGCACAGACTCCTTTTTTCTATATTTTTAGGGAAAGAGAATTGATATACGATCTATTTGAAGCTGTTACAGGTATGCGAATGATGCATAATTATTTTCGCATCGGAGGAGTAGCTGCTGATCTACCCTATGGATGGATAGATAAATGTTTAGATTTTTGTGATTATTTTTTACAAGGAGTTGTTGAATATCAAAAACTTATTACGCATAATCCCATTTTTTTAGAACGAGTTGAAGGAGTCGGTTTTATTAGCGGAGAAGAAGCAACAAATTGGGGGTTATCGGGACCGATGTTACGAGCTTCTGGAATACAATGGGATCTTCGCAAAGTTGATCGTTATGAGTCTTACAATCAATTCGATTGGGAAATTCAATGGCAAAAAGAAGGAGATTCGTTAGCTCGTTATTTAGTACGAATCGGTGAAATGAGAGAATCCATCAAAATTATTCAACAGGCTATAGAGAAAATTCCTGGGGGGCCTTATGAGAATTTAGAAGTCCGACGCTTTAAGAGAGCAAAGAATTCCGAATGGAATGATTTTGAATATCGATTTCTTGGTAAAAAACCTTCGCCCAATTTTGAATTATCAAAGCAAGAACTTTATGTAAGAGTGGAAGCCCCAAAAGGGGAATTAGGAATTTATTTGGTAGGAGATAATAGTCTTTTCCCCTGGAGATGGAAAATTCGTCCACCAGGTTTTATTAATTTACAAATTCTTCCTCAGCTAGTTAAAAAAATGAAATTGGCTGATATCATGACGATATTAGGTAGTATAGATATCATTATGGGAGAAGTTGATCGTTGAATGTTCCCTATGGTAACTGGGTTCATGAGTTATGGTCAACAAACAATACGAGCTGCAAGGTATATTGGTCAAAGTTTCATAATTACCTTATCCCACACAAATCGTTTACCTATAACGATTCACTACCCTTATGAAAAATCAATTACATCAGAGCGTTTCCGGGGGCGAATCCACTTTGAATTTGATAAATGTATTGCTTGTGAAGTATGTGTTCGCGTATGCCCGATAGATCTACCCCTTGTGGATTGGAGATTTGAAAAGGATATTAAAAGAAAACAATTGCTTAATTATAGTATTGATTTCGGAGTTTGTATATTTTGTGGTAACTGTGTTGAGTACTGTCCAACAAACTGTTTATCAATGACTGAAGAATATGAACTTTCTACTTATGATCGTCATGAATTGAATTACAATCAAATTGCTTTGAGTCGATTACCAATCTCCATAATTGGAGATTACACAATTCAAACAATTAGGAATTCGAC------TCAAAGTAAAATAGACGAAGAAAAATCTTGGAATTCAAGAACGATTACTGATTACTAAATGCAGCAGGGTTGGTTATCTAATTGGCTAGTCAAACATGAAGTGGTTCATAGATCTTTGGGCTTCGATCACCGAGGAATAGAGACTTTACAAATAAAAGCAGGGGATTGGGATTCCATTGCTGTCATTTTATATGTATATGGTTACAATTATTTACGTTCCCAATGTGCTTATGACGTAGCTCCTGGTGGAGCTTTAGCTAGCGTGTATCATCTTACAAGAATACAGTATGGTATAGATAATCCAGAAGAAGTATGCATAAAAGTCTTTGCCCCAAAGGATAATCCTAGAATCCCGTCTGTTTTCTGGATTTGGAGAAGTGCCGATTTTCAAGAACGCGAATCTTATGATATGATGGGAATCTCTTATGATAATCATCCACGCCTTAAACGTATCTTAATGCCTGAAAGTTGGATAGGCTGGCCCTTACGTAAGGACTATATAACCCCCAATTTCTATGAAATACAAGATGCTCATTGA---------------------------------------------------------------------------------------------------------------------------------------------------------------------------------ATGAGTTTGATTGAGTTTCCCTTACTTGACCAAACAACTTCCAATTCCGTTATTTCAACTACACCAAATGATCTTTCGAATTGGTCAAGACTCTCCAGTTTATGGCCCCTTCTATATGGTACCAGTTGTTGTTTCATTGAATTTGCTTCATTAATAGGCTCGCGATTCGATTTTGATCGTTATGGATTGGTACCAAGATCAAGTCCTAGGCAAGCGGACCTCATTTTAACTGCCGGTACGGTAACAATGAAAATGGCTCCTTCTTTAGTGAGATTATATGAGCAAATGCCTGAACCAAAATACGTCATTGCTATGGGAGCCTGTACTATTACAGGGGGAATGTTCAGTACCGATTCCTATAGTACTGTTCGGGGAGTCGATAAGTTAATTCCTGTGGATGTCTACTTGCCGGGCTGCCCACCTAAACCGGAGGCGGTTATAGATGCCCTAACAAAACTTCGTAAGAGGATATCGCGAGAAATAGTTGAGGATCGAACTCTAT------CTCAAAAGAAAAATCGATGTTTTACTACCAGTCACAAGTTTTATGTTCGGCGGAGTACTCATACTGGAAATTACGATCAAGAATTGCTCTATCAATCACCATCTACTTT---------------AGACATATCTT---------------CTGAAACTTTTTTCAAATCCAAAAGTTCAGTATCTTCCTACAAATTTTCGAATTAG------------------------ATGGAAAATAGAAATACTTTTTCTTGGGTAAAGGAACAGATGACTCGATCGATTTCTGTATCGATCATGATATACGTAATAACTCGGACATCTATTTCAAATGCATATCCCATTTTTGCGCAGCAGGGTTATGAAAACCCACGAGAAGCAACTGGACGAATTGTATGTGCCAATTGCCATTTAGCTAATAAGCCTGTGGATATTGAAGTTCCACAAGCAGTGCTTCCTGATACTGTATTTGAAGCAGTTCTTCGAATTCCTTATGATATGCAACTGAAACAAGTTCTTGCTAATGGGAAAAGGGGAGGGTTAAATGTGGGTGCTGTTCTTATTTTGCCCGAGGGATTCGAATTAGCGCCCTCCGACCGTATTTCTCCTGAGTTGAAAGAAAAGATAGGAAATCTCTCTTTTCAGAATTATCGTCCCAATAAAAATAATATTCTTGTGATAGGCCCTGTTCCCGGTCGGAAATATAGTGAAATCGTCTTTCCCATTCTTTCCCCCGATCCTGCTACGAAGAAAGACGTTCATTTCTTAAAATATCCCATATATGTAGGGGGGAACCGAGGAAGGGGGCAGATCTATCCTGATGGTAGCAAGAGTAACAATACGGTCTATAATGCTACGTCAACAGGTATAGTAAGAAAAATACTACGTAAAGAAAAAGGGGGATATGAAATAACCATAGTCGATGCATCGGATGGACGCCAAGTGATTGATATTATACCCCCTGGGCCAGAACTTCTTGTTTCAGAGGGGGAATCCATCAAGCTTGATCAACCATTAACAAGCAATCCTAATGTAGGAGGGTTTGGTCAGGGGGATGCAGAAATAGTGCTTCAAGATCCATTACGCGTCCAAGGCCTTTTGTTTTTCTTCGCATCTGTTATTTTGGCGCAAGTTTTTTTGGTTCTCAAAAAGAAACAGTTTGAAAAGGTTCAATTGTACGAAATGAATTTCTAG------------------------------------------------------------------------------------------------------------------------------------------------------------------------------------------------------------------------------------------------------------------------------------------------------------------------------------------------------------------------------------------------------------------------------------------------------------------------------------------------------------------------------------------------------------------------------------------------------------------------------------------------------------------------------------------------------------------------------------------------------------------------------------------------------------------------------------------------------------------------------------------------------------------------------------------------------------------------------------------ATGAAATTTTCATATACGGTTCTCGGAGGGGGAGTC-----GGGGTAGTTACCTATCTCAATAAAGTATATGATTGGTTTGAGGAACGTCTTGAGATTCAGGCAATTGCGGATGATATAACTAGTAAATATGTTCCTCCTCATGTCAACATATTTTATTGTTTAGGGGGAATTACACTTACTTGTTTTCTAGTACAAGTCGCTACCGGTTTTGCTATGACTTTTTACTACCGTCCAACCGTTACAGAGGCTTTTTCCTCGGTTCAATACATAATGACTGAGGCCAACTTTGGTTGGTTAATCCGATCAGTTCATCGATGGTCAGCAAGTATGATGGTTCTAATGATGATTCTGCACGTATTTCGTGTGTATCTCACAGGTGGATTTAAAAAACCCCGCGAATTAACTTGGGTCACAGGTGTGGTTTTGGCTGTATTAACTGCATCCTTTGGTGTAACTGGTTATTCTTTACCTTGGGATCAAATTGGTTATTGGGCAGTCAAAATTGTGACAGGTGTACCTGAAGCGATTCCTGTAATAGGATCGCCTTTAGTGGAGTTATTACGTGGAAGTGCTAGTGTGGGCCAATCTACTTTGACTCGTTTTTATAGTTTACATACCTTTGTACTGCCTCTGCTTACTGCCGTATTTATGTTAATGCACTTTCCAATGATACGTAAGCAAGGGATTTCGGGTCCTTTATAGCGGATTATGGGAGTGTGTGACTTGAATTATTGATTTGGCCATGCAGATAGAGAATTGGATCTGCCACATTA----GAATTCACGACCAAAGGTGTCTCCGCATCCAATCAACACGTAAGTCC--------CCTTACCTAG-GAAA-------GATAGGCTGGTTCACTTGAGGAGAATATTTTCTATGATCATACC---CCAATCATGTCATCCATGAACAGGCTCCGTAAGATCCCGTAGAGTA-GAATAGAATAAGTCATGTGACATGATCCAA------TTCTCTATTTATTATA--CTTACCCTTTTTTATTT------TT----TTTTTTATAGTAT-GGAAATGCATTCATTTTCTTTGCATCGATTACGATCTGCGATACTATCGGAGTGAAAGAAGGGATCTAAGGAAGAACATAGGCTAGACTTTTAAATTTTTTATTAGTAACAAGTAAATACTTT-GTTTGGACGTAAGAAATTTGCGATA-TTGA----GGGGATAAACACCAACCAATCAAGAGACATGAGACAATCCACAAAGCAATTGATCATGATCAAATTTGTAAGCCCATTTGGATATCGAGCATTTACCCATAAGAATAGGATTCTT--------TGC-----AATGAGTAGTTATAGGTGCA-ACTTCGG-AAAAGAGAATCTGATAAAGCTTTTCTTAC----CTAGAGTCATTGAGTCATTAT--------ATA-CCTT-ATTC---TATTATGGATATGGATC-----------TTCCACGGTCTTA---------TTTCTTT-GATTC-TTGCTCGAGCCGGATGATGAAAAATTCTCATGTCCGGTTCCTTTGGGGGATGGA--TCCTGAAGAATTCACCTATCCCAAT---ACAAGAAACTGACTTAA--TGATCTGTATTAAGAGCAAAATTGGCTAAAGGGATGGGACATAATTATTATGGGGAACCCGCGTGGCCCAACGATCTTTTATATATTTTTCCAGTAGTAATTCTAGGTACTATTGCATGTAATGTAGGTTTAGCGGTTCTAGAACCGTCAATGATTGGTGAACCGGCGGATCCGTTTGCAACTCCTCTGGAAATATTACCCGAATGGTACTTCTTTCCCGTATTTCAAATACTCCGTACAGTACCCAATAAGTTATTGGGCGTTCTCCTAATGGTTTCTGTACCAACGGGGTTATTGACAGTACCCTTTTTAGAGAATGTCAATAAATTCCAAAATCCATTTCGTCGGCCAGTAGCTACGACCGTTTTTTTAATCGGTACTGCAGTAGCTCTTTGGTTAGGTATTGGAGCAACATTACCCATTGAAAAATCCTTAACTTTAGGTCTTTTTTAG-----AGATTTTTCAAATTGAAATGATTGAAGTTTTTCTATTTGGAATCGTCTTAGGCCTAATTCCTATTACTTTAGCAGGATTATTCGTGACTGCATATTTGCAATACAGGCGTGGCGATCAGTTGGATCTTT--ATGCTTACTATAACTAGTTATTTCGGTTTTCTACTGGCTGCTTTAACTATAACCCTAGCTCTATTTATTGGCTTGAACAAGATACGTCTTATTTGAATGGATATAGTAAGTCTCGCTTGGGCTGCTTTAATGGTAGTCTTTACATTTTCTCTTTCACTAGTAGTATGGGGGAGGAGTGGACTCTAGATGATTACTCGTTCGCCAGAACCAGAAGTGAAAATTGTTGTGGATAGGGATCCTGTAAAAACATCTTTTGAGGAATGGGCCAGACCCGGCCATTTCTCCAGAACAATAGCTAAGGGACCTGATACTACCACTTGGATCTGGAACCTACATGCTGATGCTCACGATTTCGATAGTCATACCGGTGATTTGGAGGAGATCTCTCGAAAAGTCTTTAGTGCTCATTTCGGTCAACTCTCCATTATCTTTCTTTGGTTGAGTGGCATGTACTTCCATGGTGCCCGTTTTTCCAATTATGAAGCATGGCTAAGTGATCCTACTCACATTGGACCCAGTGCTCAGGTAGTTTGGCCAATAGTAGGTCAAGAAATATTGAATGGTGATGTAGGCGGGGGTTTCCGAGGAATCCAAATAACCTCCGGATTTTTTCAACTTTGGCGAGCATCTGGAATAACTAATGAATTACAACTCTATTGTACCGCAATTGGTGCATTGATTTTTGCATCGTTAATGCTTTTTGCAGGTTGGTTCCATTATCACAAAGCTGCCCCAAAATTGGCCTGGTTCCAAGATGTAGAATCCATGTTGAATCACCACTTAGCGGGGTTACTAGGACTTGGGTCTCTTTCTTGGGCGGGACACCAAATCCATGTATCTTTACCGATTAACCAATTTCTCGACGCTGGGGTTGATTTCCTAAAGAGATACCCCTTCCCTCATGAATTTATCTTGAATCGCGACCTTCTGGCTCAACTTTATCCTAGTTTTGCCGAGGGAGCAACCCCCTTTTTCACATTGAATTGGTCCAAATACGCAGAATTTCTGAGTTTTCGCGGAGGACTAAATCCAATAACCGGTGGTCTGTGGTTGAGCGATATCGCGCATCATCATTTAGCTATTGCTATTCTTTTCCTGATCGCAGGTCATATGTATAGGACCAACTGGGGTATTGGTCATGGACTAAAAGATATTTTAGAGGCTCATAAGGGCCCATTTACAGGACAAGGCCATAAGGGTCTATATGAAATCCTAACAACGTCATGGCATGCTCAATTATCTCTTAACCTAGCTATGCTAGGCTCTCTAACCATTGTTGTAGCTCATCATATGTACTCTATGCCCCCCTATCCATACCTAGCTACTGACTATGGTACACAACTTTCCTTGTTCACACATCACATGTGGATTGGCGGATTTCTAATAGTTGGTGCTGCTGCACATGCAGCCATTTTTATGGTAAGAGACTATGATCCAACTACTCGATACAACGATCTATTAGATCGCGTCCTTAGGCACCGCGATGCAATAATATCCCATCTTAACTGGGTATGTATATTTCTAGGTTTTCACAGTTTTGGCTTGTACATTCATAATGATACCATGAGTGCTTTAGGCCGTCCCCAAGATATGTTTTCGGATACCGCCATACAATTACAACCCATCTTTGCTCAATGGATACAAAATATCCATGCTTTAGCACCTGGCGTAACAGCGCCTGGTGCAACAACAAGTACCAGCTTAACGTGGGGGGGTGGTGAGTTAGTAGCAGTAGGCGGCAAAGTCGCTTTGTTACCTATTCCATTAGGAACCGCAGATTTTTTAGTCCATCACATTCACGCATTTACCATCCATGTGACTGTATTAATACTTTTGAAAGGTGTTTTATTTGCTCGCAGTTCCCGTTTGATACCCGATAAAGCAAATCTTGGTTTTCGTTTTCCTTGTGATGGGCCTGGGCGAGGGGGAACATGTCAAGTATCCGCCTGGGATCATGTTTTCTTAGGTCTATTCTGGATGTACAATGCAATTTCGGTAGTCATTTTCCATTTCAGTTGGAAAATGCAATCAGATGTTTGGGGTACTATAAGTGATCAAGGGATGGTAACTCATGTCACAGGAGGAAACTTTGCACAAAGTTCCATTACGATTAATGGGTGGCTCCGGGATTTCTTGTGGGCACAGGCATCCCAAGTAATTCAGTCTTATGGTTCTTCATTATCTGCATATGGTCTTTTTTTCTTAGGTGCTCATTTTGTCTGGGCCTTCAGTTTAATGTTTTTATTCAGCGGCCGTGGTTATTGGCAAGAACTCATTGAATCTATCGTTTGGGCTCATAACAAATTAAAAGTTGCTCCTGCTACTCAGCCTAGAGCCTTGAGCATTATACAAGGACGTGCTGTAGGAGTAACCCATTACCTTCTGGGTGGAATTGCCACAACATGGGCATTCTTCTTAGCGAGAATTATTGCAGTAGGATAGATGGAATTAAGATTTCCCAGGTTTAGCCAAGGCTTAGCTCAGGACCCCACTACTCGTCGTATTTGGTTTGGTATTGCTACCGCACATGATTTCGAAAGTCATGATGATATTACTGAGGAACGTCTTTATCAGAACATTTTTGCTTCTCACTTTGGGCAGTTAGCAATAATCTTTCTGTGGACGTCCGGAAATCTGTTTCATGTAGCTTGGCAAGGAAATTTTGAATCATGGATACAGGATCCTTTACATGTAAGACCTATTGCTCATGCGATTTGGGATCCTCATTTCGGTCAACCCGCTGTGGAAGCCTTTACTCGAGGGGGTGCTGCCGGTCCAGTGAATATCGCCTATTCTGGGGTTTATCAGTGGTGGTATACAATTGGATTACGCACCAATGAAGATCTTTATACTGGAGCTCTTTTTCTATTATTTCTTTCGACTCTATCCTTAATAGCGGGTTGGTTACATCTACAACCAAAATGGAAACCAAGCCTTTCGTGGTTCAAAAACGCGGAATCTCGTCTCAATCATCATTTGGCAGGACTTTTCGGGGTAAGTTCTTTGGCTTGGACAGGACATTTAGTTCATGTCGCTATTCCCGGATCC---AGGGGGGAGTACGTTCGATGGAATAATTTCTTAGATGTATTACCCTATCCCCAAGGGTTGGGACCCCTTCTGACGGGTCAGTGGAATCTTTATGCCCAAAGCCCTGATTCGAGTAATCATTTATTTGGTACCGCTCAAGGGGCGGGAACTGCCATTCTAACCCTTCTTGGGGGATTCCATCCACAAACACAAAGTTTGTGGCTGACCGATATTGCTCATCATCATTTAGCTATTGCATTTATTTTTCTCATTGCCGGTCATATGTATCGAACTAACTTCGGAATTGGGCACAGTATCAAAGATCTTTTAGAAGCACATATTCCTCCGGGGGGTCGATTAGGGCGGGGGCATAAGGGCCTTTATGACACAATCAATAATTCAATTCATTTTCAATTAGGTCTTGCTCTAGCTTCTTTAGGGGTTATTACTTCCTTAGTAGCTCAACATATGTACTCTATGCCTGCTTATGCATTCATAGCACAAGACTTTACTACTCAAGCTGCTTTATATACTCATCACCAATACATTGCAGGGTTCATCATGACAGGGGCTTTTGCTCATGGAGCTATTTTTTTCATTAGGGATTACAATCCGGAACAGAATGAGGATAATGTATTGGCAAGAATGTTAGACCATAAAGAAGCTATCATATCTCATTTAAGTTGGGCTAGCCTGTTTCTGGGATTCCATACCTTGGGCCTTTATGTTCATAACGACGTCATGCTTGCTTTTGGTACTCCAGAAAAGCAAATCTTGATCGAACCTATATTTGCCCAATGGATACAATCGGCTCATGGTAAGACGTCATATGGATTCGATATACTCTTATCTTCAACGAGTGGCCCCGCCTTCAATGCAGGTCGAAGCCTATGGTTGCCCGGATGGTTGAATGCTGTTAATGAGAATAGTAATTCACTTTACTTAACAATAGGACCTGGGGATTTCTTGGTTCATCATGCTATTGCTCTAGGTTTGCATACAACTACATTGATTTTAGTAAAGGGTGCTTTAGATGCACGCGGTTCCAAATTAATGCCGGATAAAAAGGATTTCGGTTATAGTTTTCCTTGCGACGGCCCAGGGCGCGGCGGTACTTGTGATATTTCTGCTTGGGACGCGTTTTATTTGGCAGTTTTCTGGATGTTAAATACCATTGGATGGGTTACTTTTTATTGGCATTGGAAACACATCACATTATGGCAGGGTAACGTTTCACAATTTAATGAATCCTCCACTTATTTGATGGGATGGTTAAGAGATTATCTATGGTTAAACTCTTCGCAACTTATCAATGGATATAATCCTTTTGGTATGAATAGTTTATCGGTATGGGCGTGGATGTTCTTATTTGGACATCTTGTTTGGGCTACTGGATTTATGTTCTTAATATCCTGGCGTGGATATTGGCAGGAATTAATTGAGACTTTAGCATGGGCTCATGAACGCACACCTTTGGCTAATTTAATTCGCTGGAGAGATAAGCCTGTGGCTCTTTCCATTGTGCAAGCAAGATTGGTTGGATTAGCCCACTTTTCCGTGGGTTATATATTCACTTATGCAGCTTTCTTGATTGCCTCAACATCAGGCAAGTTTGGTTAAATGTCACATTCAGTAAAAATTTATGATACATGTATAGGATGCACTCAATGTGTACGAGCTTGTCCAACGGATGTATTGGAAATGATACCCTGGGATGGGTGTAAAGCCAAGCAAATTGCTTCCGCGCCGAGAACCGAAGATTGTGTGGGTTGTAAGAGATGTGAATCTGCCTGCCCAACAGATTTTTTAAGTGTCCGTGTTTATTTAGGGCCTGAAACAACCCGCAGCATGGCTCTATCTTATTGAATGACGGATTTTAACTTACCCTCTATTTTCGTGCCTTTAGTAGGCTTAGTATTTCCGGCAATTGCAATGGCTTCTTTATTTCTTTATGTGCAAAAAAATAAGATTGTCTAGATGCGGGATATAAAAACATATCTCTCTGTAGCACCCGTGCTAAGTACTCTATGGTTTGGGTCAATAGCAGGTCTATTGATAGAAATGAATCGTTTATTCCCAGATGCCTTGTCATTCCCTTTTTTTTCATTCTAGATGACTGCAATTTTAGAGAGACGCGAAAGTACAAGCCTATGGGGTCGCTTCTGCAACTGGATAACTAGCACGCAAAATCGTCTTTACATTGGATGGTTCGGTGTTTTGATGATCCCTACCTTATTGACCGCAACTTCTGTATTTATTATCGCCTTCATCGCTGCTCCCCCAGTAGATATTGATGGTATTCGTGAACCTGTTTCTGGTTCTTTACTTTATGGAAACAACATTATCTCTGGTGCTATTATTCCTACTTCTGCGGCGATCGGTTTGCACTTTTACCCAATCTGGGAAGCTGCATCTGTTGATGAGTGGTTATACAATGGCGGTCCTTATGAGCTAATTGTTCTACACTTCTTACTTGGTGTAGCTTGTTATATGGGTCGTGAATGGGAACTTAGTTTCCGTCTGGGTATGCGTCCTTGGATTGCTGTTGCATATTCAGCTCCTGTTGCAGCTGCTGCGGCTGTTTTCTTGATTTACCCTATTGGTCAAGGAAGTTTCTCTGATGGTATGCCTTTAGGAATATCTGGTACTTTCAACTTTATGATTGTATTCCAGGCAGAGCACAACATCCTTATGCATCCATTTCACATGTTAGGTGTAGCTGGTGTATTCGGCGGTTCCCTATTCAGTGCTATGCATGGTTCCTTGGTAACCTCTAGTTTGATCAGGGAAACCACCGAAAATGAATCTTCTAATGAGGGTTACAAATTTGGTCAAGAGGAAGAGACTTATAATATTGTGGCCGCTCATGGTTATTTTGGCCGATTAATCTTCCAATATGCTAGTTTCAACAACTCTCGTTCTTTACACTTCTTCTTGGCTGCTTGGCCTGTAGTAGGTATCTGGTTCACTGCTTTAGGTATTAGTACTATGGCATTCAACCTAAATGGGTTCAATTTCAACCAATCTGTAGTTGATAGCCAAGGTCGTGTTATTAATACTTGGGCTGATATCATCAATCGTGCTAATCTTGGTATGGAAGTAATGCACGAACGTAATGCTCACAACTTCCCTCTAGACCTAGCTGCTCTTGAAGTTCCATCTCTTAATGGATAAATGGGTTTGCCTTGGTATCGTGTTCATACTGTCGTATTGAATGATCCGGGTCGATTACTTTCGGTGCATATAATGCATACAGCTCTAGTTTCTGGTTGGGCCGGCTCGATGGCTTTATACGAATTAGCGGTTTTTGATCCCTCTGATCCTGTTCTGGATCCAATGTGGAGACAAGGTATGTTCGTCATTCCCTTCATGACTCGTTTAGGAATAACCAATTCCTGGGGTGGTTGGAGTATTTCAGGAGGAACTATAACGAATCCGGGTATTTGGAGTTATGAAGGTGTGGCGAGTGCGCATATTGTGTTTTCTGGCTTGTGTTTCTTGGCAGCTATTTGGCATTGGGTATATTGGGACCTAGAAATATTCTGTGATGAGCGGACGGGAAAACCCTCTTTGGATTTGCCCAAGATATTTGGAATTCATTTATTTCTCGCAGGGGTGGCTTGCTTTGGCTTCGGCGCATTTCATGTAACGGGTTTGTATGGTCCTGGGATATGGGTCTCCGATCCTTATGGACTAACTGGAAAAGTACAAGCTGTAAATCCAGCGTGGGGTGCAGAAGGTTTTGATCCTTTTGTTCCGGGGGGAATAGCCTCCCATCATATTGCTGCGGGTACATTGGGCATATTAGCGGGCCTATTCCATCTTAGTGTCCGTCCGCCTCAACGTCTATACAAAGGATTACGTATGGGCAATATTGAAACTGTACTTTCCAGCAGTATCGCTGCTGTTTTTTTTGCAGCTTTCGTAGTTGCCGGAACTATGTGGTATGGGTCAGCAACTACTCCAATCGAATTATTTGGTCCTACTCGTTATCAGTGGGATCAGGGGTACTTTCAGCAAGAAATATATCGAAGAGTTAGCAATGGGCTAGCCGAAAATCTTAGTTTATCAGAAGCTTGGTCTAAAATTCCCGAAAAATTAGCCTTTTATGATTATATTGGTAATAATCCGGCAAAGGGGGGATTATTCAGAGCAGGCTCCATGGACAATGGAGATGGAATAGCTGTTGGATGGTTAGGCCATCCCGTCTTTAGAGATAAAGAAGGGCGCGAGCTTTTTGTACGTCGTATGCCCACTTTTTTTGAAACATTTCCGGTAGTTTTGGTAGATGAAGAGGGAATTGTGAGAGCCGATGTTCCTTTTAGAAGAGCAGAATCCAAATATAGTGTTGAACAAGTAGGCGTAACTGTGGAGTTCTATGGCGGCGAACTTAATGGAGTCAGTTATTCTGATCCTGCTACTGTAAAAAAATATGCGAGGCGGGCCCAATTAGGTGAAATTTTTGAATTAGATCGGGCCACTTTGAAATCAGATGGTGTTTTTCGCAGCAGTCCAAGGGGTTGGTTCACTTTTGGGCATGCTACCTTTGCTTTGATCTTCTTTTTCGGACACATTTGGCATGGCGCTAGAACCTTGTTCCGAGATGTTTTTGCTGGTATTGATCCAGACTTGGATGCTCAAGTGGAATTTGGAACATTCCAAAAAGTTGGAGATCCTACTACAAGGAGACAAGTAGTCTGAATGAAAACCTTATATTCCCTGAGGAGGTTCTACCACGTGGAAACGCTCTTTAATGGAACTTTCGTTTTAGCTGGTCGTGACCAAGAAACCACCGGCTTCGCTTGGTGGGCTGGGAATGCCAGACTTATCAATTTGTCCGGTAAACTGCTTGGAGCTCACGTAGCCCATGCCGGATTAATCGTATTCTGGGCCGGAGCAATGAACCTATTTGAAGTGGCCCATTTCGTACCAGAAAAGCCCATGTATGAACAAGGATTGATTTTACTTCCGCACTTAGCTACTCTAGGTTGGGGGGTAGGGCCAGGGGGAGAAGTTCTGGATACTTTTCCATACTTTGTTTCTGGAGTACTTCACCTAATTTCCTCCGCAGTCTTAGGCTTCGGCGGCATTTATCACGCGCTTCTGGGACCCGAGACTCTTGAAGAATCTTTTCCATTCTTTGGTTATGTATGGAAAGATAGAAATAAAATGACTACAATTTTGGGTATTCACTTAATTTTGTTAGGTTTAGGTGCTTTTCTTCTAGTACTCAAGGCTCTTTATTTTGGCGGTGTATATGATACCTGGGCTCCGGGGGGGGGAGATGTAAGAAAAATTACCAATTTGACCCTTAACCCTAGTGTTATATTTGGTTATTTACTAAAATCCCCTTTTGGGGGAGAAGGGTGGATTGTTAGTGTGGATGATTTAGAAGATATAATTGGGGGACATGTATGGTTGGGTTCCATTTGTGTACTTGGTGGAATTTGGCATATCTTAACCAAACCCTTCGCATGGGCTCGTCGTGCATTTGTATGGTCTGGAGAAGCTTACTTGTCTTATAGTTTAGGCGCTTTAGCTGTCTTTGGTTTTATCGCTTGTTGTTTTGTCTGGTTCAATAATACGGCTTATCCGAGTGAGTTTTACGGACCCACTGGGCCGGAAGCTTCTCAAGCTCAAGCATTTACTTTTCTAGTTAGAGACCAGCGTCTTGGAGCTAATGTAGGATCCGCCCAAGGACCCACAGGTTTAGGTAAATATCTAATGCGTTCCCCAACTGGGGAGGTTATTTTTGGAGGGGAAACTATGCGTTTTTGGGACCTTCGTGCTCCATGGTTAGAACCTCTAAGGGGCCCCAACGGTTTGGACTTGAGTAGGTTGAAAAAAGATATACAACCTTGGCAAGAACGACGTTCGGCAGAATATATGACCCATGCTCCTTTAGGCTCTTTAAATTCCGTGGGTGGCGTAGCTACCGAGATCAATGCAGTCAATTATGTCTCTCCTAGAAGTTGGTTAGCGACCTCCCATTTTGTTCTAGGATTCTTCTTTTTTGTGGGCCATTTGTGGCATGCAGGAAGAGCTCGGGCTGCTGCAGCAGGCTTTGAAAAGGGAATCGATCGTGATTCGGAACCTGTTCTTTACATGACCCCTCTTAACTAAATGACTATAGCCCTTGGTAGAGTTACTAAAGAAGAAAATGATCTATTTGATATTATGGATGACTGGTTACGAAGGGACCGTTTCGTTTTTGTAGGATGGTCCGGCCTATTGCTCTTTCCTTGTGCTTATTTCGCTTTAGGGGGTTGGTTTACAGGGACAACTTTTGTAACTTCTTGGTATACTCATGGATTGGCCAGTTCCTATTTGGAAGGTTGCAATTTCTTAACCGCGGCAGTTTCCACGCCTGCCAATAGTTTAGCACATTCTTTGTTGCTACTATGGGGTCCGGAAGCACAAGGGGATTTTACTCGTTGGTGTCAATTAGGCGGTCTGTGGACTTTTGTCGCTCTCCATGGTGCTTTTGGACTAATAGGTTTCATGTTACGTCAATTTGAACTTGCTCGGTCTGTTCAATTGCGGCCTTATAATGCAATTGCATTCTCTGCTCCAATCGCTGTTTTTGTTTCCGTATTCCTTATTTATCCACTGGGGCAATCTGGTTGGTTCTTTGCGCCGAGTTTTGGCGTAGCAGCGATATTTCGATTCATCCTCTTCTTCCAAGGGTTTCATAATTGGACGCTGAACCCATTTCATATGATGGGAGTTGCCGGAGTATTAGGCGCGGCTTTGCTATGCGCTATTCATGGTGCTACCGTAGAAAACACTCTATTCGAAGATGGTGACGGTGCAAACACATTCCGCGCTTTTAACCCAACTCAGGCTGAAGAAACTTATTCAATGGTCACTGCTAACCGCTTTTGGTCCCAAATCTTTGGTGTTGCTTTTTCCAATAAACGTTGGTTACATTTCTTTATGCTATTTGTACCCGTCACCGGTTTATGGATGAGTGCTATTGGTGTAGTCGGTCTGGCTCTGAACCTACGTGCCTATGACTTCGTTTCCCAGGAAATCCGTGCAGCGGAAGATCCTGAATTTGAGACTTTCTACACCAAAAATATTCTTTTAAACGAGGGTATTCGTGCGTGGATGGCAGCTCAGGATCAGCCTCATGAAAACCTTATATTCCCTGAGGAGGTTCTACCACGTGGAAACGCTCTTTAAGGGCTAAAAGGTACTAAATTCATCGAGTTGTTCTAAAGAATCAAAACGGCCGGTTATTAACGGAATTCCTTGTCGGCTTTCCGTGAAATACTCGTTTGGCCGAGGACTTCCAAACACGTCATAAGCTAAACCCGTACTGACAAATAACCAACCCGCAATGAATAGGGAAGGTATAGTAATGCTATGAATAACCCAGTATCGAATACTGGTAATAATATCAGCAAAAGAACGTTCTCCTGTGCTTCCAGA-----TTATCGTTGGATGAACTGCATTGCTGATATTGATCCCAAGAAAAAAACAGTAGGTACAGCTAGTCCGTGAACAGCCAGCCATCGCACTGTAAAAATAGGGTAGGTTCGATCTATGGTCATTATGGCTACACAAACCATTGAGGATAGTTCTAGATCTG------GGCCAAGACGAACTACTGTAGGTATTTTATTGAAACCCTTGAATTCGGAATATGGTAAAGTAGCTCCGGGTTGGGGGACTACTCCTTTTATGGGGGTCGCAATGGCTTTATTCGCGATATTCCTATCTATCATTTTAGAAATTTATAATTCTTCTGTTTTATTGGACGGAATTTTAACGAGTTAGATGCTTACTCTCAAACTTTTTGTTTACACAATAGTGATATTCTTTGTTTCCCTCTTTATCTTTGGATTCTTATCTAATGACCCAGGACGTAATCCTGGGCGTGAGGAGTAAATGGCCGATACTACTGGAAGGATTCCTCTTTGGCTGATAGGTACTGTAACTGGTATTCCTGTGATTGGTTTAATAGGTGTTTTCTTTTACGGTTCATATTCTGGATTGGGTTCATCTCTATAGATGCCTAATATACTTAGTTTAACCTGTATCTGTTTTAATTCTGTTCTTT------ATCCGACTAGTTTTTTCTTCGCCAAATTGCCCGAAGCTTATGCCATTTTTAACCCAATCGTGGATGTTATGCCTGTCATACCTCTATTCTTTTTTCTATTAGCCTTTGTTTGGCAAGCTGCTGTAAGTTTTCGATGA-CAATTGAAGAAATAATTGGAAAATAAAACAGCAAGTACAAAAATGAGTAATAAACCCCAGTATAGGCTGGTACGATTCAATTCAACATTTTGTTCATTCGGGTTTGATTGTGTCATATGGAAGTCAATATTGTCGCATTTATTGCTACTGCACTGTTCATTCTAGTTCCTACTGCCTTTTTACTTATTATTTATGTAAAAACAGTTAGCCAAAATGATTAAATGGAAACAGCAACTTTAGTCGCCATCTCCATATCTGGTTTACTTGTAAGCTTTACTGGGTATGCCTTATATACCGCGTTTGGGCAACCCTCTCAACAATTAAGAGATCCATTCGAAGAACACGGGGACTAAATGGAAGCATTGGTTTATACATTCCTTTTAGTTTCGACTTTAGGGATCATTTTTTTCGCTATCTTTTTCCGAGAACCACCTAAGGTTCC---------GACTAAAAAAATGAAATAAATGACTATTGCTTTCCAATTAGCTGTTTTTGCATTAATTGCGACTTCCTCAGTCTTAGTGATTAGTGTACCCCTTGTATTTTCTTCTCTCGATGGTTGGTCAAATAATAAAAATGTTGTATTTTTCGGTACATCATTATGGATTGGATTAGTCTTTTAG--------------------------------------------------------ATGTCACCACAAACAGAAACTAAAGCTTTTGTTGGATTTAAAGCTGGTGTTAAGGATTATAAATTGACTTACTACACCCCGGAGTACGAAACCAAGGATACTGATATCTTGGCAGCATTCCGAGTAACTCCTCAGCCGGGGGTTCCACCTGAAGAAGCAGGGGCTGCGGTAGCTGCCGAATCTTCTACTGGTACATGGACAAGTGTTTGGACTGATGGACTTACCAGTCTCGATCGTTACAAAGGCCGATGCTATCACATCGAGCCCGTTCTTGGGGAGGAAAATCAATATATCGCTTATGTAGCTTATCCGTTAGACCTATTTGAAGAGGGTTCTGTTACTAACTATGTTTACTTCCTATTGTGGGTAACGTATTTGGTTTCAAAGCCCTACGTGCTTCTACGTCTGGAGGATCTGCGAATTCCCGTTGCTTATACAAAAACTTTCCAAGGTCCGCCTCATGGTATCCAAGTTGAAAGGGATAAGTTGAACAAGTATGGTCGTCCCTTCCTGGGATGTACTATTAAACCCAAATTGGGATTATCCGCAAAAAATTATGGTAGAGCGTGTTATGAGTGTCTACGCGGTGGACTTGATTTTACTAAAGATGATGAAAACGTGAACTCACAACCATTTATGCGCTGGAGGGACCGTTTCTGCTTTTGTGCCGAAGCACTTTATAAAGCACAGGCCGAAACGGGTGAAATCAAGGGGCATTACTTGAATGCGACTGCAGGTACATGCGAAGAAATGCTTAAGAGAGCTGTATTTGCGAGGGAATTGGGGGTTCCTATCGTGATGCATGACTACTTAACCGGAGGATTTACGGCAAATACAACTTTGGCTCATTATTGCCGCGACAATGGCCTACTTCTTCACATCCACCGGGCAATGCATGCAGTTATTGATAGACAGAAATATCATGGTATGCATTTTCGTGTACTAGCTAAAGCATTGCGTATGTCTGGTGGAGATCATGTCCACGCTGGTACAGTAGTAGGTAAGCTAGAAGGGGAACGCGAAATGACTTTAGGTTTTGTTGATTTATTGCGCGATGATTATATTGAAATAGATCGTGCTCGCGGTGTCTTTTTCACTCAGGACTGGGTATCGATGCCGGGTGTTATACCGGTGGCTTCAGGGGGTATTCATGTTTGGCATATGCCTGCTCTGACCGAAATTTTTGGAGATGATTCTGTATTACAATTTGGTGGAGGAACTTTAGGACATCCTTGGGGAAATGCACCTGGTGCAGTAGCTAATCGGGTGGCTTTAGAAGCCTGTGTACAAGCTCGTAATGAAGGGCGCGATCTTGCTCGTGAAGGTAATGAAATTATCCGGCAAGCTAGCAAATGGAGTCCTGAACTAGCCGCAGCTTGTGAAGTATGGAAGGCGATCAAATTCGA---GTACGAACCGGTAGATAAACTAGATGTAACGAAGTAG---ACGGCGAGACATTTATACAAAACTCCTATCCCGAGCACACGCAAGGGAACCGTAGACAGGCAAGTGAAATCCAATCCACGAAATAATTTGATCCATGGACGGCACCGTTGTGGTAAAGGTCGTAATGCCAGAGGAATCATTACCGCAAGGCATAGAGGGGGAGG-TCAT-AAGCGCCTATACCGTAAAATCGATTTTCGACGGAATCAAAAAGACATATCTGGTAGAATCGTAACCATAGAATACGACCCTAATCGAAATGCATACATTTGTCTCATACACTATGGGGATGGTGAGAAGAGATATATTTTACATCCCAGAGGGGCTATAATTGGAGATACTATTGTTTCTGGTACAAAAGTTCCTATATCAATGGGAAATGCCCTACCTTTGAGTGCGGTTTGAACTATTGATTTACGTAATTGGAAGTAACCAATTAGGTTTACGACGAAACCTAGAAATCGATCACTGATCCAATTTGACTACCTCTACGGGATAGACCTCAACAGAAAACTGTTGAGTAACGGCAGCAAGTGATTGAGTTCAGTAGTTCCTCATAGAAAATTATTGACTCTAGAGATATGGTAATATGGAGAAGACAAAATTGTTTGAAGCACGCACAGAACCGGAAGCGCCCCTTG-------TTTCAAAGAGAGGAGGACGGGTTATTCACATTTAATTTGATGGTCAGAGGCGAATTGAAAGCTAAGCAGTGGTAATTAAGACCCCC--GGGGGAAAATAGGGATGTCTCCTACGTTACCCATAATATGTGGAAGTATCAACGTAATTTCATAGAGTCATTCGATCTGAATGCTACATGAAGAACATAAGCCAGATGACGGAACGCGGAGACCTAGGATGTAGAAGAGCATAACATGAGTGATTCGGCAGATTTGGATTCCTTTCCTATATATCCACTCATGTGGTACTTCATCATACGATTCATATAAGATCCATACTGTCTAGAGATCGTCATATACATCTAGAAAGCCGTATGCTTTGGAAGAAGCTTGTACAGTTTGGGAAGGGGTTTT--TTGAGAAAAAAGAAGAATCTACTTCAACCGATATGCCCTTAGGCACGGCCATACATAACATAGAAATCACACGTGGAAGGGGTGGGCAATTAGCTAGAGCAGCAGGTGCTGTAGCGAAACTGATTGCAAAAGAGGGTAAATCGGCCACATTAAGATTACCATCTGGGGAGGTCCGTTTGATATCCCAAAACTGCTTAGCAACAGTCGGACAAGTGGGTAATGTTGGGGTGAACCAAAAAAGTTTGGGTAGAGCCGGATCTAAGTGTTGGCTAGGTAAACGCCCCGTAGTAAGAGGGGTAGTTATGAACCCTGTGGACCACCCCCATGGGGGCGGTGAAGGGAAAGCCCCAATTGGTAGAAAAAAACCCACAACCCCTTGGGGTTATCCTGCGCTTGGAAGAAGAACTAGGAAAAGGAAAAAATATAGTGATAGTTTTATTCTTCGTCGCCGTAAG------TAATTATAATACTTCAGGAGCTAATGAAACTATTTTAGTAAAATTCAATTCTCTCAATTCCTCAGCGATCGCACCAAAAACTCGAGTTCCTTTTGGATTTCCTTTTTGATCAATGATAACTGCTGCATTGTCATCATAGCGTATTATTATACCGTCTTCGCATTTGAATTCTTTACATGTACGTACAATTACAGCTCGAATTACTTCGGATCTTTCTAGAGGCATTTGGGGCACTGCGTCTTTGATTACAGCAACAATAACATCACCAATACGAGCATATCGCTGATTACTAGCAGCTCCTATGATTCGAATACACATCAATTTTCGAGCTCCACTGTTATCTGCTACATTTAAAAGGGTCTGAGGTTGAATCAT---------------------CTATATCTCTAATCGAAGAAATTGACTTCGTATGGGCATTTTACTGGCAGCTATGGAGATAGCTGCTCTAGCTACAGTTTCGGATACTCCGCCCATTTCATAAAGTATTCGACCCGGTTTAACAACGGCTACCCAATATTCGGGGGATCCCTTTCCCGAGCCCATACGTGTTTCCGCGGGTCTTATTGTAACAGGTTTGTCGGGAAATATACGTACCCATATTTTTCCACCACGACGCGCATACCGTGTCATTGCTCTTCGACCTGCTTCTATCTGTCTCGCTGTGATCCAAGCGGGTTCAAGTGCTTGAAGAGCATATCTACCAAAACAAATACGATTGCCTCGGCAGGACTTTCCCTTCATTCTTCCTCTATGTTGTTTACGAAATCTAGTTCTTTTGGGGTTA-----------------------------------------------------------------------------------------------------------------------------------------------------------------------------------------------------------------------------------------------------------------------------------------------------------------------------------------------------------------------------------------------------------------------------------------------------------------------------------------------------------------------------------------------------------------------------------------------------------------------------------------------------------------------------------------------------------------------------------------------------------------------------------------------------------------------------------------------------------------------------------------------------------------------------------------------------------------------------------------------------------------------------------------------------------------------------------------------------------------------------------------------------------------------------------------------------------------------------------------------------------------------------------------------------------------------------------------------------------------------------------------------------------------------------------AGCATATGACCAGAGTTCCGCGAGGATATATAGCTCGGAGACGAAGAACAAAAATGCGTTCATTTGCCTCAAACTTTAGAGGGGCTCATTTAAGACTTAATCGAATGATTACTCAACAGATAAAAAGAGCTTTTGTTTCCTCTCATCGAGATAGAGGCAGGCAAAAGAGGGATTTTCGTCGTTTGTGGATCACTCGGATAAATGCAGCAACGCGGATATATAAAGTA---------------TTCGATAGTTATAGTAAGTTAATACACAATCTGTACAAGAAGGAATTGATTCTTAATCGTAAAATGCTTGCACAAGTAGCTGTATCAAATCAAAAAAATCTTTACACGATTTCCAATAAAATAAAGATCATCAATT---------------------------------------------------------------------------AAATGACAAGTTTCAAACTGGTAAAGTATACCCCTAGGATAAAGAAGAAAAAGAGTAGACTAAGGAAACTTGCAAGGAAAGTTCCAACTGACCGTCTACTTAAGTTCGAACGGGTTTTCAAAGCACAAAAACGTATAC---ATATGTCTGTTTTCAAAGCACAAAGAGTTCTTGATGAGATTCGCTGGCGTTACTACGAGGAAACAGTTATGATACTGAACCTCATGCCTTATCGAGCATCTTATCCCATCTTAAAGTTGGTTTATTCGGCAGCAGCAAATGCTACTCATTATAGGGATTTCGACAAAGCGAATTTATTCATCACCAAAGCCGAAGTGAGTAGGAGCGCTATTGTGAAAAAATTCAGACCTCGAGCTCGAGGACGTAGTTTTCCAATAAAAAAAACCATGTGTCATATAACAATAGTACTAAATATAGTAAAGAAATCTAAATAA------------------------ATGGATGGAATCAAATACGCAGTATTTACAGAAAAAAGTCTTCGTTTATTGGGAAAGAATCAATATACTTCTAATGTCGAATCAGGATTCACTAGGACAGAAATAAAGCATTGGGTCGAACTCTTCTTTGGTGTTAAGGTAGTAGCTGTGAATAGTCATCGACTACCCGGAAAGGGTAGAAGAATGGGACCTATTCTGGGACATACAATGCATTACAGACGTATGATCATTACCCTTCAACCGGGTTATTCTATTCCACTTC---TAGATAGAGAAAAGAACTTAAAGAAAAATACTTAAATGGCAGTTCCAAAAAAACGTACTTCAATGTCAAAAAAGCGTATTCGTAAAAATCTTTGGAAGAAAAAGACTTATTTTTCCATAGTACAATCTTATTCTTTAGCAAAATCAAGATCATTTCCCAGCGGTAGCG---AGCATCCAAAACCAAAAGGTTTTTCTGGGCGACAAACAAACAA---A----------------------TAA---------------------------------------------------------------------------------------------------------------------------------------------------------------------------------------------------------ATGAAAATAAGAGCTTCTGTTCGTAAAATTTGTACAAAATGTCGACTGATTCGTAGGCGCGGACGAATTAGAGTCATTTGTTCCAATCCGAAGCATAAACAAAGACAGGGGTAAATGGTTCGAGAGGAGGTAGCAGGATCCACTCAAACACTACAGTGGAAGTGTGTTGAATCAAGAGTAGACAGTAAGCGTCTTTATTATGGTCGTTTTATTCTGTCCCCGCTTATAAATGGTCAAGCGGATACCGTCGGTATTGCCTTGCGAAGAGCTTTACTTGGAGAAATAGAAGGAACATGTATCACACGTGCAAAATCTGGGAACGTGCC------ACACGAATATTCTACAGTAGTAGGTATTGAAGAATCAGTACAAGAAATCTTACTAAATTTGAAAGAAATTGTATTGAGAAGTAATCTCTATGGAGTTAGAGACGCATCAATTTGCGTCAAAGGGCCTAGATACATAACTGCTCAAGATATCATCTCACCGCCTTCCGTGGAAATCGTTGATACGGCACAACATATAGCTAACTTGACGGAACCCATGGATTTCCGTATTGAGTTACAGATCAAGAGAGATCGCGGATATCACACAGAATTCAGAAAGAACTCTCAAGATGGAAGTTATCCTATAGATGCTGTATCCATGCCTGTTCGAAATGTGAATTATAGTATTTTTTCTTGTGGGAATGGAAATGAAA---AACACGAGATACTTTTTCTAGAAATATGGACGAATGGAAGTTTAACCCCTAAGGAAGCACTTTATGAGGCTTCTCGTAATTTGATTGATTTATTTATTCCTTTTCTACACGCGGAGGAAGAGGGCACTAATTTC------GAAGAAAATAAAAACAGGTTTACTCGACCCCCT---TTAACCTTTCAAAAAAGATTAACT------AATCTAAAGAAAAATAAAAAAGGAATTCCATTAAATTGTATTTTTATTGATCAATTAGAATTGCCTTCTAGAACGTATAATTGTCTCAAAAGGGCCAATATACATACATTATTGGACCTTTTGAGTAAGACTGAAGAAGATCTTATGAGAATTGACAATTTTCGTATGGAAGATGGAAAACAGATATTGGACACTCTAGAGAAGCATCTTCAAATTGATTTACCTAAGAATAAGTTCTCGTTTT---------------AAATGCTCCGG---AATGGAAATGAGGGAATGTCCACAATACCCGGATTTAGTCAGATCCAATTTGAGGGATTTTGTAGGTTCATTAATCAAGGCTTGGCGGAAGAACTTGATAAGTTTCCAACAATTAAAGATACAGATCACGAAATTGCATTTCAATTATTTGCGAAAGGATATCAATTGCTAGAACCCTCGATAAAAGAAAGAGATGCTGTGTATGAATCACTCACCTATTCTTCTGAATTTTATGTGCCTGCAAGATTAATTT------TTGGTTTCGATGTGCAAAAGCAAACCATTTCTATTGGAAACATTCCTCTAATGAATTCCCTAGGAACTTTTATAATAAATGGAATATACCGAATCGTGATCAATCAAATATTGCTAAGTCCTGGTATTTACTACCGCTCGGAATTAGACCATAAGGGAATTTCTATCTACACTGGGACTATAATATCAGATTGGGGAGGAAGATCAGAATTAGCAATTGATAAAAAAGAAAGGATATGGGCTCGTGTGAGTAGAAAACAAAAGATATCTATTCTAGTTCTATCATCAGCTATGGGTTCGAATCTAAGAGAAATTCTAGATAATGTTTCCTACCCTGAAATTTTCTTGTCTTTCC------CGAATGATAAGGAGAAGAAA------AGGATTGAGTCAAAAGAAAAAGCTATTTTGGAGTTTTATCAACAATTTGCTTGTGTAGGTGGGGACCTGGTATTTTCGGAGTCCTTATGTGAGGAATTACAAAAGAAATTTTTTCAACAAAAATGTGAATTAGGAAAGATTGGTCGACGAAATATGAACCGGAGACTGAATCTTGATATACCTCAGAACAATACATTCTTGTTACCACGAGATGTATTGGCTGCTACGGATCATTTGATTAGAATGAAATTTGGAATGGGTATACTTGACGATGACGATATGAATCACTTGAAAAATAAACGTATTCGTTCGGTTGCGGATCTGTTACAAGATCAATTCGGACTGGCTCTGGGTCGTTTACAACATGCGGTTCAAAAAACTATCCGTAGAGTATTCATACGTCAATCGAAACCGACTCCACAAATTTTGGTAACTCCAACTTCAACTTCGATTTTATTAATAACTACTTATGAAACCTTTTTTGGCACATACCCCTTATCTCAAGTTTTTGATCAAACCAATCCATTGACACAAACTGTTCATGGGCGAAAAGTGAGTTGTTTGGGTCCTGGAGGATTGACGGGGAGAACTGCAAGTTTTCGGAGCCGAGATATTCATCCTAGTCACTATGGGCGTATTTGTCCAATTGACACGTCCGAAGGAATCAATGTTGGACTTACTGGATCCTTAGCTATTCATGCGAGAATTGATCATTGGTGGGGATCCATAGAGAGTCCGTTTTATGAAATAT---CTGAGAAAGCAAAAGAAAAAAAAGAGAGACAGGTGGTTTATTTATCACCAAATAAAGATGAATATTATATGATAGCAGCAGGAAATTCTTTGTCGTTGAATCAGGGTATTCAGGAAGAACAGGTTGTTCCAGCTAGATACCGTCAAGAATTCCTGACTATTGCATGGGAACAGATTCATGTTAGAAGTATTTTTCCTTTCCAATATTTTTCTATTGGAGGTTCTCTCATTCCTTTTATTGAGCATAATGATGCGAATCGGGCTTTAATGAGTTCTAATATGCAGCGCCAAGCAGTTCCGCTTTCTCGGTCCGAGAAGTGCATTGTTGGAACTGGATTGGAACGCCAAACAGCTCTAGATTCGAGGGTTTCCATTATAGCCGAACGCGAGGGAAAGATCATTTCTACTGATAGTCACAAGATCGTTTTATCAAGTAAT---------------------GGGAAGAC---------TATAAGTATTCCTTTAGTTGCCCATTGGCGCTCTAACAAAAATACTTGTATGCACCAAAAACCTCGGGTTCCCCGGGGTAAATGCATTAAAAAAGGACAAATTTTAGCGGAGGGGGCTGCTACAGTTGGTGGGGAACTCGCTTTAGGAAAAAACGTATTAGTAGCTTATATGCCATGGGAAGGTTACAATTTTGAAGACGCAGTACTAATTAGCGAACGTTTGGTATATGAGGATATTTATACTTCTTTTCACATCCGAAAATATGAAATTCAGACTGATACGACAAGCCAAGGCTCTGCTGAAAAAATCACTAAAGAAATACCACATCTAGAAGAACATTTACTCCGCAATTTGGACAGAAATGGAGTTGTGATGTTGGGATCCTGGGTAGAAACTGGCGATATTTTAGTAGGTAAATTAACGCCTCAGATAGCGAACGAATCGTCGTATATCGCGGAGGCTGGATTATTACGGGCCATATTTGGCCTTGAGGTATCCACTTCAAAAGAAACTTCTCTCAAACTACCTATAGGTGGGAGAGGGCGCGTTATCGATGTGAAATGGATCCAGA-------GGGACCCCCTCGACAT-----AATGGTTCGTGTATATATTTTACAGAAACGTGAAATCAAAGTGGGTGATAAAGTAGCCGGAAGACACGGGAATAAGGGTATCATTTCAAAAATTTTGCCTAGGCAAGATATGCCCTATTTGCAAGATGGAACACCCGTTGATATGGTCTTCAATCCCTTAGGAGTACCCTCACGAATGAATGTGGGACAAATATTTGAAAGCTCGCTCGGATTAGCAGGGGATCTGCTAAAGAAACACTATAGAATAGCACCCTTTGATGAGAGATATGAGCAAGAGGCTTCAAGAAAACTTGTGTTTTCAGAATTATATGAAGCCAGTAAACAAACAAAAAATCCATGGGTATTTGAACCCGAGTACCCGGGAAAAAGCAGAATATTTGATGGAAGAACAGGAGATCCCTTCGAACAACCTGTTCTAATAGGGAAGTCCTATATCCTAAAATTAATTCATCAAGTTGATGAGAAAATCCATGGACGTTCTACTGGGCCTTACTCACTTGTTACACAACAACCTGTTAGAGGAAGAGCCAAGCAAGGGGGACAACGAGTAGGAGAAATGGAAGTTTGGGCTTTAGAAGGATTTGGTGTTGCTCATATTTTACAAGAGATACTTACTTATAAATCTGATCATCTTATAGCTCGCCAAGAAATACTTAGTGCTACAATCTTTGGAAAAAGAGTACCTAATTATGAGGATCCCCCAGAATCTTTTCGAGTGCTCGTTCGAGAACTACGATCTTTGGCTCTAGAACTGAAATCATTTCCTTGTTATCTGAGAAGAACTTCCGGGTTAATAGGGAGGGAAGTTTGAATGATCGACCAATATAAACATCAACAACTTCAAATTGGACTCGTTTCCCCTCAACAAATAAAGGCTTGGGCCAACAAAATCCTACCTAATGGGGAGGTAGTTGGCGAAGTCACAAGGCCCTCTACTTTTCATTATAAAACCGATAAACCAGAAAAAGATGGATTGTTTTGCGAAAGAATCTTTGGACCCATAAAAAGCGGAATTTGTGCTTTGGGAAATTCTCGAGCGAGCGGGGCTGAAAAAGAAGACGAAAGATTTTGCCAAAAATGTGGGGTAGAATTTGTTGATTCTCGGATACGAAGATACCAAATGGGATACATCAAACTCGCATGTCCAGTGACTCATGTGTGGTATTTCAAGGGTCTTCCTAGTTATATCGCGAATCTCTTAGATAAACCCCTTAAGAAATTAGAGGGCCTAGTATACGGT-----------------------------------------------------------------------------------------------------------------------------------------------------------------------------------------------------------------------------------------------------------------------------------------------------------------------------------------------------------------------------------------------------------------------------------------------------------------------------------------------------------------------------------------------------------------------------------------------------------------------------------------------------------------------------------------------------------------------------------------------------------------------------------------------------------------------GATTTCTCTTTTGCTAGGCCCGGCGCTAAAAAACCTACTTTCTTACGGTTACGAGGTTTATTTGAAGATGAAATTTCATCCTGTAACCACAGCATTTCCCCTTTTTTTTCTACCCCAGGCTTCGCAACATTTCGAAATCGGGAAATTGCGACAGGAGCAGGTGCTATTAGAGAACAATTAGCGGATTTGGATTTGCGAATTATTATGGAGAATTCCTTGGTAGAATGGAAGGAATTAGAAGACGAGGGGTATAGTGGAGATGAATGGGAAGATAGAAAAAGACAAATAAGAAAAGTTTTTTTGATTAGACGCATGCAATTGTCGAAACATTTTATTCAGACAAATGTAGAACCAGAATGGATGGTTTTATGCTTATTACCGGTTCTTCCTCCCGAATTGAGACCCATTGTTTATAGGTCTGGGGATAAAGTAGTGACTTCGGATATTAATGAACTTTATAAGAGAGTTATCCGTCGGAACAACAACCTTGCCTATCTATTAAAAAGAAGTGAATTAGCGCCAGCAGATTTAGTAATGTGTCAGGAAAAATTGGTACAAGAAGCCGTGGATACACTTCTTGATAGTAGGTCCCGTGGGCAACCACCGAGGGATGGTCACAATAAAGTTTACAAGTCACTTTCAGATGTAATTGAAGGTAAAGAGGGAAGGTTTCGTGAGACTCTGCTTGGGAAACGGGTCGATTACTCGGGGCGTTCTGTCATTGTTGTGGGTCCTTCGCTTTCATTACATCAATGTGGATTACCTCTAGAAATAGCAATAAAGCTTTTCCAACTATTTGTAATTCGTGATTTAATCAGGAAACGTGTTACTTCTAACGTCAGGATTGCTAAAAGGAAAATTTTTGAAAAGGAACCAATTGTATGGGAAATACTTCAAGAAGTTATGCGGGGACATCCTGTATTGTTGAATAGAGCACCTACCCTGCATAGATTAGGCATACAGCCCTTCCAACCCACTTTAGTAGAGGGGCGTACTATTTGTTTACACCCCTTAGTGTGTAAGGGCTTCAATGCGGACTTTGATGGGGATCAAATGGCTGTTCATCTACCTTTATCCTTGGAAGCTCAGGCGGAAGCCCGTTTACTTATGTTTTCTCATATAAATCTCCTGTCTCCCGCTATTGGAGATCCTATTTGCGTACCAACCCAAGACATGCTTATCGGACTTTATGTATTAACGATTGGAAATCGTCGAGGTATTTGTGCAAATAGATATA------------ATAGTTGGGGAAACTATCCAAATCAAAAAGTTACTTACAATAATAAT---------TATAAGTATACGAAGGATAAAGAACCACATTTTTCTAGTTCCTATGATGCACTGGGAGCTTATAGACAGAAACGAATCCGTTTAGACAGTCCTTTGTGGCTCCGATGGAAACTAGATCCACGCGTCATTGGGTCAAGAGAAGTTCCGATCGAAGTTCAATATGAATCTTTGGGGACTTATCATGAGATTTATGCCCACTATCTAATAGTGGGAAATAGAAAAAAAGAAATCCGTTCTATATACATTCGAACCACTCTTGGTCATATTTCTTTTTATAGAGAAATAGAGGAAGCCATACAAGGATTTAGCCAGGCCTATTCATACACTATCTAAATGGCGGAACGGGCCGATCTGGTCTTTCATAATAAAGAGATAGACGGAACTGCTATGAAACGACTTATTAGTAGATTAATAGATCATTTCGGAATGGGATATACATCCCATATACTAGATCAAATAAAGACTTTGGGCTTCCATCAAGCCACTACTACATCGATTTCATTAGGAATTGATGATCTTTTAACAATACCTTCTAAAGGATGGTTAGTACAAGACGCTGAACAACAGAGTTTTCTTTTGGAGAAACACTATTATTATGGGGCTGTACACGCGGTAGAAAAATTACGTCAATCCGTTGAGATATGGTATGCTACAAGTGAATATTTGAAACAAGAAATGAATTCGAATTTTCGGATAACGGATCCTTCTAATCCAGTCTATCTAATGTCTTTTTCCGGAGCCAGAGGGAATGCATCTCAGGTACACCAATTAGTAGGTATGAGAGGTTTAATGGCGGATCCCCAAGGACAAATGATTGATTTACCTATTCAAAGCAATTTACGCGAGGGACTTTCTTTGACAGAATATATAATTTCCTGCTATGGAGCCCGCAAGGGGGTTGTAGATACTGCTGTACGAACAGCGGATGCTGGATATCTTACACGTAGACTTGTTGAAGTAGTTCAACATATTATTGTGCGTAGAAGAGATTGTGGTACTATCCGAGGCATTTCTGTGAGTCCTCAAAACGGGATGACGGAAAAACTCTTTGTCCAAACACTAATTGGTCGTGTATTAGCAGACGATATATATATTGGTTCACGATGCATTGCCGCTCGAAATCAAGATATTGGAATTGGTTTAGTCAATCGATTCATAACTGCCTTTCGAGCACAACCATTTCGAGCACAACCAATATATATTAGAACCCCCTTTACTTGCCGGAGCACATCTTGGATCTGTCAATTATGTTATGGTCGGAGTCCCACTCATGGCGATCTGGTCGAATTGGGGGAAGCCGTAGGTATTATTGCGGGTCAATCAATTGGGGAGCCGGGGACTCAACTAACATTAAGAACTTTTCATACTGGTGGAGTATTTACAGGGGGTACTGCCGACCTTGTACGATCCCCTTCTAATGGAAAAATCCAATTCAATGAGGATTTGGTTCACCCCACACGTACCCGTCATGGGCAGCCTGCTTTTCTATGTTATATAGACTTGCATGTAACTATTCAGAGTCAGGATATTCTACATAATGTGAATATTCCGTCAAAAAGCTTTATTTTAGTGCAAAATGATCAATATGTAGAATCCGAACAAGTAATTGCGGAGATTCGTGCCGGAACGTCCACTTTGCATTTTAAAGAGAGGGTACAAAAGCATATTTATTCCGAATCAGATGGGGAAATGCACTGGAGTACTGATGTTTACCATGCGCCTGAATATCAATATGGTAATGTTCGTCGATTACCAAAAACAAGCCATTTATGGATATTGGCAGTAAGTATGTGCAGATCCAGTATAGCGTCTTTTTCGCTCCACAAGGATCAAGATCAAATGAATACTTA------TTTTTTTTCTGTTGACGGAAGATATATCTCTGACCTATCAATGGCTAATGATCAAGTAAGACACAAACTGTTGGATACTCTTGGTAAAAAAGATAGGGAAAT------TCTTGATTATTC---AAAGCCGGATCAAATCATATCCAACGGTCATTGGAATTTTGTCTATCCTTCCATTCTTCAAGAGAATTCGGATTTGTTGGCGAAAAAGCGAAGAAATAGGTTCGTCATTCCATTA------CAATATCATCAAGAACAAGAGAAAGAACTAATATCCTGTTTTGGGATTTCGATTGAAATCCCCTTTATGGGTATTTTACGTAGAAATAATATTTTTGCTTATTTTGACGATCCACGATACAGAAAAGAGAAAAAGGGCTCAGGAATTATTAAATTTAG---------------------------------------------------------------ATATAGGACCCTAGAGAACGGATATGGAACCCTAGAGGAAGACTCAGAGGACGAATACGGGAGTCCAGAGAACGAATATAGGACCC------TAGAGGAAGAATATGGGCCCCTA------------------------------GAGGACGAATATGGAACCCTAGAGGAAGAATATGGGCCCCTAGAGGAAGA---------------------------------------------------CTCAGAGGACGAATATGGAACTCTAGAGGAAGACTCAGAGGACGAATATGGAACTCTAGAGGAAGACT---------------CA------GAGGACGAATATGGA---------------------ACTCTAGAGGAAGACTCAGAGGACGAATACGGGAGCCCAGAGGAAGA---------CTCAGAGGACGAATACGGGA------------------------GCCC---------------------AGAGGAAGACTCAGAGGACGAATACGGGAGTCCAGAGGAAGATTCCATCTTTAAAAAAGATGGTTTGATTGAGCATCGAGGAACAAAAGAATTTAGTCTAAAATACCAAAAAGAAGTAGATCGGTTTTTTTTCATTCTTCAAGAACTGCATATCTTGCCGAGATCCTCATCCCTAAAGGTACTTGACAATAGTATTATTGGAGTGGATACACAACTCACAA------AAAATACAAGAAGTCGACTAGGTGGATTAGTCCGAGTGAAGAGAAAAAAAAGCTATACGGAACTAAAAATCTTTTCCGGAGATATTCATTTTCCTGAGGAGGCAGATAAGATATT------AGGTGGCAGTTTGATACCACCAGAAAGAGAAAAAAAAGATTCTAAGGAATCAAA------------------AAAAAGGAAAAATTGGATCTATGTTCAACGGAAAAAAATTCTCAAG---AACAAGGAAAAGTATTTTGTTTCGGTTCGACCTGCAGTCCCATATGAAATGGACGAAAGGAGAAATTTAGCAACACTTTTCCCGCAGGATCTCTTGCAAGAAAAGGATAATCCCCCACTTCGAGTTGTCAATTTTATT---------------------------------------TCTCATGAAAATAGCAAGTTAACTCAAAGAATTTATCACACGAATAGTCAATTCGTTCGAACTTGCTTAGTAGTGAATTGGGAACAAGAAGAAAA---------AGAAGAGGCTTATGCTTCCCTTGTTGAGGTAAGAGCAAATGATCTGATTCGCGATTTCCTAAGAATTGAGTTAGTCAAG------TCCACTATTTCGTATACAGCAAGAAGGTACGATAGGATAAGTTCAGGACCGATTTCCAATAATAGGTTAGATTGCACCAATACCAATTCCTTTTATTCCAAGGC------GAAGATTCAATCACTTAGCCAACATCAAGGAGCTATTGGCACCTTGTTGAATCGAAATAAAGAATACCAATCTTTGATGATTTTGTCGGCATCCAATTGTTCTCGAATTGGTTTATTCAATAATTCGAAATATCCCAATGCGGTAAAAGAATCGAATCCTAGAATTCCTATTCGAGATATTTTTTGGCCCTTAGGCACTATTGTACCTAATATATCGAATTTTTCTTCATCTTACTACTTACTAACGCATAATCAGATCCTGTTAAAGAAATATTTGTTACTTGACAATTTGAAACAAACCTTCCAAGTACTTCAAGGACTTAAATACTCTTTAATAGATGAAAATAAAAGGATTTTTAATTCCGAT------AGTAACATTATGTTGAATTCATTCCATTTGAATTGGCACTTTCCCCATCATGATTATTGTGAGGAGACATTGGCAATAATTCAACTTGGACAATTTATTTGCGAAAATGTATGTCTATTTAAAT------CGCACATAAAAAAATCTGGTCAAATTTTCATTGTTAATATTGATTCCTTTGTTATAAGATCAGCTAAACCTTATTTGGCCACTACAGGAGCAACTGTTCATGGTCATTATGGAGAAACCCTTTACAAAGGGGATAGGTTAGTTACGTTTATATATGAAAAATCGAGATCTAGTGACATAACGCAAGGTCTTCCAAAAGTAGAACAAATCTTCGAAGCGCGTTCAATTGATTCACTATCGCCGAATCTCGAAAGGAGAATTGAGGGTTGGAACGAGCGTATACCAAGAATTCTTGGAATCCCCTGGGGATTCTTGATTGGAGCTGAGCTAACCATAGCCCAAAGTCGTATCTCTTTGGTTAATAAGATCCAAAAGGTTTATCGATCCCAAGGGGTACAAATCCATAATAGACATATAGAGATTATTATACGCCAAGTAACATCAAAAGTGCGGGTTTCCGAAGATGGAATGTCTAATGTTTTTTCACCTGGGGAATTAATCGGACTATTGCGAGCGGAACGAGCAGGGCGGGCTTTGGATGAATCTATCTATTATCGGGCAATCTTATTGGGAATAACAAGAGCTTCCCTGAATACCCAAAGTTTCATATCTGAAGCAAGTTTTCAAGAAACTGCTCGAGTTTTAGCAAAAGCAGCCCTACGAGGTCGTATTGATTGGTTAAAAGGCCTGAAAGAAAACGTAGTTCTGGGGGGGATTATACCTGTTGGTACCGGATTCCAAAAATTTGTGCATCGTTCACGACAAGACAAGAACCTTTATTTCGAAATAAAAAAAAAAAATAGATTCGTGTCAAAAATGAGAGATATTTTGTTTCTCCATACAGAATTAGTTT---------------------CTTCTGACGTAACAAACAATTTC---------------CATGAAACATCAGAACCATCATTTATGCGATTTAATGATACATAA----------ATGACAAGAAGATATTGGAACATCAATTTGAAAGAGATGATAGAAGCGGGAGTTCATTTTGGTCATGGTATTAAGAAATGGAATCCTAAAATGGCCCCTTACATCTCGGCAAAGCGTAAAGGTACTCATATTACAAATCTCGCTAGAACGGCTCGTTTTTTATCAGAAGCTTGTGATTTAGTTTTTTATGCAGCAAGTCAGGGAAAAAGCTTCTTAATTGTTGGTACCAAAAAAAGAGCAGCGGATTCAGTAGCATCAGCTGCAATAAGGGCTCGGTGTCATTATGTTAATAAGAAATGGTTCAGTGGTATGTTAACGAATTGGTCAATTACGAAAACTAGACTTTCTCAATTTAGAGACTTAAGAGCAGAAGAAAAGATGGGAAAATTCCACCATCTCCCAAAAAGAGTATGTAGCAATC-TGAAGAGAAAATTATCTACTTTGCAAAGATATCTCGGCGGGATCAAATATATGACGAGGTTGCCTGACATTGTGATCGTCCTTGATCAGCAAAAAGAGTATATAGCTCTTCGGGAGTGTGCCATTTTGGGGATTCCTACTATTTCTTTAGTCGATACAAATTGTGACCCAGATCTCGCGAATATATCGATTCCAGCCAACGATGACACTATGACTTCAATTCGGTTGATCCTTAACAAATTAGTATTTGCAATTTATGAGGGCCGTTCTCTCTATATAAGAAATCGTT---------GAATGGGACAAAAAATAAATCCACTTGGTTTCAGACTTGGTACAACCCAAAATCACCATTCCTTTTGGTTCGCACAACCGAAAAATTATTCTGAAGGTCTACAGGAAGATAAAAAAATACGTAATTGTATCAAGAACTATATA------CAAAAGAATAGGAAAAAAGGCT---CGAATAGAAAAATAGACTCAGACTCAAATTCCGAAGTAATTACACATAATAGAAAAATAGACTCAGGCTCAAGTTCTGAAGTAATTACACATATAGAAATTCAAAAAGAAATCGATATGATCCATGTCATAATCCATATTGGATTCCCAAATTTTTTAAAGA------AAAAGGGAGCAATCGAAGAATTAAAAAAAAATCTACAAAAGGAAGTTAATTCCGTAAACCATAAACTTAATATTGCTATCGAAAAAGTTAAAGAGCCTTATAGACAACCTAATATTCTTGCAGAATATATAGCTTTCCAATTAAAAAATAGAGTTTCATTTCGAAAGGCAATTAAAAAAGCCATTGAATTAACTAAAAAAGCAGATATAAAGGGAGTCAAAGTAAAAATTGCGGGCCGTCTCGCGGGGAAAGAAATCGCACGTGCTGAATGCGTCAAAAAGGGTAGACTTCCCCTACAAACAATTCGCGCTAAAATTGATTATTGCTGCTATCCAATTCGAACTATCTATGGAGTATTAGGTCTAAAAATTTGGATATTCGTAGACGAAGAATAAATGTCCCGTTATCGAGGACCTCGTTTCAAAAAAATACGCCGTCTGGGAGCTTTACCAGGACTCACTAGAAAAACACCTAAATCCGGAAGTAATCTGAAAAAGAAATTCCATTCTGGGAAAAAAGAACAATATCGTATTCGTCTTCAAGAAAAACTTCAATTGCGTTTTCATTATGGTCTGACAGAACGACAATTACTTAGATATGTCCATATCGCTGGAAAAGCAAAAAGGTCAACAGGTCAGGTTTTACTACAACTACTTGAAATGCGTTTGGATAATATCCTTTTTCGATTGGGTATGGCTTCAACCATTCCTGAGGCCCGGCAATTAGTTAACCATAGACATATTTTAGTTAATGGTCGTATAGTCGATATGCCAAGTTTTCGTTGCAAACCCCGAG------TTACTACGAAGGATAACCAAAGATCAAAACGTCAGATTCAAAATTCTATTGCTTCATCCGACCAGGTGAAATTGCCAAAGCATTTGACTATTGACACATTGCAATATAAAGGACTAGTAAAAAAAATAATAGACAGGAAGTGGGTCGGTCTGAAAATAAATGAGTTGTTAGTTGTAGAATATTACTCTCGTCAGACTTGAATGTCACGTCGAGGTACTGCAGAAAAAAGAACTGCAAAATCCGATCCAATTTTTCGTAATCGATTAGTTAACATGGTGGTTAACCGTATTATGAAAGACGGAAAAAAATCATTGGCTTATCAAATTCTCTATCGAGCCGTGAAAAAGATTCAACAAAAGACAGAAACAAATCCACTATTGGTTTTACGTCAAGCAATACGTAGAGTAACTCCCAATATAGGAGTAAAAACAAGACGTAATAAAAAAGGATCGACGCGGAAAGTTCCTATTGAAATAGGATCTAAACAAGGAAGAGCACTTGCCATTCGTTGGTTATTAGAAGCATCCCAAAAGCGTCCGGGTCGAAATATGGCTTTCAAATTAAGTTCCGAATTAGTAGATGCTGCCAAAGGGAGTGGGGGTGCCATACGCAAAAAAGAAGCGACTCATAGAATGGCAGAGGCAAATAGAGCTCTTGCACATTTTCGTTAATTACCATATATAACATAAGATTTCTCCTCCAATTCTATTTAGTCGAGCTTCTCGATCTGTCATTATACCTCGAGAAGTAGAAAGAATAGCAATTCCCATTCCGCCCAAAATCTTAGGAATTCCTTGATAGTTGGCATAAATTCGTAAGCCGGGTCGGCTGATACGCTTTAAAAAGGTTCTAGTTCTATATATTCCTTTTCTAGTCTTTCTCTTTTGATGTCGCAGAGTTGAAACCAAGAAATATTTGTTACTTTCCTGATGTTTCCGAACACTTTCAATAAAACCCTCTCGTAGAAGTATTTTAACAATGTTTTCGGTAATATTTGTAGATGCTACTCGAACCGTTCCTTTTTTATTCATGTCTGCGTTTCTTATAGAGGTTAGTAAATCAGCAATAGTGTCCTTGCCCAT-TTACAGACGTCTTTTTTTAGGAGGTCGACATCCATTATGCGGCATAGGCGTTACATCGCGTATACAACTTAATCGTACACCACTTTTAGCAATGGCTCGTAATGCGGCATCTCTTCCGCTACCAGCACCCTTTACCATAACTTCTGCTCGTTGCAGACCC---------ACTGTACGAATAGCATCTACTGCTGTTCTTTGACCAGCATAGGGTGATGCTTTTCTTGAGCTTTTGAATCCACAAGTACCCGCGGAGGACCAGAAAACCACCCGACCTTGTAGATCTGTAACTGTTATAATGGTATTGTTGAAACTAGCTTGAACATGAATAACCCCTTTTGTTATTCTACGTGCACTCTTACGTAAACTAAAACGCGCATTCCTACGCAAACCAATACGCACTCTCCTACGTGAACCAATTCTTGGTATAGCTTTTGTCATATACACCCTAGCACATGTTCCTCGACGCTGAGGACATCCCTTAAGAGCGGCCGATTTTCTAGCATTTCGTATTGGCTGTCTTGCGTTTCTAATAAGTTGTTTAACAGTTGGCATTTATTTTTTTGGCTTTTTGACCCCATATTGTAGGGTGGATCTCGAAAGATAGGAAAGATCTCCCTCCAAGCCGTACATACGACTTTCATCGAATACGGCTTTCCACAGAATTCTATAGGGATCTATGAGATCGAGTATGGAATTCTGTTTACTCACTTTAAATTGAGTATCCGTTTCCCTCCTTTTCCCGCTAGGATCGGAAATCCTGTATTTTACATATCCATACGATTGAGTCCTTAGGTTTCCAAAATAGTGTAATGGAAAAAGAAGTGCTTCGAATCATTGCTATTTGACTCGGACCTGTTCTGAAAAAGTCGAGGTATTTCGAATTGTTTGTTGACACGGACAAAGTAAGGGAAAACCTCTGAAATAATTTCCATATT-GACCTTGGACATATAAGAGTTCCGAATCGAATCTCTTTAGAAAGAAGATCTTTTGTCTCATGGTAGCCTGCTCCAGTCCCCTTACGAAACTTTCGTTATTGGGTTAGCCATACACTTCACATGTTTCTAGCGATTCACATGGCATCATCAAATGATACAAGTCTTGGATAAGAATCTACAACGCACTAGAACGCCCTTGTTGACGATTCTTTACTGCGACAGCATCTAGGGTTCCTCGAATAATGCGATATCTCACACCGGGTAAATCCTTAACCCTTCCTCCTCTTACTAATACTACAGAATGTTCTTGTAAATTATGGCCAATACCAGGTATATAAGCAGTGATTTCAAATCCAGAGGTTAATCGTACTCTGGCAACTTTACGTAAGGCAGAGTTGGGTTTTTTGGGGTTGATAGTTTACCAACTGGATCTTGTTGCACCCGGTAACAAACATGCATAAACCATTTCTCGAAGTATGTGTCCGGATAGCCCAAAGTCTCGATAGTTAGCTCTAGGTCTTCCGGTCAAAAAACAACGTCGATGAAGGCGTGTAGGTGCACTATTACGTGGTAGGGATTGCAATTTTTTTTGCATTTTCTTTTTTTCACTAAAACTC------GAAACTTTG------CTTATCTTTTTTTTTGAGGATCGACGAATCAAATGATATTTCTGTTCTAATTTCTGCCGCTTCTTCTCCCTCTGAATCAAACTTTTTCTTGCCAT---------TTACGTGCTCCCGAATATCCAACTGACTGATTAATTTCTTATAACGTACTCTATTTTTCTTTGCCAAATAAGCCAGCAAACGTTGACGTTTTCCCAAAAGTCTTCGTAGACCTCTTTCCGATAAAAAATCTTTTTTGTGTAATTCCAAATGTGAAGCAAGTCTCCGTATCTTATTGGTGAAACTGAATACTTGAAATTCAACAGAACC------CCTGTTTTCTTCTTTTTCTTCTTTAACCATAAAT----------------------CCTAAAATTTTTCTACCTCCTTTCTTTTT------------CAT--------------------------------TTAACTCAAAGTTC------TTTCTTTATCTTTAAAGAATTCTGCCTTCCTTAAAATATCATAAACAGTTCTTGTAGGTTGAGCACCCTTTTCAAGGAAATAGAGAATAGCTGGAATATTTAAACAAGTTTGATTCTTTATCGGATCATAAAAACCTACTTTTCGAAGATCTCTTCCTTCTCTTCGAGATCGAACATCAATTGCAACGATTCGATAGACAGCTTATTGGGATAGATGTAGATAAACAATG---CCCCCCCTAGAAACGTATAGGAGG-TTTTCTCCTCATACGGCTCGAG-------AAAAATGATTCGAATT----------------TCTGTCTA----TAATA-----------CAAGTAGATATAAATTAGACTATAC----------------------------------------------------AGAAAAAATAAATTGCATTTATACTCGTGAC-TCAAGTTGGGTAATTTTGACTGATAGAGTTCAAAG-GAAAAAATCCTTCGAAATTTTTTGAGTCGTCTTTAAACTCTTTTCTTTGTCTCATCTCGAACGAATCGATTCTCGAACGAATTGACTTTT--ATTCC-TTATTCTGATCCAATTC-----------------TATTGTTGATGTTGAGACAATTGAAAATCGTGTTTACTTGTTCCGGAATCCTTTATCTTTAATTTGTGAAATCCTTGGGTTTAGACATTACTTCGGGAATTCGTATTCTTTTTTCTTTCAAAAGAGTAGCAACATACCCTTTTT---------TCTTATTTCCTTCTATAA--AAAAAGCATTTACC---TCTTCTATAGAAAT----------AGAA-ATCGAATATGAACGATTGA------TTC-----TGATAGACTTTTAAT----CG-----------------AAATAGTTTTACCA-------ATCTTCCTAAATT--GGACTTTCT--------------CCTT-ATTTTAACCTTTCGATTTC------------TATTCTATAT--------------------TAAGGATAGACTGACAAAGTTGGCCTAATTT----ATTAGTTTTCACTAACCCTAGATTCTTTCCC----TTGATAAA-----AAATAAA-----TTCTGTCCTCTCGAGCTTCATCATGTACTAT-------------TTACTT----ACAAACAACCCAGCACAAATTCGGTTCGGGAA-GAATAGAACAAACTATGTCGAGTCAAGAGCATCTTCATTACTATGGAAAATGATGGATAGCAAAATCCACAATCGATCATGTCCTTCAAGTCGCACGTTGCTTTCTACCACATC-----------GTTTTAAACGAAGTTTTACCAT------------------------------------------------------------------------------------TTGGA---------------------TAAATCCAAG---------CAACCTTTTCAAAAATACAAGCGATCTTTTCGTGGGCGTTTGCCCCC------GTCGGGGGATCGAATCGATTATAGAAGCATGAGTTTAATTAGTCGATTTATTTTTTAACAAGGTAG---TTTTACTATACGAGTAAATAGATTGACCTTGAAACAACAACGATTAATTACTATTGCTATAAAACAAACAAGCTCGTATTTTTTCTTTGTTACCTTTTATTAATAATGAGAAAGAATTTGAG------AGAGCCGAGTCGATCTCAA------------------GTCCTAAAACCAGAAAGAAATAG--GGACTCCTCAATTGACTCAAAACTCCAATCGGAACTCA---------------------ACCTCAGA---------------------------------------------------TTGATGTTTTAACGACGAGATTTCGTATCGTTACGACGAGATTTAGTATCCTTTCTTGCACTTTCATAACTCGTGAAATTCCGAGTAGGCACGAATTCCCCCAATTTATGACCTACCATAGGATTTGTTATGTAAATAGGTATATGTTCCTTTCCATTATGAATCGCGATTGTATGGCCAACCATTGTGGGTAGAATGCTAGATGCCCGGGACCACGTTACTATTGTTTCTTTCTCCTCCTTCATATTGACCTTTTCGATTTTTACCAATAAATGATGAGCTACAAAAGGATTCTTTTTTTTT---CGTGTCACATTATTCAAATTCAAAGCGCTTCGTGATCTTCAACCAATTATGTGCTTCAATATAATTACCCGGAGTAAGCGCTATAGCTTGTTTCCAATACTCAGCAGCTTGATCAAACCAAGCTTCCGCAATTTCCGAATCGCCCTGTAGAATGGCCTGTTCTCCTCGGTTGGAATAGGCAGTTCCTTCCCCTAGAACCGTACTTGAGAGTTTCCTACCTCATACGGCTCAGAAATTG------------------CTATCTTAATTTCCCC--------TATCTT-AACTGAATTCGATTTCTCAAAAATCTATC--------CAATTTCTTCTTGGGTTAATTTCTTCTTGGGTTAAGCAGAAGAAGTTAATTACCTAAGTTTCAAACTCT-AA--TTTTGGTCAAT------AATCAGTTTGATCTTTTCTCCCACCTTCAGAAGAATGAAGCATAGATAGTCC---------TA------------------------TATCCTTCGTTCGAATCTTCTGAAAGGTAACTATCCCGG---------TTTCATATATGAAATTT-----------CTATAGAATCCTTGAAAAAGACTTTT--------C-----CC-------------ATAAG-AAAGAAAAAAGAACTTACTATCTTTGGGATTTGATACTACACCG-------CTGCTTAATACCTTAGTGGATCGACTCTATTACATAAGCGGATTCCTAACTTTTGTCCCAT-ATCATGGCATAAGTAAGCAG-TTTTTTTTTTAGTTGTATCGACCCAATCGCTCACTA----ATTGATCTTTACGGTGCTTCC----TATATCAATTTGAG--CCTTTATCCATAGA-GTAGTAGTATAGGCTATA----------CTTTC-----------CTCCT-ATTTTGGTTCTCGTGAAGTGTCTTTCCTTGCTACAGCTGATAGATCA--AAATCGTTGTTTT-GACGATCCC-TATGTAGAAAGCCC-TTTTTCT-----------------------------------------------------------AGTATTTACTAGCTAATGTGATCCTTTC--TTTTTTTTCTTCTTTCTATAGTGGAGATAGTCGCACGTAATGACAGATCACGGCCATATTATTAAAAGCTTGCGGTAAGAAGGGGTTTCGTTCTAGTGCCCGGAAATAATATTCCAAAGCCTTTGTATGCTCTCCATTGCTTGTGTGTATAAGACCTATGTTATAGAGTATATAACTTCGATCATAGGGATCAATTTCTGGTCGCGTAGCTTCATAATAATTCTGCAAAGCTTCCGCATAATTTCCTTCGGATTGAGCCAACATCCGTTACGGTCGTTCATTCT-----ATTCAAAAAATCTCCGTTCCAGAACCGTACATGAGGTTTTCATCTCATAC--------------------------GGCTCCTCCC----TTCTGTAC-----ATAGTACTAAGCGAAATAATCTATAGAATAAAAATCGAATTAGTCCCATCTGATTATGAACCGAAAGGGGCTGGTATTTTTACAAGAAATCTCTAGCCAACCTTCCCGCAAGAGGTTTTTTCTTAACACCAATTAATTCTATTAATGCTAGAGGAAAACGATAGCTCCAAGAATTTCTTTGTTCTCAACGCTTCCTATTTACAGGAATTAGCCACTTCAACGATCTTTGATGGTTA-TAGGGGTATCCAAAGTACAAACCTGATGGTTGTTTGTTGTCCCAACCATTCTTGCCAGCCCTGATACCGATCAGGAAAGGGCTAATT---------TCTAACAAAGTTTTTCTCTTGTTGA----TTCCTATTTCTAGGTGTAGTGCTTTTCTCCCCTATGCTGCCTAT-----TGGTACTA--GTAGAGTAGGATTGGCCTGTATGTAATACAG-----AACCTATACTGTAGGTGTAACCTTTCGCTCAATACTCAAATCTACAATTGAAGCATCTGAGGCTGCATCAATCGAGGATACACGACAGAAGGAATTGTTAGATCTCCAAACTT--CATCTCACCTTCACCAAGCGTGG----GTTTCCTTTACTAATTTT-------CTTCTCTCTATG-CGAAC--CGCCTCTC-----TTTCTCGTAAGACTGAGGTG----TAGGGCTAAAAAAACAATAAAAAGAGTCAAATCGTACCATCTCTATAAGTCAAATCGCACCATCTCTGTAATAAGTAAATGCCCTTTTTTCTCCTGAGGTTGTCGGAATTATTCGCAATAAAATATCGGCTACAATTGAGGAGGTCTTATCAATAAAATTTCCATTTATACGGGATCTAGGCATAATTATAATATGAATTGGCGATCAGAACATATATGGATAGAACTTCTAAAGGGTTCTCGAAAAAGAGGTAATTTTTTCTGGGCCTGTATTCTTTTTCTAGGTTCACTAGGATTCTTAGTGGTTGGAGCTTCCAGTTATCTTGGTAAGAATATGATATCCGTATTTCCATCTCAACAAATTCTTTTTTTTCCACAGGGGGTCGTGATGTCTTTCTACGGAATTGCGGGCCTATTCATTAGCTCCTACTTGTGGTGCACTATTTTGTGGAATGTAGGCAGTGGTTATGACCGATTCGATAGAAAAGAGGGAATAGTGTACATTTTTCGTTGGGGATTCCCTGGAATAAAACGTCGCGTCTTCCTTCGATTCCTTATGCGGGATATCCAATCAATTAGAATTCAGGTTAAAGAGGGTCTTTACCCTCGTCGTATCCTTTATATGGAAATCCGAGGCCAGGGGGTCATTCCCTTGACCCGTACTGATGAGAAGTTTTTTACTCCACGAGAAATTGAACAAAAAGCTGCCGAATTGGCCTATTTCTTGCGCGTACCAATTGAAGTATTTTGA--
>Zizania_aquatica
----------------------------------------------------------------------------------------------------------------------------------------------------------------------------------------------------------------------------------------------------------------------------------------------------------------------------------------------------------------------------------------TAGAGAAAAAAACTAAAGGAAAATGAATGAAAAAAGACAGACAGAGTTTGGAAGTTAGACCCCTTTATAAGAATCTCTTTCA-----AAAAAGAGGACATTTTGAAACGATTAACAGGCGTAATCGTGAGTCAACAAGTGACTCGAACTGCCTGTAAGAAAAGAGAATTG---ATTTTCAAAATGGTAGAACTGGATGAGGAAGTTTTCTATAACCCTGATGAAGAGG---------------TAGTTTTAGTTTAGGACTCCGATCAAGCGCGAGAAGTCGTTCATTTCAGATTGGACCACTATAGAATCTGGACCCATCGT---------------------------------------------------------------------------------------------------------AGAGACGTTCA--------------AAAGGATCCTGATGGTAAGAATCATACTTTCGCGGAACTCTAGGGCTATAGGCTTCAACGCG---------GTAGACGTTTTGTTCCGAATTTTTCCGGACCAAAT-----CTTTGATCCAATGATACAATGAATTTTTTC------TATTCACAAAGAAAAAAGA----TTCGGAATCGCAATGC----TACTATACGCATCCGGAGGAGTA------------------------------------------------------------------------------------------------TTCGGAATAATATT------------CTTATATAATCCAT-------TTTTGCGCGGGGTCTTACTAACAGGACTTCGCTGCACGAGACAAG----TATTCGTCGAAAAGCTAACGTCACCCGGTATTTTCATACCCTT--TTGGGGTGGTATATCCCCTTACAAAGTCTAA-GGGGTAGTATTAGATCTGTAGTTAGGTAAAAGAATTTGCC-----CTTTGATTGAGTATGCTATTTTTCCTCCTTTACCGCGCATTATTGTATGCGCTTC-------CAGAGGAGCATGTATGCAGGGAGAAAATTACAGCTTAATAAAAA----------AGTTTCAACTTTATGGCAATATCAATCAACTAAAAAG---CCCTATGTATCAATCCT---------TACAACGGGTCGGATA-----AG----AGTTTCGGTAT------GCTGGGGGATATCCTTATTTCAGAACCTGATATGCATTTTGCGTTTGT-GGGGTCCGGGAGTGGTTGAATAAGTATTGCATGTGGAAGGGAGTAGA---C-----GAAAATGATTTTG----TGAAATAGGCGCATTCGACT--AAGTCGTACTGAGACCTT------TTTTAAAGGATATTTTGAAAGAGGTA----TTTCATTTTCACAATCGCTCTCTTTTGAATCCAATTTCAAG-------ATGGCAACCCTTCGAGTCGACGAAATTCATAAAATTCTCCGCGAACGTATTGAACAATATAATAGGAAAGTTGGGATTGAGAATATCGGTCGCGTAGTTCAAGTGGGGGATGGGATTGCTCGTATTATAGGTCTTGGTGAAATAATGTCAGGTGAATTAGTCGAATTTGCAGAAGGGACTAGGGGTATTGCTCTGAATTTGGAATCCAAAAATGTTGGGATTGTCTTAATGGGCGATGGGTTGATGATACAAGAGGGCAGTTTTGTAAAAGCAACAGGAAGAATTGCTCAGATACCCGTGAGCGAAGCTTACTTGGGTCGTGTTATAAATGCTCTGGCTAAACCTATTGATGGGAGAGGCGAAATCGTAGCTTCCGAATCTCGCTTAATTGAATCCCCTGCTCCGGGTATAATTTCCAGGCGTTCTGTATATGAACCCCTTCAAACGGGGCTTATTGCTATCGATTCGATGATCCCCATAGGGCGCGGTCAGCGAGAGTTAATTATTGGGGACAGACAAACTGGCAAAACAGCAGTAGCCACAGATACTATTCTCAATCAAAAAGGGCAAGATGTAATATGTGTTTATGTAGCTATCGGTCAAAGAGCATCCTCCGTAGCTCAAGTAGTAACTACTTTCCATGAGGAGGGAGCCATGGAATACACTATTGTAGTAGCTGAAATGGCGGATTCACCCGCTACATTACAATACCTCGCTCCTTATACGGGAGCAGCCCTGGCTGAGTATTTTATGTACCGTGAACGGCATACTTTAATAATTTATGATGATCTCTCCAAACAGGCACAAGCTTATCGCCAAATGTCCCTTCTATTAAGAAGACCCCCCGGCCGCGAAGCTTATCCAGGAGATGTTTTTTATTTGCATTCACGCCTTTTAGAAAGAGCCGCTAAATTAAACTCTCTTTTAGGGGAAGGAAGTATGACCGCTTTACCAATAGTTGAGACTCAATCTGGAGACGTTTCTGCCTATATTCCTACTAATGTAATCTCCATTACAGATGGACAAATATTCTTATCCGCAGATCTATTCAATGCCGGAATTCGACCTGCTATTAATGTGGGTATTTCCGTTTCCAGAGTGGGATCCGCGGCTCAAATTAAAGCCATGAAACAAGTAGCTGGCAAATCAAAATTGGAATTAGCTCAATTCGCGGAGTTACAAGCTTTTGCACAATTCGCCTCTGCTCTCGATAAAACAAGTCAGAATCAATTGGCAAGGGGTCGACGATTACGAGAATTGCTTAAACAATCCCAATCAAGCCCTCTCCCAGTGGAAGAGCAGATAGCTACGATTTATACCGGAACGAGAGGATATCTTGATTCCTTAGAAATTGGACAGGTAAAGCAATTTCTGGATGAGTTACGTAAACATCTAAAAGATACTAAACCTCAATTCCAAGAAATTATATCTTCTAGCAAGACATTCACCGAGGAAGCGGAAATCCTTTTGAAGGAAGCTATTCAGGAACAGCTCGAACGGTTTTCCCCTCAGGAACAAACATAAATGAGAACCAATCCTACTACTTCTCGTCCCGGGGTTTCTGCAATTGAAGAAAAAAGTACAGGGCGTATCGATCAAATTATTGGACCCGTGCTGGATGTCACTTTTCCCCCCGGTAAGTTACCTTATATTTATAACGCTTTGGTAGTCAAGAGTCGAGACACTGACGGTAAGCAAATTAATGTGACTTGTGAGGTACAACAATTATTAGGAAATAATCGAGTTAGAGCCGTAGCTATGAGTGCTACAGACGGGTTGATGAGAGGAATGGAAGTGATTGACACGGGAGCTCCTCTCAGTGTTCCTGTCGGTGGAGCTACTCTCGGACGAATTTTCAACGTTCTTGGGGAGCCTGTTGACAATTTGGGTCCTGTCGATACTAGTGCAACATTCCCTATTCATAGATCCGCGCCTGCCTTTATCGAGTTAGATACAAAATTATCCATCTTTGAAACAGGTATTAAGGTGGTCGATCTTTTAGCTCCTTATCGGCGTGGAGGAAAAATCGGACTATTTGGGGGAGCTGGAGTAGGTAAAACAGTACTCATCATGGAATTAATCAACAACATTGCTAAAGCTCATGGAGGCGTATCCGTATTTGGCGGAGTAGGGGAACGGACTCGTGAAGGAAATGATCTTTATATGGAAATGAAGGAATCCGGAGTAATTAATGAAAAAAATCTGGAGGAATCCAAGGTAGCTCTAGTCTATGGCCAAATGAATGAACCCCCAGGAGCTCGTATGAGAGTTGGTTTGACTGCCCTAACTATGGCGGAATATTTCCGAGATGTTAATAAGCAAGACGTGCTTCTATTCATCGATAATATCTTTCGTTTTGTTCAAGCAGGATCGGAGGTATCCGCCTTATTAGGGAGAATGCCCTCCGCAGTGGGTTATCAACCTACTCTTAGTACAGAAATGGGCTCTTTGCAAGAAAGAATTACTTCTACCAAAAAGGGATCTATAACTTCGATCCAAGCGGTTTATGTACCTGCGGACGATTTGACCGACCCTGCTCCTGCCACAACATTTGCACATTTGGATGCTACTACCGTACTTTCCAGAGGATTAGCTTCCAAGGGTATTTATCCTGCAGTAGACCCTTTAGATTCAACCTCAACTATGTTACAACCTCGGATCGTTGGCAACGAACATTATGAAACTGCGCAAAGAGTTAAGGAAACTTTACAACGTTACAAAGAACTTCAGGACATTATCGCAATTCTTGGGTTGGATGAATTATCGGAAGAGGATCGTTTAACTGTAGCAAGAGCACGAAAAATTGAGCGCTTCTTATCACAACCGTTCTTTGTGGCAGAAGTTTTTACCGGTTCTCCAGGAAAGTATGTTGGTCTTGCAGAAACAATTAGGGGATTTCAACTAATCCTTTCCGGAGAATTAGACGGCCTACCCGAACAGGCTTTTTATTTGGTGGGTAACATCGATGAAGCTAGCACGAAAGCTATAAACTTAGAAGAGGAGAACAAATTGAAGAAATGAATGAAATTAAATCTTTATGTACTGACTCCTAAGCGAATTATTTGGGATTGTGAAGTGAAAGAAATCATTTTATCTACTAATAGTGGCCAAATTGGCGTATTACCAAACCATGCCCCCATTAACACAGCTGTAGATATGGGTCCCTTGAGAATACGCCTCCTCGACGATCAATGGTTAACGGCGGTTCTGTGGAGCGGTTTTGCCAGAATAGTTAATAATGAGATCATCATTTTAGGAAATGATGCGGAACTGGGTAGTGACATTGATCCGGAAGAAGCTCAACAAGCACTTGAAATAGCCGAAGCTAACGTGAGTAGAGCTGAGGGTACGAAAGAATTGGTTGAAGCGAAGCTAGCTCTCAGACGAGCTAGGATACGAGTCGAGGCTGTCAATTGGATTCCCCCATCTAATTGAATGAAAAATGTAACCCATTCTTTCGTTTTTTTAGCTCACTGGCCATCCGCTGGGAGTTTCGGGCTTAATACCGATATTTTAGCAACAAATCTAATAAATCTAACTGTAGTGGTTGGTGTATTGATTTTTTTTGGAAAGGGAGTGTGTGCGAGTTGTCTATTTCAAGAATAGATTGGATCTATCCGGCTGCACTATAGAATATT---------------TTTTAGTATTTTTC--GGATAAAATAAATAAG-AAAAGGGTGCACGATCTCGACGAATTACTTCTGAATAAATTCAGAAATCATATGGAAGAACCATAGCATTTCGCGACCCATTGGTAAATCACCTTTGATTC----TCT-----ATAGACCAATAATATGAGACCATTAACACGGTTAAAGCT-AAACTGCTTGAAGTCTAGGC--AAAAGG-----GGGTACTCTTTCTAC-----------AACTATA-T----TAG-------------TATTAGTACCGAAATGCTTTAAACG-GGAAATAGCTAATGTAGAATTTA------TCTGATATAGAACACTCATATCGATAAAAGGGTTTGAACTATTTACTAG-A--------GGGG---CACCCTGCCCTTTTTTATCCAATGCCGAATCGACGACCTATGTAT------AAAAAAAAGAGAAAGTTTTTGGATTTGAAGA------------AAA-------AAATAGGAATTCTATCCATTTT-------C------ATTTAT---------TTAGTTAGTTTTTCTTAATGAAA--TTGAAAAAACTAACTAAA-----------------TAAATGAAAATACAAATAAAGAAACAACTTTGCTGACCGTGATAGATTTTTA-----TCTAGGCGGAAGAGTCC-----TCTTAATATTT--------ATCTAGTCTT---------ATAGGGGTTTCGGTATATTGAAATATAAACAGAAAAGAGAGGATAGAGGATAGGCTCATTACAT------TAAAAAAAAGATATGGAAGTAGCCAT----AGCAAA-----------AAAAG-AAAAA----AAGGAGCGTGAGAGCCAAATGAATCGAAAGATTCATGTTTGGTTCGGGAAGAGATCATAAAAGTTGTAAACT-----T-AATAGCAAGGTAATCTACTTTCATTAAAAGATTTATTAGATAATCGAAAACAGAGGATCTTGAGTACTATTCGAAATTCGGAAGAATTGCGTAGAGGGACCGTTGAGCAGCTCGAAAAAGCTCGAATTCGATTACAGAAAGTCGAACTAGAAGCGGATGAGTATCGAATTAATGGATACTCTGAGATAGAACGAGAAAAAGCAAATTTGATTAATGCCACTTCTATTAGTTTGGAACAATTAGAAAAGTCTAAAAACGAAACCCTTTATTTTGAAAAACAAAGGGTGATGAATCAGGTCCGACAACGAGTTTTCCAACAAGCCGTACAAGGAGCTCTAGGAACTCTGAATAGTTGTT------TGAATACCGAGTTACATTTCCGTACGATTCGTGCTAATATTGGCATTCTCGGGGCCATGGAATGGAAGA---GATAAATGAATCCACTAATTGCTGCTGCTTCCGTTATTGCTGCTGGATTGGCCGTAGGTCTTGCTTCTATTGGGCCTGGAGTTGGTCAAGGTACTGCTGCAGGACAAGCTGTAGAAGGTATTGCGAGACAGCCAGAAGCAGAAGGTAAAATACGAGGTACTTTATTGCTTAGTCTAGCTTTTATGGAAGCTTTAACAATTTATGGACTAGTTGTGGCGCTAGCGCTTTTATTTGCGAACCCTTTTGTTTAAATGAATATTATACCGTGTTCCATTAAAACACTCAAGGGGTTATACGATATATCGGGTGTAGAAGTAGGCCAACACTTCTATTGGCAAATAGGAGGTTTCCAAATTCATGCCCAAGTACTCATCACTTCTTGGGTCGTAATTACTATCTTGCTAGGTTCAGTTATCCTAGCTGTTCGCAACCCACAAACCATCCCGACCGATGGTCAGAATTTCTTCGAATATGTCCTTGAGTTTATTCGAGACTTGAGCAAAACTCAGATTGGAGAAGAATATGGTCCCTGGGTTCCCTTTATTGGAACTATGTTCCTTTTTATTTTTGTTTCAAACTGGTCGGGTGCTCTTTTACCTTGGAAAATTATACAGTTACCCCATGGAGAATTAGCAGCGCCCACGAATGATATAAATACTACTGTTGCTTTAGCTTTACTCACGTCAGCGGCATATTTTTATGCGGGTCTTAGCAAAAAAGGGTTGAGTTATTTCGAGAAATATATTAAACCAACTCCAATCCTTTTACCAATTAACATATTAGAAGATTTCACAAAACCATTATCGCTTAGTTTTCGACTTTTCGGGAATATATTGGCAGATGAATTAGTCGTTGTTGTTCTTGTTTCTTTAGTCCCCTTAGTAGTTCCTATACCGGTCATGTTTCTTGGATTATTTACAAGCGGTATTCAAGCTCTTATTTTTGCAACGTTAGCCGCAGCCTATATAGGTGAATCCATGGAGGGTCATCATTGAATGCTATTTGCAACTTTAGAACATATACTAACTCATATTTCTTTCTCAACAATTTCAATTGTGATTACGATTTATTTGATAACCTTATTAGTTCGTGAACCCGGGGGGTTACGTGATTCGTCAGAAAAAGGAATGATAGCTACTTTTTTCTCTATAACAGGATTCTTAGTTTCTCGTTGGGCTTCTTCGGGACATTTTCCATTAAGTAATTTATATGAGTCATTGATCTTCCTTTCATGGGCTCTGTATATTCTTCATATGATTCCTAAGATCCAGAACTCTAAAAATGATTTAAGCATAATAACTACGCCGAGTACTATTTTAACGCAAGGTTTTGCTACGTCAGGTCTTTTAACTGAAATGCATCAATCCACAATACTAGTACCTGCTCTACAATCTCAGTGGTTAATGATGCATGTCAGTATGATGTTACTAAGCTATGCGACTCTTTTGTGCGGATCCTTATTATCCGCCGCTCTTCTAATCATTAGATTTCGAAAGAATTTAGATTTCTT------TTC---TAAAAAGAAA---AAAAATGTTTTAAGTAAAGCATTTTT------C---------TTTAATGAGATTGAATATTTCTATGCAAAAAGAAGTGTTTTAAAAAGCGCCTCTTTTCCTTCATTTCCAAATTATTACAAATATCAATTAACTGAACGTTTGGATTCTTGGAGTTATCGTGTCATTAGTCTAGGGTTTACCCTTTTAACCATGGGTATTCTTTGTGGAGCAGTATGGGCTAATGAGGCGTGGGGATCCTATTGGAATTGGGATCCTAAAGAAACTTGGGCATTTATTACTTGGACCATATTCGCAATTTATTTACATAG------------------------TCGA------ACAAATCAAAATTGGAAGGGTACGAATTCAGCACTTGTAGCTTCCATAGGATTTCTTATAATTTGGATCTGTTATTTTGGTATCAATCTATTAGGAATAGGTTTACATAGTTATGGTTCATTTACATTACCCATCTAA-----------------ATGAAAAAAAAGAAAGCATTGCCTTCTTTCCTATATCTTGTATTTATCCTACTTTTGCCTTGGGGGGTCTCTTTCTCTTTTAACAAATGTCTGGAACTTTGGATTAAGAATTGGTGGAATACCGGGCAATCCGAAACTCTCTTAACTGATATTCAAGAGAAAAGAGTTCTAGAAAGATTCATGGAATTAGAAGACCTTTTTATCTTGGACGAAATGATAAAAGAGAAACCGAAGACACATGTACAAAACC------CCCCT------ATAGGAAGACACAAGGAAATAATACAATTGGCCAAAATAGATAATGAGGATCATCTTAATATCATTTTGCATTTCTCGACAAATATAATCTGTTTGGCTATTCTAAGTGGTTCTTTTTTTCTGGGTAAAGAAGAACTTGTTATTTTGAATTCTTGGGTTCAGGAATTCCTCTATAACTTAAATGACCCAATAAAAGCTTTTTTGATTCTTTTAATTACTGATTTTTTTGTTGGATTTCACTCCACCCGCGGTTGGGAACTTATAATTCGTTGGGTCTATAACGATCTTGGATGGGTTCCTAACAAGCTAATTTTCGCTATTTTTGTTTCCTGTTTTCCAGTGATTCTAGATACATGTTTTAAATTTTGGATCTTTTTTTATTTAAGCCGCCTATCTCCTTCGCTTGTTGTCATTTATCATTCAATTATGGAAGCATAAATGCCCATTGGTGTTCCAAGAGTACCTTACCGGATTCCCGGAGATGAAGAAGCGACTTGGGTTGACTTATA-----------------------------------------------------------------------------------------------------------------------------------------------------------------------------------------------------------------------------------------------------------------------------------------------------------------------------------------------------------------------------------------------------------------------------------------------------------------------------------------------------------------------------------------------------------------------------------------------------------------------------------------------------------------------------------------------------------------------------------------------------------------------------------------------------------------------------------------------------------------------------------------------------------------------------------------------------------------------------------CAATGTTATGTATCGAGAAAGGACACTTTTTTTAGGTCAAGAGATTCGTTCCGAGATCGCGAATCATATTACGGGTCTCATGGTATATCTCAGTATAGAAGATGGAATTAGCGATATTTTTTTGTTTATAAACTCCCCGGGCGGGTGGCTAATCTCAGGAATGGGGGTTTTTGATACGATGCAAACGGTGACACCAGATATATATACAATATGCCTCGGAATGGCTGCGTCTATGGCGTCCTTCATTCTGCTTGGAGGAGAACCCACCAAGCGTATAGCATTCCCTCACGCG-----------------------------------------------------------------------------------------------------------------------------------------------------------------------------------------------------------------------------------------------------------------------------------------------------------------------------------------------------------------------------------------------------------------------------------------------------------------------------------------------------------------------------------------------------------------------------------------------------------------------------------------------------------------------------------------------------------------------AGGATTATGATTCACCAACCTGCTAGTGCTTATTATCGGACAAGAACACCTGAATTTTTACTAGAAGTGGAAGAGTTACACAAAATTCGCGAAATGGTCACAAGGGTTTATGCACTAAGAACAGGCAAGCCCTTTTGGGTTGTATCCGAAGACATGGAAAGGGATGTTTTTATGTCAGCAGACGAAGCCAAAGCTTATGGACTTGTTGATATTGTAGGGGATGAAATGATTGACGAGCAATGC---------GATACCGATCCAGTGTGGTTTCCAGAAATGTTTAAGGATTGGTAG---ATGACAGAAAAAAAAAATAGGAGAGAAAAAAAAAACCCAAGAGAAGCAAAAATTACTTTCGAGGGTTTAGTTACGGAAGCCCTACCCAACGGAATGTTCCGCGTTCGCCTAGAGAATGACACCATCATCCTGGGCTATATTTCAGGAAAGATCCGGTCTAGTTCTATACGAATACTGATGGGGGATAGGGTCAAAATTGAAGTAAGTCGTTATGATTCAAGCAAGGGGCGTATAATTTATAGACTTCCCCAT---AAGGATTCGAAGCGTACCGAAGACTCAAAGGATACCGAAGATTTGAAGGATATCAAAGATTCAAAGGAT------------------T---------AG----------------------------------------------------------------------------------------------------ATGGAAAAAT------TCGAAGGGTATTTAGAAAAACTTAAATTTCGTAGACAATATGGGGTCTACCCACTACTCTTTCAGGAGTATATTTATGCGTTTGCCCATGATTATGGATTAAATGGTTC---------CGAACTTGCCCAAA---TT------GTTGGGCC---TAATAACAGGAAATTTAGTTCACTACTTGTGAAACGGTTAATTATTCAAATGTATCAGCAGAATTTTAGGATTAATTTGGTTAATCATCCTAGCCAAGATCGGTTTTTGGATTACAACAATTATTTTTATTCTGAGTTTTATTCTCAGATTCTAGCTGAGGGGTTTGCGATCGTTGTAGAAATCCCATTCTCGCTACGAGAGCTTTCTTGTCCAGAAGAAAAAGAAATACCAAAGTTTCAGAATTTACGATCTATTCATTCAATATTTCCTTTTTTAGAAGACAAATTTTTGCATTTACATTATCTATCACATATAGAAATACCCTATCCTATCCATTTGGATATCTTGCTTCAACTCCTTCAATATCGAATCCAAGATGTTCCATCTTTGCATTTATTGCGCTTCTTTCTCAACTACTATTCGAATTGGAATAGTTTTATTACTTCAATGAAATCCATTTTTCTT------TTGAAAAAAGCAAATAAAAGACTATTTCGCTTCCTATATAACTCTTATGTATCAGAATATGAATTTTTCTTGTTGTTTCTTCGTAAACAATCTTCTTGCTTACGATTAACTTCTTCCGGAACCTTTCTGGAACGAATCCTCTTTTCTAGGAAGATGGAGCTTTTTGGGGTAATGTACTCTGCTTTTTTTCGGAAAACCAAAACTGTATGGTTCTTTATGGATCTTCTTATGCATTATGTTCGATATCAAGGAAAGGCAATTTTTGCATCAAAAGGAACTCTTCTTTTGAAAAAGAAATGGAAATGTTACCTTGTCCATTTGTGGCAATATTCTTTCTTTTTTTGGACTCAACCGCGAAGGATCCATCTAAACCAATTAGCAAACTCTTGCTTCGATTTTCTGGGGTACTTTTCAAGTGTACCAAAAAAGACTTTGTTAGTAAGGAATCAAATGCTGGAGCATTCATTTCTAATAGATACTCGAATGCAAAAATTCGAAACCACAGTCCCTGCTACTCCCCTCATTGGATCCTTAGCAAAAGCCCAATTTTGTACTGGATCGGGGCATCCTATTAGTAAACCAATTTGGACCGATTTATCAGATTGGGATATTCTTGATCGGTTTGGTCGGATATGTAGAAATCTTTTTCATTATCACAGTGGATCTTCAAAAAAGCGGACTTTGTATCGACTAAAATATATACTTCGACTTTCGTGCGCTAGAACTTTAGCTCGTAAACATAAAAGCACGGTACGAGCTTTTATGCAACAGTTGGGTTCGGTATTTTTAGAAGAATTTTTTACGGAAGAAGAGCAAGTTTTTTCTTTGATGTTCGCCAAAACAACGCACTTTTCTTTCCTTGTATCGCACAGTGAGCGTATTTGGTATTTGGATATTCTCCGTATCAATGACCTGGTGAATCCTATTA---------ATTAAATGATAATAGATAGG------GTAGAGGTGGAAGCCATCAATTCTTTTTCGAACTTAGAATTATTAAAAGAAGTCTATGGACTGATATGGA---TTCTACCCATTTTGACCCTCTTACTGGGAATCACAATAGAAGTACTCGTAATTGTGTGGTTAGAAAGAGAAATATCTGCATCGATACAACAACGTATTGGTCCTGAATATGCCGGCCCCCTGGGACTGCTTCAAGCTATAGCAGATGGAACTAAGCTACTTTTAAAAGAGGATATCTTGCCATCCCGAGGGGATATTCCCTTATTTAGCATTGGACCGTCTATAGCAGTCATATCAATTTTATTAAGTTTTTTAGTTATTCCTTTGGGATATCAGTTTGTTTTAGCCGATCTTAGTATTGGTGTCTTTTTATGGATTGCCATTTCAAGTATTGTTCCCATTGGTCTTCTTATGGCAGGATATAGTTCAAATAATAAATATTCTTTTTCAGGTGGTCTACGAGCTGCAGCTCAATCTATTAGTTATGAAATACCATTAACTTTTTGTGTGCTAGCGATATCTCTACGTGCGATTCGTTAAAATGGGGCCTTTTTCCTTTTA--------------------------------AATTCATTGAATATTTA--TCTTCCTTTTCTTATTCTATATTCGGGTTA-----------GTAAGTTACACTAA------ATAGCTATATGAGTGAAACAAAACAGCTTATTAATTTGTAGTAAAAAG-AAAAATCTCATTTCCTACGTACAAG-AAAAAGTTGAAGTAAACATAAACAGTGTA-------------------------------AACTCTTTACCCCAAGGTTGAGATTTT----TTGATTAGTCATCATATCTTGAAGCGGGCAAGAATAAGGGA-----------------TTCCCAATACATA----------------------------------------------------------AAGTTG--GAATC--AT----AAG-GGAATCCATCAAAAGTTAGTGAGGGATTAGGAACACTAAAGTACATAAAGGATTGGTAATGAGG-GAATCTAAGGCAT----------------TAGATATTTTTCCTCATAAAAG---------------------------------------GAATCATAAT-----AAGGACTTGAAATTGGTGGAAATGAGCAAGTCGTACTTTCTTTCGGATTCCGATCCAGAGT-ATGT-TCCCATTCACTTGTT-AAAGAAATGGCTATCAAGAACGAATTAACCCTTTATTCCTTTTTT--------CTTTTTAAATACC---------CCCCAGGGAAAGAAGAATAGGAC-AAAAGATATGGAATGCAAT------------------ACAAAAAAAAGATCTTTATTTATTCTTTCTGT---CGTTTATCCATATTCATACA-----GAATTCTT--------------CATGAACTAATGCCC----AATTCTTTTCATTTATTAATTG-----CTA-------TAACGATTGTTTTATTCCAAGAT-TAAGTTATTACTGAACAAGGAAAAA-ATACCATTATGTT-------ATAAAGGATGAGATCAATTCGGAAGCG------TTTTTT-----ATTATTCTAGCAGACGGAATTTCTTTGGTCTAATTTAGGACGTTGAAATCTA------TTTTATCTTAGATAATTCTAGCTAC-----------GCCCAAGGGGATAATAACGAAATAAAACAGTACTTTCC--CTTTTTCTGATCATAGAGGAGCCGTATGAAACTAAGGTTTCATGTACGGTTTTGGAATAGCGGTGGGAACTGTGATGTTATCGTCGACTATGATTATCCAACAGTTCAAGTACAGTTGATATAGTTGAAGCACAGTCCAAATATGGTTTTTTTGGATGGAATCTTTGGCGTCAGCCTATAGGTTTTCTGGTTTTTCTAATTTCTTCTTTGGCAGAATGTGAAAGATTACCTTTTGATTTACCAGAAGCGGAGGAAGAATTAGTAGCAGGTTATCAAACCGAATATTCTGGTATCAAATATGGTTTATTTTATCTTGTTTCTTACCTAAATTTATTAGTTTCCTCCTTATTTGTAACAGTTCTCTACTTAGGCGGGTGGAATTTGTCTATTCCCTATATATCTTTTTTTGGATTTTTCCAAATGAATAAAATGGTTGGAATTTTGGAAATGACAATGGGTATCCTTATTACATTAACTAAAGCTTATTTATTTCTCTTCATTTCTATCACAATAAGATGGACTTTACCCAGGATGAGAATGGATCAGTTATTAAATCTTGGATGGAAATTTCTTTTACCTATTTCCCTGGGCAATCTCTTATTAACAACCTCTTCCCAACTTGTTTCACTATAAATGATCTGGCATGTACAGAATGAAAACTTCATTCTCGATTCTACGAGAATTTTTATGAAAGCGTTTCATTTGCTTCTCTTCCAGGGAAGTTTCATTTTCCCAGAATGTATCCTAATTTTTGGCCTAATTCTTCTTCTGATGATCGATTCAACCTCTGATCAAAAAGATAGACCTTGGTTCTATTTCATCTCTTCAACAAGTTTAGTAATAAGCATAACGGCCCTATTGTTCCGATGGAGAGAAGAACCTATAATTAGCTTTTCGGGAAATTTCCAAACGAACAATTTCAACGAAATCTTTCAATTTCTTATTTTATTATGTTCAACTTTATGTATTCCTCTATCCGTAGAGTACATTGAATGTACAGAAATGGCTATAACAGAGTTTCTGTTATTCGTATTAACAGCTACTCTAGGGGGAATGTTTTTATGTGGTGCTAACGATTTAATAACTATCTTTGTAGCTCCAGAATGTTTCAGTTTATGTTCCTACCTATTGTCTGGATATACCAAGAGAGATCTACGGTCTAATGAGGCTACTATGAAATATTTACTCATGGGTGGGGCAAGCTCTTCTATTCTGGTTCATGGTTTCTCTTGGCTATATGGTTCATCTGGGGGGGAGATCGAGCTTCAAGAAATTGTGAACGGTCTTATCAATACACAAATGTATAACTCCCCAGGAATTTCAATTGCGCTTATATCCATCACTGTAGGACTTGGGTTCAAGCTTTCCCCAGCCCCTTTTCATCAATGGACTCCTGACGTCTACGAAGGAGTGTGGTTCGTTCGACAAA----TTCCTACCTCTATATCTATCTCTGAGGTGTTTGGGTTTTGCAAAACTCCATAGACATGCAGAAGAGAAATGCTATCCCCACTCCGACCAAGACAGAACTTTTACCAAAAGTTTATTGTGATCTTTTTGTTCAAATAACAATTAAGGTGAAGCAGGGTCAGGAACAACGAATCTCTTTATGATAAACAGATCCATTTTGCAAGCTCGTTATTACGGGTAGTTCCTACAAAGAATCGGACTAATGACGTATACAATGCTTGAATTATCGATGTAGATGCTACATAGTGGGTTCTCATCCTTCAGAGACTACGAGTGTAATAGGAGCATCCGTTGACAAAAGGATCACCCTAAGATGATCATCTCATGGCTATTGGGAACGAATCAAATCAGATGGTTCTATTTCTCAAC-CTTTCTGACTTGCTCCTACGGAACCAAGGTCGAAAGGATTGAAAAAGTCAGTCATTCACAACCACTGATGAAGGATTCCTCGAAAAGTTAAGGATTAGTAGTTCTTTTTCGAAATCGATTTCGAAAAAGAATGGATTCGGTCTTATACATACGCGAGGAAGGTAATCAAAAAAGAAAGAAGACGAG-TTCTTCTTTCTTTTATCACTTAGGAGCCGTGCGAGATGAAAGTCTCATGCACGGTTTTGCATGAGAGAAAGAAGCGAGGAA--TCCTCTTTTCGACTCTGACTCCCCCACTCCAGTCGTTGCTTTTCTTTCTGTTACTTCGAAAGTTGCTGCTTCAGCTTCAGCCACGCGAATTCTCGATATTCCTTTTTATTTCTCATCAAACGAATGGCATCTTCTTCTGGAAATCCTAGCTATTCTTAGCATGATATTGGGGAATCTCCTTGCTATTACTCAAACAAGCATGAAACGTATGCTTGCATATTCGTCCATAGGGCAAATCGGATATGTAATTATTGGAATAATTGTTGGAGACTCAAATGATGGATATGCAAGCATGATAACTTATATGCTGTTCTATATCTCCATGAATTTAGGAACTTTTGCTTGCATTGTATTATTTGGTCTACGTACCGGAACTGATAACATTCGAGATTATGCAGGATTATACACGAAAGATCCTTTTTTGGCTCTCTCTTTAGCCCTATGTCTCTTATCCCTAGGAGGCCTTCCTCCACTAGCAGGTTTCTTCGGAAAACTCTATCTATTCTGGTGTGGATGGCAAGCAGGCCTATATTTCTTGGTTTCAATAGGACTCCTTACGAGCGTTCTTTCTATCTACTATTATCTAAAAATAGTCAAGTTATTAATGACTGGACGAAACCAAGAAATAACCCCTTATGTGCGAAATTATAGAAGATCCCCTTTAAGATCAAACAATTCCATCGAATTGAGTATGACTGTATGTGTGATAGCATCTACTATACCAGGAATATCAATGAACCCCATTCTTGCAATTGCTCAGGATACCCTCTTTTAGATGTTTCTGCTTCACGAATATGATATTTTTTGGGCATTTCTAATAATAGCAAGCCTTATTCCTATTTTGGCATTTTGGATTTCAGCACTTTTAGCTCCGGTTCATGAAGGACCAGAGAAACTTTCTAGTTATGAATCGGGTATAGAACCCGCGGGAGGGGCTTGGTTACAATTTCGAATACGCTATTACATGTTTGCGCTAGTTTTTGTTGTTTTTGATGTGGAAACGGTCTTTCTCTACCCTTGGGCAATGAGTTTCGACGTATTGGGTATATCCGTTTTTGTCGAAGCTTTCATTTTCGTGCTTATCCTAGTTGTTGGTTTAGTTTATGCATGGCGAAAAGGAGCCTTGGAATGGTCTTAA---ATGAGTTCTTTTCCTTGGTTAACAATACTTGTTGTTTTTCCGATATTTGCGGGTTCATTAATTTTCTTTTTACCTCATAGGGGAAACAAAATCATTAGGTGGTATACTATGTCTATTTGCTTATTAGAATTCCTTCTAATGACTTACGCATTCTGTTATCATTTCCAATTGGAGGATCCCTTAATCCAATTAAAGGAGGATTCTAAATGGATAGATGTCTTCGATTTCCACTGGAGATTGGGAATCGATGGACTTTCATTAGGATCAATTTTATTGACAGGATTTATGACTACTTTAGCTACTTTAGCAGCTTGGCCAGTTACCCGGAATTCCCGATTATTCTATTTCCTTATGCTAGCAATGTATAGCGGTCAAATAGGATTATTTTCTTCGCAAGACCTTTTACTTTTTTTTATCATGTGGGAATTAGAATTAATTCCTGTTTACTTACTTTTATCCATGTGGGGGGGGAAGAGGCGTCTCTATTCAGCTACAAAGTTTATTTTGTATACTGCAGGTGGTTCCATTTTTTTCTTAATCGGAGTTCTAGGTATGGGCTTATACGGTTCCAACGAACCAAGATTAGATTTGGAAAGATTAATTAATCAATCATACCCTGCAACATTGGAAATACTATTTTATTTTGGCTTCCTTATTGCTTATGCTGTCAAATTGCCGATTATACCCCTACACACGTGGTTACCAGATACTCATGGGGAAGCGCATTACAGTACATGTATGCTTTTAGCGGGAATCCTATTAAAGATGGGAGCATACGGATTGATTCGGATCAATATGGAATTGTTACCTCATGCTCATTATCTATTTTCCCCCTGGTTAGTAATAATAGGAGCGATACAAATAATCTATGCAGCTTCAACTTCTCTTGGTCAACGAAATTTCAAAAAAAGAATAGCCTACTCATCCGTCTCTCACATGGGTTTCATTATTATAGGAATTGGTTCCATAACCAACATTGGACTCAATGGAGCTATTTTACAAATATTATCCCATGGATTTATTGGTGCTACACTTTTTTTCTTGGCGGGAACGGCTTGTGATAGAATGCGCCTTGTTTATCTCGAAGAACTGGGAGGGGCTTCTATCCCAATGCCGAAAATTTTTACTATGTTTAGTAGCTTTTCAATGGCTTCTCTCGCTTTACCAGGAATGAGTGGTTTTGTTGCAGAATTAGTAGTATTTTTTGGACTAATTACTAGTCCAAAATTTCTGTTAATGCCAAAAATGCTAATTACTTTTGTAATGGCGATTGGAATGATATTAACTCCTATTTATTTATTATCCATGTTACGACAGATGTTCTATGGATACAAGCTATTTCATGTTCCAAACGAAAATTTTGTGGATTCTGGACCGCGAGAACTCTTTCTTTTAATCTGTATCTTTTTACCAGTAATAGGAATTGGTATTTATCCAGATTTTGTTCTCTCGCTATCCGTTGACAGGGTGGAGGCTCTGTTATCCAATTATTATCCTAAATAGATGATGTTTGAGCATGTACTTTTTTTGAGTGTCTATTTATTTTCGATTGGTATCTATGGATTGATCACAAGCCGAAACATGGTTAGAGCTCTAATATGCCTTGAACTTATACTGAATTCAATTAATCTAAATCTCGTAACATTTTCCGATCTATTTGATAGTCGTCAATTAAAAGGAGACATTTTCGCAATTTTTGTTATAGCCCTTGCGGCTGCTGAAGCAGCTATTGGACTATCCATTCTTTCTTCCATCCATCGTAACAG-GAAATCAACTCGTATTAATCAATCTAATTTTTTGAATAATTAGATGGAACATACATATCAATATGCATGGGTAATCCCTCTTCTCCCACTTCCAGTTATTATGTCAATGGGATTTGGACTTTTTCTTATTCCGACAGCAACAAAAAATCTTCGTCGCATATGGGCTTTTCCTAGTGTTTTACTTTTAAGTATAGCTATGGTATTCTCAGTTCACCTGTCTATTCAACAAATAAATGGAAGTTCTATCTATCAATATTTATGGTCTTGGACCCTCAATAATGATTTTTCTTTAGAATTTGGATACTTAATCGACCCGCTTACTTCTATTATGTTAATACTAATTACTACTGTAGGAATTCTGGTTCTTATTTATAGTGACGATTATATGTCTCACGATGAAGGATATTTGAGATTTTTTGTTTATATAAGTTTTTTCAATACGTCCATGTTGGGATTGGTTACTAGTTCCAATTTGATACAAATTTATTTTTTTTGGGAACTTGTGGGAATGTGTTCCTATTTATTGATAGGCTTTTGGTTTACACGGCCAATTGCAGCGAGTGCTTGTCAAAAAGCTTTTGTAACTAATCGTCTAGGGGATTTTGGTCTGTTATTAGGAATTTTGGGTTTTTTTTGGATAACAGGTAGTTTAGAGTTTCGGGATTTGTTTAAAATAGCTAATAACTGGATTCCTAATAATGGGATTAACTCCTTACTTACTACTTTGTGTGCTTTTTTATTATTCCTTGGTGCAGTTGCGAAATCGGCACAATTCCCTCTTCACGTATGGTTACCCGATGCTATGGAAGGACCCACCCCCATTTCGGCTCTTATACACGCAGCAACTATGGTTGCTGCGGGGATTTTTCTTCTAGCTCGGCTTCTTCCTCTTTTCATATCCCTACCTTTGATAATGAGTTTCATTTCTTTAATAGGTACAATAACACTCTTCTTAGGAGCCACTTTAGCTCTTGCTCAGAGAGATATTAAAAGAAGCTTAGCCTATTCTACAATGTCTCAGTTGGGTTATATGATGTTAGCTCTAGGTATAGGTTCTTATCAAGCTGCTTTATTCCATTTGATCACTCATGCGTATTCGAAAGCTTTATTGTTCTTGGGATCCGGATCTGTTATTCATTCAATGGAGCCTCTTGTTGGATATTCACCAGATAAAAGTCAGAATATGGTTCTTATGGGTGGTTTAAGAAAATACATTCCAATTACAAGAACTAGTTTTTTATGGGGTACCCTTTCTCTTTGTGGTATTCCACCTCTTGCTTGCTTCTGGTCCAAAGATGAAATCCTTAGTAATAGTTGGTTATATTCACCCTTTTTTGGAATAATAGCTTCTTTTACTGCAGGATTAACCGCGTTTTATATGTTTCGGATATATTTACTTACTTTTGATGGGTATTTGCGTGTTCATTTTCAAAATTAC------AGTAGTACTAAAGAGGATTCGTTGTATTCAATATCCTTATGGGGAAAAAAG---ATACCCAAAGGGGTCAATAAGGATTTCGTTTTATCAATAACGAAAAGTGGAGTTTCTTTTTTTTCACAAAATATATCCAAAACTCATGGTAATACAGGAACTAGGGTGGGGGCCCTTAGTACTTCTTTT---GGGGCTAAAAAC------ACTTTTGTCTATCCTCATGAAACGGGAAATACTATGCTATTTCCTCTTATTATATTACTGCTTTGTACTTTGTTCATTGGATCTATAGGAATCCATTTTGATAATGAAATAGG---------------GGAATTAACCATATTATCAAAGTGGCTAACTCCCTCAATAAACTTTTTCCAAGAAAGTTCTAATTTTTCCATAAATTCATATGAATTTATCACTAATGCAATTTTTTCTGTAAGTTTAGCTATTTTTGGTCTATCCATAGCATATATCTCCTATGGATCCGCTTATTCTTTTTTTCAGAATTTG---------GATTTAATAAATTCCTTT------GTAAAAGGGAGTCCGAAAAAGTCTTTTTTCGATCAACTAAAAAAAAAGATATATAGTTGGTCATATAATCGTGGTTATATAGATATTTTCTATACTAGAGTCTTTACCTTGGGTATAAGAGGATTAACCGAACTAACACAGTTTTTCGACAAGGGTATCATTGATGGAATTACCAATGGAGTAGGTCTTGCTAGTTTTTGTATAGGAGAAGAAATTAAATATGTAGGGGGAGGGCGAATATCGTCTTATTTATTCTTTTTTTTATGTTATGTATCCTTGTTCTTATTTTTTTT---------------TCTTTCTTAAATGGATTTACCTGGACCAATACATGAAATTCTTGTGCTATTTGGGGGATTTGTTCTTCTACTAGGGGGTCTAGGGGTGGTATTACTTACCAACCCAATTTATTCTTCTTTTTCGCTAGGATTAGTTCTTGTTTGTATATCCTTATTCTATATTTTATTAAATTCCTACTTTGTAGCTGTGGCACAACTTCTTATTTATGTGGGAGCTATAAATGTCTTGATCATATTTGCCGTAATGTTCGTAAAAGGCTCAGAATGGTCTAAAGACAAGAATTTTTGGACTATTGGGGATGGGTTCACTTCACTCGTTTGTATAACTATTTCTTTTTCACTAATGACTACTATCCCAGATACGTCATGGTATGGAATTCTTTGGACTACAAGATCAAATCAAATAATAGAACAGGGTCTCATAAATAACGTTCAACAAATTGGGATTCATTTAGCAACCGATTTTTATCTTCCATTTGAACTCATTTCCATAATTCTTCTAGTTTCTTTAATAGGTGCAATTACTATGGCTCGGCAATAAATGAG------TCTAC------CGCTTACAAGAAAAGATCTCATGATAGTCAATATGGGCCCTCACCACCCATCAATGCATGGTGTTCTTCGACTGATCGTTACTCTCGATGGTGAAGATGTTATTGATTGTGAACCCATATTAGGCTATTTACACAGAGGAATGGAAAAAATCGCGGAAAACCGAACTATTATACAATACTTACCTTATGTAACACGTTGGGATTATTTAGCTACTATGTTTACAGAAGCAATAACGGTAAATGCACCAGAATTCTTGGAGAATATTAAAATACCCCAAAGAGCCAGTTATATTAGAGTAATTATGTTAGAATTGAGCCGTATAGCTTCTCACTTGTTATGGCTCGGACCTTTTATGGCGGATCTCGGCGCACAGACTCCCTTTTTTTATATTTTTAGAGAGAGGGAATTAATATATGATCTATTTGAAGCTGCTACAGGTATGCGAATGATGCATAATTACTTTCGCATCGGAGGAGTAGCTGCTGATCTACCTTATGGATGGATCGATAAATGTTTAGATTTCTGTGATTATTTTTTAAGAGGAGTTGTTGAATATCAACAACTTATTACACAGAATCCCATTTTTTTAGAACGGGTTGAAGGAGTCGGTTTTATTAGCGGAGAAGAAGCTGTAAATTGGGGCTTATCAGGCCCGATGTTACGAGCTTCTGGAATACAATGGGATCTTCGTAAAATTGATCCTTATGAATCTTACAATCAATTCGATTGGAAAGTCCAATGGCAAAAAGAGGGAGATTCATTAGCTCGCTATTTAGTACGAATCGGTGAAATGAGGGAATCAATCAAAATTATTCAACAGGCTGTAGAGAAAATTCCTGGGGGCCCTTATGAGAATTTAGAAGTCCGACGCTTTAAGAAAGAAAATAATTCCGAATGGAAGAATTTTGAATATCGATTTATTGGTAAAAAACCTTCGCCCAATTTTGAATTGTCAAAGCAAGAGCTTTATGTAAGAGTGGAAGCTCCAAAAGGTGAATTAGGAATTTATCTGGTAGGAGATGATAATCTTTTCCCTTGGAGATGGAAAATTCGTCCACCTGGTTTTATTAATTTGCAAATTCTTCCTCAGCTAGTCAAAAAAATGAAATTGGCTGATATCATGACGATATTAGGTAGTATAGATATCATTATGGGAGAAGTGGATCGTTGAATGTTCCCTATGGTAACTGGGTTCATGAGTTATGGTCAACAAACAATACGCGCAGCAAGGTACATTGGTCAAAGTTTCATAATTACCTTATCCCACACAAATCGTTTACCTATAACGATTCACTACCCCTACGAAAAATCAATTACATCGGAGCGTTTCCGGGGGCGAATCCACTTTGAATTTGATAAATGTATTGCTTGTGAAGTATGTGTTCGCGTATGCCCTATAGATCTACCCCTTGTAGATTGGAGATTTGAAAAGGATATTAAAAGGAAACAATTGCTTAATTATAGTATTGATTTTGGAGTTTGTATATTTTGTGGTAATTGTGTTGAGTACTGTCCGACAAACTGTTTATCAATGACTGAAGAATATGAACTTTCTACTTATGATCGTCATGAATTGAATTACAATCAAATTGCTTTGAGTCGGTTACCAATCTCCATAATGGGGGATTACACAATTCAAACAATTAGGAATTCAAC------TCAAAGTAAAATAGACGAAGAAAAATCTTGGAATTCAAGAACGATTACTGATTACTAGATGCAGCAGGGTTGGTTATCTAATTGGCTAGTCAAACATGAGGTGGTTCATAGATCTTTGGGCTTCGATCATCGAGGAATAGAGACTTTACAAATAAAAGCGGAGGATTGGGATTCCATTGCTGTCATTTTATATGTATATGGTTACAATTATTTACGTTCCCAATGTGCTTACGACGTCGCACCCGGTGGATCTTTAGCTAGCGTGTATCATCTTACGAGAATACAGTATGGTATAGATAATCCAGAAGAAGTATGCATAAAAGTCTTTGCCCAAAAGGATAATCCTAGAATCCCATCTGTCTTCTGGATTTGGAGAAGTGCCGATTTTCAAGAACGCGAATCTTATGATATGGTGGGAATCCACTATGATAATCATCCACGCCTTAAACGTATCCTAATGCCTGAAAGTTGGATAGGCTGGCCTTTACGTAAGGACTATATAACCCCCAATTTCTATGAAATACAAGATGCTCATTGA---------------------------------------------------------------------------------------------------------------ATGGTCTTAACTGAATATTCAGAC---AAAAAAAAAAAAGAAGGAAAAGATTCCATTAAGACAGTTATGAGTTTGATTGAGTTTCCCTTACGTGACCAAACAAGTTCCAATTCCGTTATTTCAACTACACCAAATGATCTTTTCAATTGGTCAAGACTCTCCAGTTTATGGCCCCTTCTATATGGTACCAGTTGTTGTTTCATTGAATTTGCTTCATTAATAGGCTCACGATTTGATTTTGATCGTTATGGATTGGTACCAAGATCAAGTCCTAGGCAAGCGGACCTAATTTTAACAGCCGGTACGGTAACAATGAAAATGGCTCCCTCTTTAGTGAGATTATATGAGCAAATGCCTGAACCAAAATACGTCATTGCTATGGGAGCCTGTACTATTACAGGGGGAATGTTCAGTACGGATTCCTATAGTACTGTTCGGGGAGTTGATAAGTTAATTCCTGTGGATGTCTACTTGCCGGGTTGTCCACCTAAACCGGAGGCTGTTATAGATGCCCTAACAAAACTTCGTAAGAAGATATCGCGAGAAATAGTTGAGGATCGAACTCTAT------CTCAAAAGAAAAATCGATGTTTTACTACTAGTCACAAGCTTTATGTTCGGCGCAGTACTCATACTGGAACTTACGAGCAAGAATTGCTCTATCAATCACCATCTACTTT---------------AGACATATCTT---------------CTGAAACTTTTTTCAGATCCAAAAGTCCAGTATCTTCCTACAAATTAGTGAATTAG------------------------ATGGAAAATAGAAATACTTTTTCTTGGGTAGAGGAACAGATGACTCGATCGATTTCTGTATCGATCATGATATACGTAATAACTCGGACATCTATTTCAAATGCATATCCCATTTTTGCGCAGCAGGGTTATGAAAACCCACGAGAAGCAACTGGACGAATTGTATGTGCCAATTGCCATTTAGCTAATAAGCCTGTGGATATTGAAGTTCCCCAAGCTGTGCTTCCCGATACTGTATTTGAAGCAGTTCTTCGAATTCCCTATGATATGCAACTGAAACAAGTTCTTGCTAATGGGAAAAAGGGAGGGTTGAATGTGGGTGCTGTTCTTATTTTGCCCGAGGGATTCGAATTAGCGCCGCCCGACCGTATTTCTCCTGAGTTGAAAGAAAAGATAGGAAATCTCTCTTTTCAGAGTTATCGTCCCAATAAAAAAAATATTCTTGTGATAGGCCCTGTTCCCGGTAAGAAATATAGTGAAATCGTCTTTCCCATTCTTTCCCCCGACCCTGCTACGAAGAAAGACGTTCATTTCTTAAAATATCCCATATATGTAGGGGGAAACCGAGGAAGGGGACAGATCTATCCTGATGGTAGCAAGAGTAACAATACCGTCTATAATGCAACGTCAACAGGTGTAGTAAGAAAAATACTGCGTAAAGAAAAGGGGGGATATGAAATATCCATAGTCGATGCATCGGATGGACGCCAAGTGATTGATCTTATACCTCCCGGTCCAGAACTTCTTGTTTCAGAGGGGGAATCCATTAAGCTTGATCAACCATTAACAAGCAATCCTAATGTGGGAGGGTTTGGTCAGGGGGATGCAGAAATAGTGCTTCAGGATCCATTACGCGTTCAAGGCCTTTTGTTCTTCTTCGCATCTGTTATTTTGGCACAAGTTTTTTTGGTTCTCAAAAAGAAACAGTTTGAAAAGGTTCAATTGTACGAAATGAATTTTTAGATGAGTGTGTGACTTGTTGGAATTTGCTCCTATTGATAATACATAGAAAGGGCCTGTTATCTCTATCAAGATGATTCC-AATTCGTCGG-----ATATTA----TTTTTTCTAGTATCTGGAACACGAAAT---------AGATAGAGTGGATCAAG--AAAAAAAAT---GGAACTATGATTCATACTCAC----TATTCAGGCCTCGCAACCAGACTG-----AAAAAAAAATTCAAGTAGTTCTTAATAA---------AAAAAGAAATTTTCTTCCT-----TCCAA------TTTTGTTTGCCCAAAAGACAACTTTTTTTTTC--TCTCGATTTTGTCGAGTCATTA----CACCGATTCAATAAATGATCATCAAGTGGTTC-TTATTCGAAGAACCCTTGCCTTTTGTTTAGCTT------------------GAG----------ATTCAATCATCGTGGCTCTAGTATGAATCTAAGGTTTTAATTGAACTGATTCGTAGGATCGCAACAAGATAATTTCTATCAGAAAACTACTCCAATTT--------------TAGCTTTCTTTATTTACTAGTAAAATATTTATTTACTAGT-----AAAACAAGAGTAAATCTGCATTAC-------GCACA-----------AAAAAAAGAAATCCAAAATAGAGAAGAGAAAAGTCAAGAGGCCTCT--------------AATGATCAACA-TA----AGGGAAAGAAAGACAGATGAGCCAACTTGAGATTTTTTGGCATTATCAT--------CACAAAGAATAAATTCTGGATTTTTCTT-ATTTCATATCTTCAAGGCAAATCGACCCA-----GTGGCTGATGAAGTTTTGAACC------TTTTTTTT---------CTAATATCC--GTTGAAA-----ATTTGTGTGTTTTTGCTTGAGCCGTACGAGATGAAATTCTCATATACGGTTCTCGGAGGGGG-TTC-----GGGTTAGTTACCTATCTCAATAAAGTATATGATTGGTTTGAGGAACGTCTTGAGATTCAGGCAATTGCAGATGATATAACTAGTAAATATGTTCCTCCTCATGTCAACATATTTTATTGTTTAGGGGGAATTACACTTACTTGTTTTCTAGTACAAGTTGCTACCGGTTTTGCTATGACTTTTTACTATCGCCCAACCGTTACAGAGGCTTTTTCCTCGGTTCAATACATAATGACCGAGGCCAACTTTGGTTGGTTAATCCGATCAGTTCATCGATGGTCAGCAAGTATGATGGTTCTAATGATGATCCTGCACGTATTTCGTGTGTATCTCACAGGTGGGTTTAAAAAACCCCGCGAATTAACTTGGGTCACAGGTGTGGTTTTAGCTGTATTGACTGCCTCGTTTGGTGTAACTGGTTATTCTTTACCTTGGGATCAAATTGGTTATTGGGCAGTCAAAATTGTGACAGGTGTACCTGACGCGATTCCGGTAATAGGATCGCCTTTAGTGGAGTTATTGCGTGGAAGTGCTAGTGTGGGTCAATCCACTTTGACTCGTTTTTATAGTTTACATACCTTTGTACTTCCTCTGCTTACTGCCGTATTTATGTTAATGCACTTTCTAATGATACGTAAGCAAGGTATTTCGGGTCCTTTATAGCGGATTATGGGAGTGTGTGACTTGAATTATTGATTTGGCCATGCAGATAGAGAGTTGGATCTGCCACATTA----GAATTCACGACCAAAGGTGTCTCCGCATCCAATCAACACGTAAGTCC--------CC-TGCCTAG-GAAG-------GATAGGCTGGTTCACTTGAGGAGAATATTTTCCATGATCATACC---TCAACCATGTCATCCATGAGGAGGCTCCGTAAGATCCCATAGAGTAGAAATGGAATAAGTCATGTGACATGATCCAA------TTCTCTATTTATTACA--CTTAC-C----------------TT----TTTTTTATAGTAT-GGAAATGCATTCATTTTCTTTGCATCGATTGCGATCCGCAATACTATCGGAGTAAAAGAAGGGATCTAAGGAAGAACGTAGGCTAAACTTTTTTATTTTATATTAGTAACAAGTAAATACTTT-GTTTGGACGTAAGAAACTTGCAATA-TTGGGGGAGGGGGTAAACACCAACTAATCAAGAGATGTGAGACAATCCACAAAGCAATTGATCATGATCAAATTTGTAAGCCCACTTGGATATGGAGCATTTACCCATAAGAATACGATTCTT--------TTC-----AATGAGTAGTTGTAGGTGCA-ACTTTGG-AAAATAGAATCTGATAAAGCTTTTCTTAC----TTAGAGTCATTGAGCCATTAT--------ATA-CCTT-ATTC---TAT------TATGGGTC-----------TTCTACGGTCTTA---------TTTCTTT-CATTC-TTGCTCGAGCCGGATGATGAAAAATTCTCATGTCCGGTTCCTTTGGGGGCTGGA--TCTTAAAGAATTCACCTATCCCAATAACAAAGAAACCTGACTTAAATGATCCTGTATTAAGAGCAAAATTAGCTAAAGGGATGGGACATAATTATTACGGGGAACCCGCATGGCCCAACGATCTTTTATATATTTTTCCAGTAGTAATTCTAGGTACTATTGCATGTAATGTAGGTTTAGCGGTTCTCGAGCCGTCAATGATTGGTGAACCGGCGGATCCGTTTGCAACTCCCCTGGAAATATTACCTGAGTGGTACTTCTTTCCCGTGTTTCAAATACTCCGTACAGTACCTAATAAGTTATTGGGCGTTCTCTTAATGGTTTCTGTGCCAACGGGCTTATTGACAGTACCTTTTCTAGAGAATGTCAATAAATTCCAAAATCCATTTCGTCGTCCAGTAGCTACAACTGTTTTTTTAATCGGTACTGCAGTAGCTCTTTGGTTAGGTATTGGAGCAACATTACCCATTGAAAAATCCTTAACTTTAGGTCTTTTTTAG-----GGATTTTTCAGGTT---ATGATTGAAGTTTTTCTATTTGGAATCGTCTTAGGCCTAATTCCTATTACTTTAGCGGGATTATTCGTGACTGCGTATTTGCAATACAGGCGTGGGGACCAGTTGGATCTTTGAATGCTTACTATAACTAGTTATTTCGGTTTTCTATTGGCTGCTTTAACTATAACTCTAGCTCTATTTATTGGTTTGAACAAGATACGTCTTATTTGAATGGATATAGTAAGTCTCGCTTGGGCTGCTTTAATGGTAGTCTTTACATTTTCTCTTTCACTAGTAGTATGGGGGAGGAGTGGACTCTAGATGATTATTCGTTCGCCGGAACCAGAAGTAAAAATTGTTGTGGATAGGGATCCTGTAAAAACATCTTTTGAGGAATGGGCCAGACCCGGCCATTTCTCAAGAACAATAGCTAAGGGCCCTGATACTACCACTTGGATCTGGAACCTACATGCTGATGCTCACGATTTCGATAGTCATACCGGCGATTTGGAGGAGATCTCCCGAAAAGTCTTTAGTGCTCATTTCGGTCAACTCTCCATTATCTTTCTTTGGTTGAGTGGTATGTACTTCCATGGTGCCCGTTTTTCCAATTATGAAGCATGGCTAAGTGATCCTACTCACATTGGACCCAGTGCTCAGGTAGTTTGGCCAATCGTAGGGCAAGAAATATTGAACGGTGATGTAGGCGGGGGTTTCCGAGGAATCCAAATAACCTCTGGGTTTTTTCAGATTTGGCGAGCATCCGGAATAACTAGTGAATTACAACTCTATTGTACCGCAATCGGTGCATTGATTTTTGCATCGTTAATGCTTTTTGCTGGGTGGTTCCATTATCACAAAGCCGCTCCAAAATTGGCCTGGTTCCAAGACGTAGAATCCATGTTGAATCATCACTTAGCGGGGTTATTAGGACTTGGGTCTCTTTCTTGGGCGGGACACCAAATTCATGTATCTTTACCGATTAACCAATTTCTTGACGCTGGGGTTGA--TCCTAAGGAGATACCACTT-CCTCATGAATTTATCTTGAATCGCGACCTTTTGGCTCAACTTTATCCTAGTTTTGCCGAAGGAGCAACCCCCTTTTTCACCTTGAATTGGTCCAAATACGCAGAATTTCTTAGTTTTCGCGGAGGGCTAGATCCAATAACCGGTGGTCTATGGTTGAGCGATATTGCGCACCATCATTTAGCTATTGCTATTCTTTTCCTGATCGCAGGTCATATGTATAGGACCAACTGGGGTATTGGTCATGGCCTGAAAGATATTTTGGAGGCTCATAAAGGCCCATTTACAGGACAGGGCCATAAAGGTCTCTACGAAATCCTAACAACGTCATGGCATGCTCAATTATCTCTTAACCTAGCTATGCTAGGCTCTACAACCATTGTTGTAGCTCATCATATGTACTCTATGCCCCCCTACCCATACCTAGCTACTGACTATGGTACACAACTTTCCTTGTTCACACACCACATGTGGATTGGCGGGTTTCTAATAGTCGGTGCTGCTGCACATGCAGCCATTTTTATGGTAAGAGACTATGATCCAACGACTCGATACAACGATCTATTAGATCGCGTCCTTAGACACCGTGATGCAATCATATCCCACCTTAACTGGGTATGTATATTTCTAGGTTTTCACAGTTTTGGTTTGTACATTCATAATGATACCATGAGTGCTTTAGGCCGTCCCCAAGATATGTTTTCGGATACCGCCATACAATTACAACCGATCTTTGCTCAATGGGTACAAAATCTCCATGCCGGCGCGCCTGGCGTAACAGCTCCTGGTGCAACAACAAGTACCAGCTTAACGTGGGGAGGTGGCGAGTTAGTAGCAGTAGGCGGCAAAGTAGCTTTGTTACCTATTCCATTAGGAACCGCAGATTTTTTAGTCCATCACATTCACGCATTTACGATCCATGTGACTGTATTAATACTTTTGAAAGGTGTTTTATTTGCTCGCAGTTCCCGTTTGATACCCGATAAAGCAAATCTTGGTTTTCGCTTCCCTTGCGACGGGCCTGGGCGAGGGGGAACATGTCAAGTATCCGCCTGGGATCATGTTTTCTTAGGTCTATTCTGGATGTACAATTCCATTTCGGTAGTCATTTTCCATTTCAGTTGGAAAATGCAGTCGGATGTTTGGGGTACTATAAGTGATCAAGGGGTGGTAACTCATATCACAGGGGGAAACTTTGCACAGAGTTCCATTACGATTAATGGGTGGCTCCGAGATTTCTTGTGGGCACAGGCATCCCAAGTAATTCAGTCTTATGGTTCTTCATTATCCGCATATGGTCTTTTTTTCTTAGGTGCTCATTTTGTTTGGGCCTTCAGTTTAATGTTTTTATTCAGCGGCCGTGGTTATTGGCAAGAACTCATTGAATCTATCGTTTGGGCTCATAACAAATTAAAAGTTGCTCCTGCTACTCAGCCTAGAGCCTTGAGCATTATACAAGGACGTGCTGTAGGAGTAACCCATTACCTTCTGGGTGGAATTGCCACAACATGGGCATTCTTCTTAGCGAGAATTATTGCAGTAGGATAGATGGAATTAAGATTTCCCAGGTTTAGCCAAGGCTTAGCTCAGGACCCCACTACTCGTCGTATTTGGTTTGGTATTGCTACCGCACATGATTTCGAAAGTCATGATGATATTACTGAGGAACGTCTTTATCAGAACATTTTTGCTTCTCACTTCGGGCAATTAGCAATAATCTTTCTATGGACGTCCGGAAATCTGTTTCATGTAGCTTGGCAAGGAAATTTTGAATCATGGATACAGGATCCTTTACACGTAAGACCTATTGCTCATGCAATTTGGGATCCTCATTTTGGTCAACCCGCTGTGGAAGCCTTTACTCGAGGAGGTGCTGCCGGTCCAGTGAATATCGCCTATTCTGGGGTTTATCAGTGGTGGTATACAATTGGATTACGGACCAATGAAGATCTTTATACAGGAGCTCTTTTTCTATTATTTCTTTCTACGCTATCCTTAATAGGGAGTTGGTTACATCTACAACCCAAATGGAAACCAAGCCTTTCGTGGTTCAAAAACGCGGAATCTCGTCTCAATCATCATTTGTCAGGACTTTTCGGGGTAAGTTCTTTGGCTTGGACAGGGCATTTAGTTCATGTCGCTATTCCAGCATCC---AGGGGAGAGTACGTTCGATGGAATAATTTCTTAGATGTATTACCCTATCCCCAGGGGTTGGGCCCCCTTCTGACGGGTCAGTGGAATCTTTATGCCCAAAACCCCGATTCGAGTAATCATTTATTTGGTACCACTCAAGGAGCGGGAACTGCTATTCTAACTCTTCTTGGGGGATTCCATCCACAAACACAAAGTTTGTGGCTGACCGATATTGCTCATCATCATTTAGCTATTGCTTTTATTTTTCTCATTGCCGGTCATATGTATCGAACTAACTTCGGAATTGGGCACAGTATCAAAGATCTTTTAGAAGCGCATACTCCTCCGGGGGGTCGATTAGGGCGTGGGCATAAGGGCCTTTACGACACAATCAATAATTCGATTCATTTTCAATTAGGTCTTGCTCTAGCTTCTTTAGGGGTTATTACTTCCTTAGTAGCTCAACATATGTACTCTTTACCTTCTTATGCATTCATAGCACAAGACTTTACTACTCAAGCAGCTTTATATACTCATCACCAATACATTGCAGGGTTCATCATGACAGGGGCTTTTGCTCATGGAGCTATTTTTTTCATTAGGGATTACAATCCGGAACAGAATGAGGATAATGTATTGGCAAGAATGTTAGACCATAAAGAAGCTATCATATCTCATTTAAGTTGGGCTAGTCTCTTCCTAGGATTCCATACCTTGGGCCTTTATGTTCATAACGACGTCATGCTTGCTTTTGGTACTCCAGAAAAGCAAATCTTGATCGAACCCATATTTGCCCAATGGATACAATCGGCTCATGGTAAGACGACATATGGGTTCGATATACTCTTATCTTCAACGAACGGTCCCGCTTTCAATGCGGGTCGAACCCTATGGTTACCTGGGTGGTTGAATGCTGTTAACGAGAATAGTAATTCGCTTTTCTTAACAATAGGACCCGGGGATTTCTTGGTTCATCATGCTATTGCTCTAGGTTTGCATACAACTACATTGATTTTAGTAAAGGGTGCTTTAGATGCACGCGGTTCCAAATTAATGCCGGATAAAAAGGATTTTGGATATAGTTTTCCTTGTGATGGCCCAGGGCGCGGCGGTACTTGTGATATTTCTGCTTGGGACGCGTTTTATTTGGCAGTTTTCTGGATGTTAAATACCATTGGATGGGTTACTTTTTATTGGCATTGGAAACACATCACATTATGGCAGGGCAACGTTTCACAATTTAATGAATCCTCCACTTATTTGATGGGATGGTTAAGGGATTACCTATGGTTAAACTCTTCACAACTTATCAATGGATATAATCCTTTTGGGATGAATAGTTTATCGGTATGGGCGTGGATGTTCTTATTTGGACATCTTGTTTGGGCTACTGGATTTATGTTCTTAATTTCCTGGCGTGGATATTGGCAGGAATTAATTGAGACTTTAGCATGGGCTCATGAACGGACACCTTTGGCTAATTTAATTCGCTGGAGAGATAAGCCCGTGGCTCTTTCCATTGTGCAAGCAAGATTGGTGGGATTAGCCCACTTTTCCGTGGGTTATATATTCACTTATGCCGCTTTCTTGATTGCCTCAACATCGGGCAAGTTTGGTTAAATGTCACATTCCGTAAAAATTTATGATACATGTATAGGATGCACTCAATGTGTACGAGCTTGTCCAACAGATGTATTAGAAATGATACCCTGGGATGGATGTAAAGCCAAGCAAATTGCTTCTGCGCCGAGAACCGAAGATTGTGTGGGTTGTAAGAGATGTGAATCCGCCTGCCCAACAGATTTTTTAAGCGTCCGCGTTTATTTAGGACCTGAAACAACCCGCAGCATGGCTCTATCTTATTGAATGACGGATTTGAACTTCCCCTCTATTTTCGTGCCTTTAGTAGGCTTAGTATTTCCGGCAATTGCAATGGCTTCTTTATTTCTTTATGTGCAGAAAAAAAAGATTGTCTAGATGCGGGATATAAAAACATATCTCTCTGTAGCACCCGTGCTAAGTACTCTATGGTTTGGGGCTTTAGCAGGTTTATTGATAGAAATTAATCGTTTATTTCCGGATGCTTTGTCATTCCCTTTTTTTTCATTCTAGATGACTGCAATTTTAGAGAGACGCGAAAGTACAAGCCTGTGGGGTCGCTTCTGCAACTGGATAACTAGCACCGAAAACCGTCTTTACATCGGATGGTTCGGTGTTTTGATGATCCCTACCTTATTGACTGCAACCTCTGTATTTATTATCGCCTTCATCGCAGCCCCTCCAGTAGATATTGATGGTATTCGTGAGCCTGTTTCTGGTTCTTTACTTTATGGAAACAATATTATCTCTGGTGCCATTATTCCTACTTCTGCGGCGATCGGGTTGCACTTTTACCCAATTTGGGAAGCTGCATCCGTTGATGAATGGTTATACAATGGCGGCCCTTATGAGCTAATTGTTCTACACTTCTTACTTGGTGTAGCTTGTTATATGGGTCGTGAGTGGGAACTGAGTTTCCGTCTGGGTATGCGTCCTTGGATTGCTGTTGCATATTCAGCTCCTGTTGCAGCTGCTACTGCTGTTTTCTTGATTTATCCTATTGGTCAAGGAAGTTTCTCTGATGGTATGCCTTTAGGAATATCTGGTACTTTCAACTTTATGATTGTATTCCAAGCGGAGCACAACATCCTTATGCATCCATTTCACATGTTAGGTGTAGCTGGTGTATTCGGCGGTTCCCTATTCAGTGCTATGCATGGTTCCTTGGTAACCTCTAGTTTGATCAGGGAAACCACAGAAAATGAATCTGCTAATGAGGGTTACAGATTTGGTCAAGAGGAAGAGACTTATAATATTGTGGCCGCTCATGGTTACTTTGGCCGATTAATCTTCCAATATGCTAGTTTTAACAACTCTCGTTCTTTACACTTCTTCTTGGCTGCTTGGCCTGTAGTAGGTATTTGGTTCACTGCTTTAGGTATTAGTACTATGGCGTTCAACCTAAACGGATTCAATTTCAACCAATCTGTAGTTGATAGCCAAGGTCGCGTTATTAATACTTGGGCTGATATCATCAACCGTGCTAATCTTGGTATGGAAGTAATGCACGAACGTAATGCTCACAACTTCCCTCTAGACCTAGCTGCTCTTGAAGTTCCATCTCTTAATGGATAAATGGGTTTGCCTTGGTATCGTGTTCATACTGTCGTATTGAATGATCCGGGTCGATTGCTTTCGGTGCATATAATGCACACAGCTCTAGTTTCTGGTTGGGCCGGCTCGATGGCTTTATACGAATTAGCGGTTTTTGATCCCTCTGATCCTGTTCTGGATCCAATGTGGAGACAAGGTATGTTCGTCATTCCCTTCATGACTCGTTTAGGAATAACCAATTCGTGGGGTGGTTGGAGTATTTCAGGAGGAACTGTAACGAATCCGGGTATTTGGAGTTATGAAGGTGTGGCGGGGGCGCATATTGTGTTTTCTGGCTTATGTTTCTTGGCAGCTATCTGGCATTGGGTATATTGGGACCTAGAAATATTCAGTGATGAGCGGACGGGAAAACCCTCTTTGGATTTGCCTAAGATCTTTGGAATTCATTTATTTCTTGCAGGGGTGGCTTGCTTTGGCTTTGGCGCATTTCATGTAACCGGTTTGTATGGTCCTGGGATATGGGTGTCCGATCCTTATGGACTAACCGGAAAAGTACAGGCTGTAAATCCGGCGTGGGGTGCAGAAGGTTTTGATCCTTTTGTTCCGGGGGGAATAGCTTCTCATCATATTGCTGCGGGTACTTTGGGCATATTAGCGGGTCTATTCCATCTTAGTGTCCGTCCGCCTCAACGTCTATACAAAGGATTACGTATGGGCAATATTGAAACTGTACTTTCCAGTAGTATCGCTGCTGTTTTTTTTGCAGCTTTCGTAGTTGCCGGAACTATGTGGTATGGATCAGCAACTACCCCAATCGAATTATTTGGGCCTACTCGTTATCAGTGGGATCAGGGATACTTTCAGCAAGAAATATACCGAAGAGTTAGCGATGGATTAGCCGAAAATCTTAGTTTATCAGAAGCTTGGTCTAAAATTCCCGAAAAATTAGCTTTTTATGATTATATTGGTAATAATCCGGCAAAGGGGGGATTATTCAGAGCGGGCTCAATGGACAATGGGGATGGAATAGCTGTTGGATGGTTAGGACATCCCATCTTTAGAGATAAAGAAGGGCGCGAGCTTTTTGTACGTCGTATGCCTACTTTTTTTGAAACATTTCCAGTTGTTTTGGTAGATGAAGAGGGAATTGTGAGAGCGGACGTTCCTTTTAGAAGAGCAGAATCCAAATATAGTGTTGAACAAGTAGGCGTAACGGTGGAGTTCTATGGTGGCGAACTTAATGGAGTAAGTTATTCTGATCCTGCTACTGTAAAAAAATATGCGAGGCGTTCCCAATTAGGGGAAATTTTTGAATTAGATCGGGCTACTTTGAAATCAGATGGTGTTTTTCGCAGCAGTCCAAGGGGTTGGTTCACTTTTGGTCATGCTACCTTTGCTTTGCTCTTCTTTTTCGGACACATTTGGCATGGCGCTAGAACCTTGTTCCGAGATGTTTTTGCTGGTATTGATCCAGACTTGGATGCTCAAGTGGAATTTGGAACATTCCAAAAAGTGGGGGATCCAACTACAAGGAGACAGCCAGTCTGAATGAAAATCTTATATTCCCTGAGGAGGTTCTACCACGTGGAAACGCTCTTTAATGGAACTTTCGTTTTAGCTGGTCGTGACCAAGAAACCACCGGTTTTGCTTGGTGGGCTGGGAATGCCAGACTTATCAATTTGTCGGGTAAACTACTTGGAGCTCACGTAGCCCATGCCGGATTAATCGTATTCTGGGCCGGAGCAATGAACCTATTTGAAGTGGCCCATTTCGTACCGGAAAAGCCCATGTATGAACAAGGGTTGATTTTACTTCCGCACTTAGCTACTCTAGGTTGGGGAGTAGGGCCAGGGGGAGAAGTTCTAGATACTTTTCCGTACTTTGTATCTGGAGTACTTCATCTAATTTCCTCCGCAGTCTTAGGCTTCGGTGGCATTTATCACGCGCTTCTGGGACCTGAAACTCTTGAAGAATCTTTTCCATTCTTTGGTTATGTATGGAAAGATAGAAATAAAATGACTACAATTTTGGGTATTCACTTAATTTTGTTAGGTATAGGTGCTTTTCTTCTAGTACTCAAAGCTCTTTATTTTGGCGGTATATATGATACCTGGGCTCCTGGGGGAGGAGATGTAAGAAAAATTACCAATTTGACCCTTAGCCCCAGTGTTATATTTGGTTATTTACTAAAATCCCCTTTTGGGGGAGAAGGGTGGATTGTTAGTGTGGATGATTTAGAAGATATAATTGGGGGACATGTATGGTTGGGTTTCATTTGTGTATTTGGCGGAATTTGGCATATCTTAACCAAACCCTTCGCATGGGCTCGCCGTGCATTTGTATGGTCTGGAGAAGCTTACTTGTCTTATAGTTTAGCCGCTTTATCCGTCTTTGGTTTTATCGCTTGTTGTTTTGTCTGGTTCAATAATACGGCTTATCCGAGTGAGTTTTATGGACCTACTGGGCCAGAAGCTTCTCAAGCTCAAGCATTTACTTTTCTAGTTAGAGATCAGCGTCTTGGAGCTAATGTGGGATCCGCTCAAGGACCCACAGGTTTAGGTAAATATCTAATGCGTTCCCCAACGGGGGAGGTTATTTTTGGAGGGGAAACTATGCGTTTTTGGGATCTTCGTGCTCCATGGTTAGAACCCCTAAGGGGCCCCAACGGTTTGGACTTGAGTAGGTTGAAAAAAGACATACAACCTTGGCAAGAACGACGTTCGGCAGAATATATGACCCATGCTCCTTTAGGCTCCTTAAATTCTGTGGGTGGCGTAGCTACCGAGATCAATGCAGTTAATTATGTCTCTCCTAGAAGTTGGTTAGCGACCTCCCATTTTGTTCTAGGATTCTTCCTTTTTGTGGGCCATTTGTGGCATGCAGGAAGAGCCCGGGCTGCTGCAGCAGGATTTGAAAAGGGAATCGATCGTGATTTGGAACCTGTTCTTTACATGACCCCTCTTAACTAAATGACTATAGCCCTTGGTAGAGTTACTAAAGAAGAAAATGATTTATTTGATATTATGGACGACTGGTTACGAAGAGACCGTTTTGTTTTTGTAGGATGGTCCGGCCTATTGCTCTTTCCTTGTGCTTATTTCGCTTTAGGAGGTTGGTTTACAGGGACTACTTTTGTAACTTCTTGGTATACCCATGGATTGGCGAGTTCCTATTTGGAAGGTTGCAATTTCTTAACCGCAGCGGTTTCCACCCCTGCCAATAGTTTAGCACACTCTTTGTTGCTACTATGGGGCCCGGAAGCACAAGGGGATTTTACTCGTTGGTGTCAATTAGGCGGTCTGTGGACTTTTGTTGCTCTTCATGGGGCTTTTGCACTAATAGGTTTCATGTTACGTCAATTTGAACTTGCGCGGTCTGTTCAATTGCGGCCTTATAATGCAATTTCATTCTCTGGTCCAATCGCTGTTTTTGTTTCCGTATTCTTGATTTATCCATTGGGACAATCTGGTTGGTTCTTTGCGCCGAGTTTTGGCGTAGCAGCAATATTTCGATTCATTCTCTTCTTCCAAGGATTTCATAATTGGACGTTGAACCCATTTCATATGATGGGAGTTGCCGGAGTATTAGGAGCGGCTCTGCTATGCGCTATTCATGGGGCAACCGTGGAAAACACTCTATTCGAGGACGGTGATGGTGCAAATACCTTCCGCGCTTTTAACCCAACTCAAGCTGAAGAAACTTATTCAATGGTCACTGCTAACCGCTTTTGGTCCCAAATCTTTGGTGTTGCTTTTTCCAATAAACGTTGGTTACATTTCTTTATGCTATTTGTACCCGTCACCGGTTTATGGATGAGTGCTATTGGCGTAGTCGGCCTAGCTCTGAACCTACGTGCCTATGACTTTGTTTCCCAGGAAATCCGTGCAGCGGAAGATCCGGAATTTGAGACTTTCTACACCAAAAATATTCTTTTAAACGAGGGTATTCGTGCGTGGATGGCAGCTCAGGATCAGCCTCATGAAAATCTTATATTCCCTGAGGAGGTTCTACCACGTGGAAACGCTCTTTAACTAAAAGGATCTACTAAATTCATCGAGTTGTTCTAAAGAATCAAAACGGTCGGTTATTAACGGAATTCCTTGTCGGCTTTCCGTGAAATACTCGTTTGGCCGAGGACTTCCAAACACGTCATAAGCTAAACCCGTACTGACAAATAACCAACCCGCAATGAATAGGGAAGGTATAGTAATGCTATGAATAACCCAGTATCGAATACTGGTAATAATATCAGCAAAAGAACGTTCTCCCGTGCTTCCAGACAT--TTATCGTTGGATGAACTGCATTGCTGATATTGATCCCAAGAAAAAAACAGTAGGTACAGCTAGTCCGTGAACAGCCAGCCATCGCACTGTAAAAATAGGATAGGTTCGATCTATGGTCAT-ATGGCTACACAAACCGTTGAAGATAGTTCTAGACCTG------GACCAAGACGAACTCGCGCAGGTAGTTTATTGAAACCCTTGAATTCGGAATATGGGAAAGTAGCTCCGGGTTGGGGGACTACTCCTTTTATGGGGGTCGCAATGGCTTTATTCGCGATATTCCTATCTATCATTTTAGAAATTTATAATTCTTCTGTTTTACTGGACGGAATTTTAATGAATTAGATGCTTACTCTCAAACTTTTTGTTTATACAGTAGTGATATTCTTTGTTTCCCTCTTTATCTTTGGATTCTTATCTAATGACCCAGGACGTAATCCTGGGCGTGACGAGTAAATGGCCGATACTACTGGAAGAATTCCTCTTTGGCTGATAGGCACTGTAACTGGTATTCCTGTGATTGGTTTATTAGGTGTTTTCTTTTACGGTTCATATTCTGGATTGGGTTCATCTCTATAGATGCCTAATATACTTAGTTTAACCTGTATCTGTTTTAATTCTATTCTTT------ATCCGACTAGTTTTTTCTTCGCCAAATTGCCCGAAACTTATGCCATTTTCAACCCAATCGTGGATGTTATGCCTGTCATACCTCTACTCTTTTTTCTATTAGCCTTTGTTTGGCAAGCTGCTGTAAGTTTTCGATGATCAATTGAAGAAGTAATTGGAAAATAAAACAGCAAGTACAAAAATGAGTAATAAACCCCAGTATAGACTGGTACGATTCAGTTCAACATTTTGTTCATTCGGGTTTGATTGTGTCATATGGAAGTCAATATTCTCGCATTTATTGCTACTGCACTGTTCATTCTAGTTCCTACTGCCTTTTTACTTATTATTTATGTAAAAACAGTCAGCCAAAATAATTAAATGGAAACAGCAACTTTAGTCGCCATCTCCATATCTGGTTTACTTGTAAGCTTTACTGGGTATGCCTTATATACCGCGTTTGGGCAACCCTCTCAACAATTAAGAGATCCATTCGAAGAACACGGGGACTAAATGGAAGCATTGGTTTATACGTTCCTTTTAGTTTCGACTTTAGGGATAATTTTTTTCGCTATCTTCTTCCGAGAACCACCTAAGGTTCC---------GACTAAAAAAGTGAAATAAATGACTATTGCTTTCCAATTAGCTGTTTTTGCATTAATTGCGACTTCCTCAGTCTTAGTCATTAGTGTACCCCTTGTATTTGCTTCTCCTGATGGTTGGTCAAATAATAAAAACGTTGTATTTTCCGGTACATCATTATGGATTGGACTAGTCTTTCTGGTAGCTATTCTAAATTCTCTCATTTCTTAA--------------------------ATGTCACCACAAACAGAAACTAAAGCAAGTGTTGGATTTAAAGCTGGTGTTAAGGATTATAAATTGACTTACTACACCCCGGAGTACGAAACCAAGGATACTGATATCTTGGCAGCATTCCGAGTAACTCCTCAGCCGGGGGTTCCGCCCGAGGAAGCAGGGGCTGCAGTAGCTGCCGAATCCTCTACTGGTACATGGACAACTGTTTGGACTGATGGACTTACCAGTCTTGATCGTTACAAAGGACGATGCTATCACATCGAGCCCGTTGTTGGGGAGGAAAATCAATATATCGCTTATGTAGCTTATCCATTAGACCTATTTGAAGAGGGTTCTGTTACTAAC-ATGTTTACTTCC-ATTGTGGGTAACGTATTTGGTTTCAAAGCCTTACGCGC-TCTACGTCTGGAGGATCTGCGAATTCCCCCTACTTATTCAAAAACTTTCCAAGGTCCGCCTCATGGTATCCAAGTTGAAAGGGATAAGTTGAACAAGTATGGTCGTCCTTTATTGGGATGTACTATTAAACCAAAATTGGGATTATCCGCGAAAAATTATGGTAGAGCGTGTTATGAGTGTCTACGTGGTGGACTTGATTTTACCAAAGATGATGAAAACGTAAACTCACAACCATTTATGCGTTGGAGGGACCGTTTTGTCTTTTGTGCCGAAGCTCTTTATAAAGCACAGGCCGAAACCGGTGAAATTAAGGGGCATTACTTGAATGCGACTGCAGGTACATGCGAAGAAATGATTAAGAGAGCTGTATTTGCGAGGGAATTAGGGGTTCCTATTGTAATGCATGACTACTTAACCGGGGGATTCACCGCAAATACTACTTTGGCTCATTATTGCCGCGACAACGGCTTACTTCTTCACATTCACCGAGCAATGCATGCAGTTATTGATAGACAGAAAAATCATGGTATGCATTTCCGTGTATTAGCTAAAGCATTGCGTATGTCTGGGGGGGATCATATCCACTCTGGTACAGTAGTAGGTAAGTTAGAAGGGGAACGCGAAATGACTTTAGGTTTTGTTGATTTATTGCGCGATGATTTTATTGAAAAAGATCGTGCTCGCGGTATCTTTTTCACTCAGGACTGGGTATCCATGCCGGGTGTTATACCGGTGGCTTCAGGGGGTATTCATGTTTGGCATATGCCAGCTCTGACCGAAATCTTTGGGGATGATTCTGTATTACAATTTGGTGGAGGAACTTTAGGACATCCTTGGGGGAATGCACCTGGTGCAGCAGCTAATCGGGTGGCTTTAGAAGCCTGTGTACAAGCCCGTAACGAAGGGCGCGATCTTGCTCGTGAAGGTAATGAAATTATCCGAGCAGCTTGCAACTGGAGTCCTGAACTAGCTGCAGCTTGTGAAGTATGGAAGGCGATCAAATTCGA---GTTCGAGCCGGTAGATAAACTAGAT---------AGTTAGACGGCGAAACATTTATACAAAACACCTATCCCGAGCACACGCAAGGGAACCGTAGACAGGCAAGTGAAATCCAATCCACGAAATAATTTGATCCATGGACGGCACCGTTGTGGTAAAGGTCGTAATTCCAGAGGAATCATTACCGCAAGGCATAGAGGGGGAGG-TCAT-AAGCGCCTATACCGTAAAATCGATTTTCGACGGAATCAAAAAGACATATCTGGTAGAATCGTAACCATAGAATACGACCCTAATCGAAATGCGTACATTTGTCTCATACACTATGGGGATGGTGAGAAGAGATATATTTTACATCCCAGAGGGGCTATAATTGGAGATACTATTGTTTCTGGTACAAAAGTTCCTATATCAATGGGAAATGCCCTACCTTTGAGTGCGGTTTGAACTATTGATTTACGTAATTGGAAGTAACCAATTAGGTTTACGACGAAACCTAGAAATCGATCACTGATCCAATTTGACTACCTCTACGGGATAGACCTCAACAGAAAACTGTTGAGTAACGGCAGCAAGTGATTGAGTTCAGTAGTTCCTCATAGAAAATTATTGACTCTAGAGATATGGTAATATGGAGAAGACAAAATTGTTTGAAGCACGCACAGAACCGGAAGCGCCCCTTG-------TTTCAAAGAGAGGAGGACGGGTTATTCACATTTAATTTGATGGTCAGAGGCGAATTGAAAGCTAAGCAGTGGTAATTAAGACCCCC--GGGGGAAAATAGGGATGTCTCCTACGTTACCCATAATATGTAGAAGTATCGACGTAATTTCATAGAGTCATTCGATCTGAATGCTACATGAAGAACATAAGCCAGATGACGGAACGCGGAGACCTAGGATGTAGAAGATCATAACATGAGCGATTCGGCAGATTTGGATTCCTTTCCTATATATCCACTCATGTGGTACTTCATCATACGATTCATATAAGATCCAT-CTGTCTAGAGATCGTCATATACATCTAGAAAGCCGTATGCTTTGGAAGAAGCTTGTACAGTTTGGGAAGGGGTTTT--TTGAGAGAAAAGAAGAATCTACTTCAACCGATATGCCCTTAGGCACGGCTATACATAACATAGAAATCACACGTGGAAGGGGTGGGCAATTAGCTAGAGCAGCAGGTGCTGTAGCGAAACTGATTGCAAAAGAAGGTAAATCGGCCACTTTAAGATTACCATCTGGGGAGGTCCGTTTGGTATCCCAAAACTGCTTAGCAACAGTCGGACAAGTGGGTAATGTTGGGGTGAACCAAAAAAGTTTGGGTAGAGCCGGATCTAAGTGTTGGCTAGGTAAACGCCCCGTAGTAAGAGGGGTAGTTATGAACCCTGTGGACCACCCCCATGGGGGCGGTGAAGGGAAAGCCCCCATTGGTAGAAAAAAACCCACAACCCCTTGGGGTTATCCTGCGCTTGGAAGAAGAACTAGGAAAAGGAAAAAATATAGTGATAGTTTTATTCTTCGTCGCCGTAAG------TAATTATAATACTTCAGGAGCTAATGAAACTATTTTAGTAAAATTCAATTCTCTCAATTCCTCGGCGATCGCGCCAAAAATGCGAGTTCCCTTTGGATTTCCTTTTTGATCAATGATAACCGCTGCATTGTCATCATAGCGTATTATTATACCGTCTTCGCATTTGAACTCTTTACATGTACGTACAATTACAGCTCGAATTACTTCGGATCTTTCTAGAGGCATTTGGGGCACTGCGTCTTTGATTACAGCAACAATAACGTCACCAATACGAGCATATCGCTGATTACTAGCAGCTCCTATCACTCGAATACACATCAATTTTCGAGCTCCACTGTTATCTGCTACATTTAAAAGGGTCTGAGGTTGAATCAT---------------------CTATATTTCTAATCGAAGAAATTGACTTCGTATGGGCATTTTACTGGCAGCTATTTCCATAGCTGCTCTAGCTACAGTTTCGGATACTCCGCCCATTTCATAAAGTATTCGACCTGGTTTAACAACGGCTACCCAATATTCGGGGGATCCCTTTCCTGAACCCATACGTGTTTCCGTGGGTCTTATTGTAACCGGTTTGTCGGGAAATATACGTACCCATATTTTTCCACCACGACGTGCATATCGTGTCATTGCTCTGCGTCCTGCTTCTATCTGCCTCGCCGTGATCCAAGTGGGTTCAAGTGCTTGAAGAGCATATCTACCAAAACAAATACGATTGCCTCGGTAGGATTTTCCCTTCATTCTTCCTCTATGTTGTTTACGAAATCTGGTTCTTTTGGGGTTATAGTCGAAGGT--TCTCTCTTAGTTCCATCTCTACTGCAAAACTGGACATGAGAGTTTCTTCTCATCCAGCTCCTCGCGAATCAAATAAGAAAGTGTGCAA-----ATTTCTCTAATTCC-----ATAATATTCTAAAATAT-----TACGGATAGATACATAT-------TAATAGAAAAAGTTAGGGTTTTTT--------AATATTGAATTTGTTAAAAT------AGAAA-----AATATATAGTCAAGAAAGAAGATCCTGAATAGATCTAGCTGTGTATGTTTATTTATCTATATTCTATAT--------------TTATAGATAATG-----------------TAATCCTT------------------------------------------------TATTTTTTTTATTGAATCGCGG------------------------TAAAGTATTCTAAT----------TCAAT-AAAAATTTCGCGGGCGAATATTTACTCTTTCTTGT--------CTTATTTG-----TTCAT-----TCATAACCTT-----------TTCAAATAAGGCAATTTTT--TTGGTTTGTTCCGCCATCCCACCCAATGAAGTATTAGGATTCTTTT-CAATAA----AATCCTATGCAGTCATAGGTTCTGTCGTTCCCACTGCTTCCCCTTTAATGGTTAGGTTTGAATTTCGCAATGGAGCTTCCAAAAAA----TTTCTTTCCGAGTCAA-TTTCTCAG-TTTTATTAACCCCGGTGGCTC-------TTTGTTATTGCTTGAAATTTGTATTTCTTGTTTCAAT-CAAATTACGATTT----CGAATTCTCT------GTTT----------TTTGATTAT-----------------ATTGATGCTTTATCACATTGC------TTTTTATGATGTAATTCATAGACCATACATATTGGAATCCTATATCTTTCTTT---T--TTTCTCTTCCTTCTTTCTATCATCCCTCCTTTTATCCACATCCTTTTA------GTTTTGCTTCACAACTTAGAATCCTATTTC---------------------TTTTTATAG-AA--AAAAT------TGCAGTTGCTGCACGTATATGATAGATTTACTCATTTATGATAGATGTATTTATTCATATAGTGACTGTTTCTTAGTTAGGATCTCGACAATACGAAGCAATAGGTTGGTTA-TTAGTTCATTTT----------TTATAATTACTAAGTTTTTTCTTTTTCTATAAAGAATTCTAGTAGGGTTCATTCCATTTTTATTTTTTTT----GAATCTTCTTTTTGGACCCTAAAGA---AAAAATTAACGAGTCACACACTAAGCATATGACCAGAGTTCCGCGAGGATATATAGCTCGGAGACGACGAACAAAAATGCGTTTATTTGCCTCAAACTTTAGAGGGGCTCATTTAAGACTTAATCGAATGATTACTCAACAGGTAAGACGAGCGTTTGTTTCCTCTCATCGAGATAGAGGCAGGCAAAAGAGGGATTTTCGGCGGTTGTGGATCAGTCGGATAAACGCAGCAACGCGGATATATAAAGTA---------------TTCGATAATTATAGTAAATTAATACACAATCTGTACAAGAAAGAATTGATTCTTAATCGTAAAATGCTTGCACAAGTAGCTGTATCAAATCCAAATAATCTTTACACGATTTCCAATAAAATAAAGATCATCAATT---------------------------------------------------------------------------AAATGACAAGTTTCAAACTGGTAAAGTATACCCCTAGGATAAAGAAGAAGAAGAGTGGGCTAAGGAAACTCGCAAGAAAAGTACCAACCGATCGTCTACTTAAGTTTGAACGGGTTTTCAAAGCACAAAAACGCATCC---ATATGTCTGTTTTCAAAGCACAAAGAGTTCTTGATGAGATTCGTTGGCGTTACTATGAGGAAACTGTTATGATATTGAACCTCATGCCTTATCGAGCATCTTATCCCATCTTAAAGTTGGTTTATTCGGCAGCGGCAAACGCTACTCATTATAGGGATTTCGACAAAGCAAATTTATTTATCACTAAAGCCGAAGTCAGTAGGAGTACTATTATGAATAAATTCAGACCTCGGGCTCGAGGACGTAGTTCTCCCATAAAAAAAACCATGTGTCATATAACAATTGTACTAAATATAGTAAAGAATTCTAAATAA------------------------ATGGATGGAATCAAATACGCAGTATTTACAGAAAAAAGTCTTCGTTTATTGGGAAAGAATCAATATACTTTTAATGTCGAATCGGGATTCACTAAGACAGAAATAAAGCATTGGGTCGAACTCTTCTTTGGTGTTAAGGTAGTAGCTGTGAATAGCCATCGACTACCCGGAAAGGGTAGAAGAATGGGCCCTATTCTGGGGCATACAATGCATTACAGACGTATGATCATTACCCTTCAACCGGGTTATTCTATTCCACTTC---TAGATAGAGAAAAAAACT---------------AAATGGCAGTTCCAAAAAAACGTACTTCGATGTCAAAAAAGCGTATTCGTAAAAATCTTTGGAAGAAAAAGACTTACTTTTCCATAGTACAATCTTATTCTTTAGCAAAATCAAGATCATTTTCCGGCGTCAGCG---AGCATCCAAAACCAAGGGGTTTTTCTCGGCAACAAACAAACAA---A----------------------TAAATGGCCAAGGGGAAAGATGTTAGAATCAGAGTTATTTTGCAATGTGTGAGTTGTGTTCGAAAAGGTGCCAATGAGGAATCGACAGGGATCTCTAGATATAGTACTCAAAAGAATCGCCACAATACACCCGGACAATTAGAATTAAGAAAATTTTGTCGTTATTGTCGTAAGCATACGACTCATGACGAAATAAAGAAATAGATGAAAATAAGAGCTTCTGTTCGTAAAATTTGTACAAAATGTCGACTAATTCGTAGGCGTGGACGAATTAGAGTCATTTGTTCCAATCCGAAGCATAAACAAAGACAAGGGTAAATGGTTCGAGAGGGGGTAGCAGGGTCCACTCAAACACTAGAGTGGAAGTGTGTTGAATCAAGAGTAGATAGTAAGCGTCTTTATTATGGTCGTTTCATTCTGTCCCCGCTTAGAAAAGGTCAAGCGGATACCGTCGGTATTGCCTTGCGAAGAGCTTTACTTGGAGAAATAGAAGGAACATGTATCACACGTGCAAAATTTGGGAACGTGCC------ACACGAATATTCTACAATAGCAGGTATTGAAGAATCCGTACAAGAAATTTTACTAAATTTGAAAGAAATTGTATTGAGAAGTAATCTCTATGGAGTTAGAGAAGCATCAATTTGCATCAAAGGTCCTAGATACATAACTGCTCAAGATATCATCTTACCACCTTCCGTGGAAATCGTTGATACGGCACAACCCATAGCTAACTTGATAGAGCCCATGGATTTCCGTATTGAGTTACAGATCAAGAGAGATCGCGGATATCACACGGAAGTCAGAAAGAACTCTCAAGATGGAAGTTATCCTATAGATGCTGTATCCATGCCTGTTCGAAATGTGAATTATAGTATTTTTTCTTGTGGGAATGGAAATGCAA---AATACGAGATACTTTTTCTAGAAATATGGACGAATGGAAGTTTAACCCCTAAGGAAGCGCTTTATGAGGCTTCTCATAATTTGATTGACTTATTTCTTCCTTTTCTACACACAAAAGAGGAGGGTACTCGTTTC------GAAGAAAATAAAAACAGGTTTACTCCACCCCTT---TTAAGCTTTCAAAAAAGATTAACT------AATCTAAAAAAAAACAAAAAAGGAATTCCATTGAATTGTATTTTTATTGATCAATTAGAACTGCCTTCTAGAACATATAATTGTCTCAAAAGGGCCAATATACATACACTATTGGACCTTTTGAGTAAGACTGAAGAAGATCTTATGAGAATTGACAGTTTTCGTATGCAAGATAAAAAACAGATATGGGACACTCTAGAGAAGCATCTCCCAATTGATTTACCTAAGAATAAGTTCTCGTTTT---------------AAATGCTCCGG---AATGGAAATGAGAGAATGTCCACAATACCTGGATTTAGTCAGATCCAATTCGAGGGATTTTGTAGGTTCATTAATCAAGGCTTGGCAGAAGAACTTGAAAAGTTTCCAACAATTAAAGATCCAGATCACGAAATTGCATTTCAATTATTTGCGAAAGGATATCAATTGCTAGAACCTTTGATAAAAGAAAGGGATGCTGTGTATGAATCACTCACCTATTCTTCCGAATTATATGTATCCGCGAGATTAATTT------TTGGTTTCGATGTGCAAAAGCAAACCATTTCTATTGGAAACATTCCTATAATGAATTCCTTAGGAACCTTTATAATAAATGGAATATACCGAATTGTGATCAATCAAATATTGCTAAGTCCTGGTATTTACTACCGCTCGGAATTAGACCATAAGGGAATTTCTATCTACACCGGGACTATAATATCAGATTGGGGAGGAAGATCGGAATTAGCAATTGATAAAAAAGAAAGGATATGGGCTCGTGTGAGTAGAAAACAAAAGATATCTATTCTAATTCTATCATCAGCTATGGGTTCGAATCTAAGAGAAATTCTAGATAATGTTTCCTACCCTGAAATTTTCTTGTCTTTCC------CGGATGCTAAGGAGAAGAAG------AGGATTGAGTCAAAAGAAAAAGCTATTTTGGAGTTTTATCAACAATTTGCTTGTGTAGGCGGGGACCTGGTATTTTCGGAATCCTTATGTGAGGAATTACAAAAGAAATTTTTTCAACAAAAATGTGAATTAGGAAGGATTGGTCGACGAAATATGAATCGAAGACTGAATCTTGATATACCTCAGAACAACGCATTCTTGTTACCGCGAGATGTATTGGCCGCTACGGATCATTTGATTGGAATGAAATTTGGAACGGGTATACTTGACGATGACGATATGAATCACTTGAAAAATAAACGTATTCGTTCGATTGCGGATCTGTTACAAGATCAATTCGGACTGGCTCTTGGTCGTTTACAACATGCGGTTCAAAAAACTATCCGTAGAGTATTCATACGTCAATCGAAACCGACTCCACAAACTTTGGTAACTCCAACTTCAACCTCGATTTTATTAATAACTACTTATGAGACCTTCTTTGGCACATACCCCTTATCTCAAGTTTTCGATCAAACCAATCCATTGACACAAACTGTTCATGGGCGAAAAGTGAGTTGTTTGGGTCCTGGAGGATTGACGGGGAGAACTGCAAGTTTTCGGAGCCGAGATATCCATCCGAGTCACTATGGTCGTATTTGTCCAATTGACACGTCCGAAGGAATCCATGTTGGACTTACTGGATCCTTAGCTATTCATGCGAGAATCGATCACTGGTGGGGATCCATAGAGAGTCCGTTTTATGAAATAT---CTGAGAAAGCAAAACAAAAAAAAGAGAGACAAGTAGTTTATTTATCACCAAATAGGGATGAATATTATATGATAGCAGCAGGAAATTCTTTGTCCTTGAATCGGGGTATTCAGGAGGAACAGGTTGTTCCAGCTAGATACCGTCAAGAATTCCTGACTATTGCATGGGAACAGATTCATGTTAGAAGTATTTTTCCTTTCCAATATTTTTCTATTGGGGGTTCTCTCATTCCTTTTATTGAACATAATGATGCGAATCGAGCTTTAATGAGTTCTAATATGCAGCGCCAAGCAGTTCCGCTTTCTCGGTCCGAGAAGTGCATTGTTGGAACTGGATTGGAACGCCAAACAGCTCTAGATTCGAGGGTTTCTGTTATAGCAGAACGCGAGGGAAAGATCATTTCTACGGATAGTCACAAGATCCTTTTATCAAGTAGT---------------------GGGAAGGC---------TATAAGTATTCCTTTAGTTACACATCGGCGCTCTAACAAAAATACTTGTATGCACCAAAAACCCCGGGTTCCGAGGGGTAAATTCATTAAAAAAGGACAAATTTTAGCGGAGGGGGCGGCTACAGTTGGTGGGGAACTTGCTTTAGGAAAAAACGTATTAGTAGCTTATATGCCATGGGAAGGTTACAATTTTGAAGACGCAGTACTAATTAGCGAACGTTTGGTATATGAGGGTATTTATACTTCTTTTCACATCCGAAAATATGAAATTCAGACGGATACGACAAGCCAAGGCTCCGCTGAAAAAATAACTAAAGAAATACCACATCTAGAAGAACATTTACTCCGCAATTTGGACAGAAATGGAGTTGTGAAGTTGGGGTCCTGGGTAGAAACAGGCGATATTTTAGTAGGTAAATTAACGCCTCAGATACCGAGCGAATCGTCCTATATCGCGGAAGCTGGATTATTACGGGCCATATTTGGTCTTGAGGTATCCACTTCAAAAGAAACTTCTCTCAAACTACCTATAGGTGGAAGAGGGCGCGTTATCGATGTGAAATGGATCCAGA-------GGGACCCCCTCGACAT-----AATGGTTCGTGTATATATTTTACAGAAACGTGAAATCAAAGTTGGGGATAAAGTAGCCGGAAGACACGGGAATAAGGGGATCATTTCCAAAATTTTGCCTAGGCAAGATATGCCCTATTTGCAAGATGGAATGCCTATTGATATGGTCTTCAATCCCTTAGGAGTACCCTCACGAATGAATGTGGGACAAATATTTGAAAGCTCGCTCGGATTAGCAGGGGATCTGCTAAAGAAACATTATAGAATAGCACCCTTTGATGAGAGATATGAGCAAGAGGCTTCAAGAAAACTTGTGTTTTCAGAATTATATGAAGCCAGTAAACAAACAAAAAATCCGTGGGTATTTGAACCCGAGTACCCAGGAAAAAGCAGAATATTTGATGGAAGAACAGGAGACCCCTTCGAACAGCCTGTTCTAATAGGGAAGTCCTATATCTTAAAATTAATTCATCAAGTTGATGAGAAAATCCACGGACGCTCTACCGGGCCCTATTCACTTGTTACACAACAACCCGTTAGAGGAAGAGCCAAGCAAGGGGGACAACGAATAGGAGAAATGGAAGTTTGGGCTTTAGAAGGATTTGGTGTTGCTCATATTTTACAAGAGATACTTACTTATAAATCTGATCATCTTATAGCTCGCCAAGAAATACTTAACGCTACGATCTGGGGAAAACGAATACCTAATCACGAGGATCCTCCAGAATCTTTTCGAGTGCTGGTTCGAGAACTACGATCTTTGGCTCTAGAACTG-AATCATTTCCTTG-TATCTGAGAAGAACTTCCAGGTTAATAGGGA-AGAAGTTTGAATGATTGACCAATATAAACATCAACAACTTCAAATTGGACTCGTTTCCCCTCAACAAATAAAGGCTTGGGCTAACAAAATACTACCTAATGGGGAAGTCATTGGCGAAGTAACAAGGCCCTCTACTTTTCATTATAAAACGGATAAACCAGAAAAAGATGGATTGTTTTGCGAAAAAATCTTTGGACCCATAAAAAGCGGAATTTGTGCTTGTGGAAATTCTCGAGCGAGCGGAGTTGAAAACGAAGACGAAAGATTTTGCCAAAAATGCGGAGTAGAATTTGTGGATTCTCGGATACGAAGATATCAAATGGGATATATCAAACTCGCATGTCCCGTGACTCATGTATGGTATTTGAAAGGTCTTCCTAGTTATATCGCGAATCTTTTAGATAAACCCCTTAAGAAATTGGAGGGCCTAGTATACGGC-----------------------------------------------------------------------------------------------------------------------------------------------------------------------------------------------------------------------------------------------------------------------------------------------------------------------------------------------------------------------------------------------------------------------------------------------------------------------------------------------------------------------------------------------------------------------------------------------------------------------------------------------------------------------------------------------------------------------------------------------------------------------------------------------------------------------GATTTCTCTTTTGCTAGGCCCAGCGCTAAAAAACCAACTTTCTTACGATTACGAGGTTTATTCGAAGATGAAATTTCATCCTGTAACCATAGCATTTCTCCCTTTTTTTCTACCCCGGGCTTTGCAACATTTCGAAATCGGGAAATTGCGACAGGAGCAGGTGCTATTAGAGAACAATTAGCAGATTTGGATTTGCGAATTATTTTAGAGAATTCCTTGGTCGAATGGAAGGAATTAGAAGACGAGGGGTATAGTGGAGATGAATGGGAAGATAGAAAAAGACGAATAAGAAAAGTGTTTTTGATTAGACGCATGCAATTGGCGAAACATTTTCTTCAAACAAATGTAGAACCAGAATGGATGGTTTTATGCTTATTACCAGTTCTTCCTCCCGAATTAAGACCCATTGTTTATAGATCTGGGGATAAAGTAGTGACTTCGGATATTAATGAACTTTATAAGAGAGTTATCCGTCGGAACAACAATCTTGCCTATCTATTAAAAAGAAGTGAATTAGCGCCAGCAGATTTAGTAATGTGCCAGGAAAAATTGGTACAAGAAGCCGTGGATACACTTCTTGATAGTGGGTCCCGCGGGCAACCAACGAGGGATGGTCACAATAAAGTATACAAATCACTTTCAGATGTAATTGAAGGTAAAGAGGGGAGGTTTCGCGAGACTCTGCTTGGGAAACGGGTCGATTACTCGGGGCGTTCCGTCATTGTTGTGGGTCCTTCGCTTTCATTACATCAATGTGGATTACCTCTAGAGATAGCCATAAAGCTTTTTCAGCTATTTGTAATTCGCGATTTAATCACGAAACGTGCTACTTCTAACGTTAGGATTGCTAAAAGGAAAATTTGGGAAAAGGAACCCATTGTATGGGAAATACTTCAAGAAGTTATGAGGGGCCATCCTGTACTGTTGAATAGAGCACCTACCCTGCATAGATTAGGCATACAGGCTTTCCAACCTACTTTAGTGGAAGGGCGTACTATTTGTTTACACCCATTAGTGTGTAAGGGTTTCAATGCGGACTTTGATGGGGATCAAATGGCTGTTCATCTACCTTTATCCTTGGAAGCTCAGGCGGAAGCCCGTTTACTTATGTTTTCTCATATGAATCTCCTATCTCCCGCTATAGGGGATCCTATTTGCGTACCAACCCAAGACATGCTTATCGGACTTTATGTATTAACGATTGGAAACCGTCGAGGTATTTGTGCAAATAGATATA------------ATAGTTGCGGAAACTATCCAAACCAAAAAGTAAATTACAATAAAAATAATTATAAGTATAGATATACAAAAGATAAAGAACCTCTTTTTTCTAGTTCCTATGATGCACTGGGAGCTTATAGACAGAAACGAATCTGTTTAGACAGTCCCTTGTGGCTCCGATGGAAACTAGATCAACGCGTCATTGGGTTAAGAGAAGTTCCGATTGAAGTTCAATATGAATCTTTGGGGACTTATCATGAGATTTATGCCCACTATCTAATAGTGGGAAATAGAAAAAAGGAAATCAGTTCTATATACATTCGAACCACTCTTGGTCATATTTCTTTTTATAGAGAAATAGAGGAAGCCATACAAGGATTTAGTCAAGCCTATTCATACACTATCTAAATGGCGGAACGGGCCAATCTAGTCTTTCATAATAAAGAGATAGACGGAACTGCTATGAAACGACTTATTAGCAGATTAATAGATCATTTCGGAATGGGATATACATCCCATATACTGGATCAAATAAAAACTCTGGGCTTCCATCAAGCCACTACTACATCGATTTCATTAGGAATCGAGGATCTTTTAACAATACCATCTAAGGGATGGTTAGTCCAAGACGCGGAACAACAGAGTTTTCTTTTGGAAAAACACTATTATTATGGGGCTGTACACGCGGTAGAAAAATTACGCCAATCCGTTGAAATCTGGTATGCTACAAGTGAATATTTGAAACAAGAAATGAATTCGAATTTTCGGATAACGGATCCTTCTAATCCAGTCTATCTAATGTCTTTTTCAGGAGCTAGAGGAAATGCATCTCAAGTACACCAATTGGTAGGTATGCGAGGATTAATGGCGGATCCTCAAGGACAAATGATTGATTTACCTATTCAAAGCAATTTACGCGAGGGACTTTCTTTGACAGAATATATAATTTCCTGCTACGGAGCCCGCAAAGGGGTTGTAGATACTGCTGTACGAACGGCGGATGCTGGATATCTTACACGTAGACTTGTTGAAGTAGTTCAACATATTATTGTGCGTAGAAGAGATTGTGGTACTACCCGAGGTATCTTTGTGAGTCCTCAAAATGGGATGACGGAAAAACTTTTTCTCCAAACACTAATTGGTCGTGTATTAGCAGACGATATATATATTGGTTCACGATGCGTTGCCACTCGAAATCAAGATATTGGGATTGGGTTAGTCAATCGATTCATAACTGCCTTTCGAGCACAGCCATTTCGAGCACAACCAATATATATTAGAACCCCCTTTACTTGCCGGAGCACATCTTGGATCTGTCAATTATGTTATGGGCGAAGTTCCACTCATGGTGATCTGGTCGAATTGGGGGAAGCCATAGGTATTATTGCGGGTCAATCTATTGGGGAGCCGGGGACTCAACTAACATTAAGAACTTTTCATACTGGTGGAGTATTCACAGGGGGTACTGCCGACCTTGTACGATCCCCCTCGAATGGAAAAATCCAATTCAATGAGGATTTGGTTCATCCCACACGTACCCGTCATGGGCAGCCCGCTTTTCTATGTTATATAGACTTGCATGTAACTATTCAGAGTCAGGATATTCTACATAGTGTGAATATTCCCTCAAAAAGCTTGATTATAGTGCAAAATGACCAATATGTAGAATCCGAACAAGTAATTGCGGAGATTCGTGCCGGAACGTCCGCTTTGCATTTTAAGGAAAGGGTACAAAAACATATTTATTCCGAATCAGACGGGGAAATGCACTGGAGTACTGATGTTTATCATGCGCCCGAATATCAATATGGTAATCTTCGTCGATTACCAAAAACAAGCCATTTATGGATATTGTCAGTAAGTATGTGCAGATCCAGTATAGCTTCTTTTTCGCTCCACAAGGATCAAGATCAAATGAATACTTA------TTCTTTTTCTGTTGACGGAAGATATCTCTTTGGCCTCTCAATGGCTAATGATCAGGTAAGACATAGACTGTTGGGTGCTTTTGGTAAAAAAGATAGGGAAAT------TTTTGATTATTC---AACGCCGGATCGAATCATGTCCAATGGTCATTGGAATTTTTTCTACCCTTCTATTCTTCCAAATAATTCGGATTTGTTGGCGAAAAAACGAAGAAATAGGTTCGTCATTCCATTA------CAGTATCATCAAGAACAAGAGAAAGAACTAATATCCTGTTTGGGGATTTCGATTGAAATACCCTTTATGGGTGTTTTACGTAGAAATACTATAGTTGCTTATTTTGACGATCCACGATACAAAAAAGATAAAAAAGGTTCAGGAATTGTTAAATTTAG---------------------------------------------------------------ATATAGGCCCTTGGAGGACGAATATAGGACTCCAGAGGAAGACTCAGAGGACGAATATGGACCCCTAGAGGACGAATATAGGACTC------GGGAAGAAGA---------CTCA------------------------------GAGAACGAATATAGGACTCTAGACGACGAGTATGAAACCCTAGAAGATGAATAT------------------------------------------GGGATCCTAGAGGACGAATATGAAACCCTAG------------AAGATGAATATGGGATCCTA---------------------------------GAGGACGAATATAGG---------------------ACTCGAGAGGAAGACTCAGAGGACGAATATGGGAGCCCAGAGAACAAATATAGGATTCTAGACGACAAATACGGCATTTT------------AGAGGAAGACTCAGAGGGCGAATACGGAGCTTTAGAGGAAGACTCAGAGGACGAATACGGGAACCCCGGGGAAGATTCCATCTTAAAAAAAGAAGTTTTGATTGAGCATCGAGGAACAAAAGAATTTAGTCTAAAATACCAAAAAGAAGTAGATCGGTTTTTTTTCATTCTCCAAGAATTGCATATCTTGCCGAGATGCTCATCCCTAAAGGTACTTGACAATAGTATTATTGAAGCGGATACACAACTCACAA------AAAATACAAGAAGTCGACTGGGTGGATTGGTCCGAGTGAAGAGAAAAAAAAGCCATACGGAACTCAAAATCTTTTCCGGGGATATTCATTTTCCTGAAGAGGGAGATAAAATATT------AGGTGGCAGTTTGATACCACCAGAAAGAGAAAAAAAGGATTCGAAGGAATCAAA------------------AAAAAGGAAAAATTGGGTCTATGTTCAACGGAAAAAAATTCTCAAG---AGCAAGGAAAAGTATTTTGTTTCGGTTCGACCTGCAGTCGCGTATGAAATGGACGAAGGGATAAATTTAGCAACACTTTTCCCGCAGGATCTCTTGCAGGAAGAGGACAATCTCCAACTTCGACTTGTCAATTTTATT---------------------------------------TCTCATGAAAATAGCAAGTTAACTCAAAGAATTTATCACACGAATAGTCAATTCGTTCGAACTTGCTTAGTAGTGAATTGGGAACAAGAAGAAAA---------AGAGGAGGCTCGTGCTTCCCTTGTTGAGATAAGAGCAAATGATCTGATTCGCGATTTCCTAAGAATTGGGTTAATCAAA------TCCACTATTTCGTATACACGAAAAAGGTATGATAGCACAAGCGCAGGACCGATTCCCTATAATAGGTTAGATCGCACCAATACCAATTCCTTTTATTGCAAGGC------GAAGATTCAATCACTTAACCAACATCAAGAAGCTATTGGTACCTTGTTGAATCGAAATAAAGAATACCAATCTTTGATGATTTTGTCGGCATCCAACTGTTCTCGAATTGGTTTATTCAAGAATTCTAAAAATCCCAATGGGGTAAAAGAATCAAATCCAGGACTTCCTATTCGAGATTTTTTTGGGCTCTTAGGCGCTATTGTACCTAGTATATCGAATTTTTATTCATCTTACTATTTACTAACGCATAATCAGATCCTGTTAAAAAAATATTTGTTCCTTGACAATTTGAAACAAAACTTCCAAGTACTTCAAGGATTTAAATACTCTTTAATAGATGAAAATCAAAGGATTTCATATTTCGAT------AGTAACATCATGTTGGATCCATTCCATTTGAATTGGCACTTTCTCCATCATGATTCTTGGGAAGAGACATCAGCAATAATTCACCTTGGACAATTTATTTGCGAAAATGTATGTCTATTTAAAT------CGCACATAAAAAAATCTGGTCAAATTTTCATTGTAAATATGGATTCCTTTGTTATAAGAGCAGCTAAGCCTTATTTGGCCACTACAGGAGCAACTGTTCATGGTCATTATGGGGAAATCCTTTACAAAGGGGATAGGTTAGTTACGTTTATATATGAAAAAGCGAGATCTAGTGACATAACGCAAGGTCTTCCAAAAGTGGAACAAATCTTCGAAGCACGTTCAATTGATTCACTATCACCGAATCTCGAAAGGAGAATTGAGGATTGGAATGAGCGTATACCAAGAATTCTTGGGAGTCCTTGGGGATTCTTGATTGGAGCTGAGCTAACCATAGCCCAAAGTCGTATCTCTTTGGTTAATAAGATCCAAAAGGTTTATCGATCCCAAGGGGTACAGATCCATAATAGACATATAGAGATTATTATACGTCAAGTAACATCAAAAGTGCGGGTTTCCGAAGATGGAATGTCTAATGTTTTTTTACCAGGGGAATTAATCGGACTATTGCGAGCGGAGCGAGCAGGGCGGGCTTTGGATGAATTGATCTATTACCGGGCAATCTTATTGGGAATAACAAGGGTTTCCCTGAATACCCAAAGTTTCATATCTGAAGCAAGTTTTCAAGAAACTGCTAGAGTTTTAGCAAAAGCTGCCTTACGAGGTCGTATTGATTGGTTGAAAGGTCTGAAAGAAAACGTAGTTCTAGGAGGGATTATACCTGTTGGTACCGGATTCCAAAAATTTGTGCATCGTTCCCCACAAGACAAGAACCTTTATTTCGAAATTCAAAAAAAAAAGCTATTCGCGTCGGAAATGAGAGATATTTTGTTTCTCCATACAGAATTAGTTTCTTCTG---------------ATTCTGACGTAACAAACAATTTC---------------TATGAGACATCAGAATCCCCATTTAC-CCCATTTATACGATTTAAGGATACATAAATGACAAGAAGATATTGGAACATCAATTTGAAAGAGATGATAGAAGCGGGAGTTCATTTTGGTCATGGTATTCAGAAATGGAATCCTAAAATGGCCCCTTACATCTCGGCAAAGCGTAAAGGTACTCATATTACAAATCTCGCTAGAACCGCGCGTTTTTTATCAGAAGCTTGTGATTTAGTTTTTGATGCAGCAAGTCAGGGAAAAAGCTTCTTAATTGTTGGTACCAAAAAAAGAGCAGCGGATTTAGTAGCATCAGCTGCAATAAGGGCTCGTTGTCATTATGTTAATAAAAAGTGGTTCAGTGGTATGTTAACCAATTGGTCGATTACGAAAACTAGACTTTCTCAATTTAGAGACTTAAGAGCAGAAGAAAAGATGGGAAAATTCCACCATCTCCCCAAAAGAG-ATGTGGCAATCTTGAAGAGAAAATTATCTACCTTGCAAAGATATCTCGGCGGGATCAAATATATGACGGGGTTGCCTGACATTGTGATCGTCCTCGATCAGCAAAAAGAGTATATAGCTCTTCGGGAATGTGCCATTTTGGGGATTCCTACTATTTCTTTAGCCGATACAAATTGTGACCCAGATCTCGCGAATATATCGATTCCAGCCAACGATGACACTATGACTTCAATTCGATTGATTCTTAACAAATTAGTATTTGCAATTTGTGAGGGCCGTTCTCTCTATATAAGAAATCGTT---------GAATGGGACAAAAAATAAATCCACTTGGTTTCAGACTTGGTACAACCCAAAATCACCATTCCTTTTGGTTCGCACAACCAAAAAATTATTCAGAAGGTCTACAGGAAGATAAAAAAATACGGAATTGTATCAAGAACTATATA------CAAAAGAATAGGAAAAAAGGCT---CGAATAAAAAAATAGAATCAGACTCAAATTCCGAAGTAATTACACATAATAGAAAAATGGACTCAGGCTCAAGTTCTGAAGTAATTACACATATAGAAATTAAAAAAGAAATCGATACAATTCACGTCATAATCCATATCGGATTCCCCAATTTATTAAAGA------GAAAAGGAGCAATCGAAGAATTAGAGAAAGATCTACAAAAGGAAGTTAATTCTGTAAACCAGAGACTTAATATTGGGATCGAAAAAGTAAAAGAACCTTATAGACAACCTAACATTCTTGCAGAATATATAGCTTTCCAATTAAAAAATAGAGTTTCATTCCGAAAGGCAATGAAAAAAGCCATTGAATTAACTAAAAAGGCAGATATAAAGGGAGTAAAAGTAAAAATTGCAGGCCGTCTCGCGGGGAAAGAAATTGCACGCGCCGAATGCATCAAAAAGGGTAGACTTCCCCTCCAAACAATTCGCGCTAAAATTGATTATTGCTGCTATCCAATTCGAACTATCTATGGAGTATTAGGAGTCAAAATTTGGATATTCGTAGACGAAGAATAAATGTCCCGTTATCGAGGACCTCGTTTTAAAAAAATACGCCGTCTGGGAGCTTTACCAGGACTCACTAGAAAAACACCTAAATCCGGAAGTAATCTGAAAAAGAAATTCCATTCTGGGAAAAAAGAACAATATCGTATTCGTCTTCAAGAAAAACAGAAATTGCGTTTTCATTATGGTCTGACAGAACGACAATTACTTAGATATGTACATATCGCTGGAAAAGCAAAAAGTTCAACAGGTCAGGTTTTACTACAATTACTTGAAATGCGTTTGGATAATATCCTTTTTCGATTAGGTATGGCTTCAACCATTCCTGAGGCCCGGCAATTAGTTAACCATAGACATATTTTAGTTAATGGTCGTATAGTCGATATACCAAGTTTTCGTTGCAAACCCCGCGATATTATTACTACGAAGGATAACCAAAGATCAAAACGTCTGGTTCAAAATTCTATTGCTTCATCCGATCCGGGGAAATTGCCAAAGCATTTGACGATTGACACATTGCAATATAAAGGACTAGTAAAAAAAATCCTAGATAGGAAGTGGGTCGGTCTCAAAATAAATGAGTTGTTAGTTGTAGAATATTACTCTCGTCAAACTTGAATGTCACGTCGAGGTACTGCAGAAAAAAGAACTGCAAAATCCGATCCAATTTTTCGTAATCGATTAGTTAACATGGTGGTTAACCGTATTATGAAAGACGGAAAAAAATCATTGGCTTATCAAATTCTCTATCGAGCCGTGAAAAAGATTCAACAAAAGACAGAAACAAATCCACTATTGGTTTTACGTCAAGCAATACGTAGAGTAACTCCCAATATAGGAGTAAAAACAAGACGTAATAAAAAAGGATCGACGCGGAAAGTTCCGATTGAAATAGGATCTAAACAAGGAAGAGCACTTGCCATTCGTTGGTTATTAGAAGCATCCCAAAAACGTCCGGGTCGAAATATGGCTTTCAAATTAAGTTCCGAATTAGTAGATGCTGCCAAAGGGGGTGGGGGTGCCATACGCAAAAAGGAAGCGACTCATAGAATGGCAGAGGCAAATAGAGCTCTTGCACATTTTCGTTAATTACCATATATAACATAAGACTTCTCCCCCAATTCTATTTAGTCGAGCTTCTCGATCTGTCATTATACCTCGAGAAGTAGAAAGAATAGCAATTCCCATTCCGCCCAAAACCTTAGGAATTCCTTGATAGTTGGCATAAATTCGTAAGCCGGGTCGGCTGATACGCTTTAAAAAGGTTCTAGTTCTATATATTCCTTTTCTAGTCTTTCTCTTTTGATGTCGCAAAGTTGAAACCAAGAAATATCTGTTACTTTCCTTATGTTTCCGAACACTTTCAATAAAACCCTCTCGTAGAAGTATTTTAACAATGTTTTCGGTAATATTTGTGGATACTACTCGAATAGTTCCTTTTTTATTCATGTCCGCGTTTCTTATAGAGGTTAGTAAATCAGCAATAGTGTCCTTGCCCAT-TTACAGACGTCTTTTTTTAGGAGGTCGACACCCATTATGCGGCATAGGTGTTACATCGCGTATACAACTTAATCGTACACCACTTTTAGCAATGGCTCGTAATGCGGCATCTCTTCCACTACCAGCACCCTTTACCATAACTTCTGCTCGTTGCAAACCC---------ACTGTACGAATAGCATCTACAGCTGTTCTTTGACCAGCATAGGGTGATGCTTTTCTTGAGCTTTTGAATCCACAAGTACCTGCGGAGGACCAGAAAACCACCCGACCTTGCGGGTCTGTAACAGTTATAATGGTATTGTTGAAACTAGCTTGAACATGAATAACCCCTTTTGTTATTCTACGTGCACTCTTCCGTAAACTAAAACGCGCATTCCTACGCAAACCAATACGTGCTCTCCTACGTGAACCTATTTTTGGTATAGCTTTTGTCATATACACCCTAGCACATGTTCCTCGACGCTGAGGACATCCCTTAAGCGCGGCCGATTTTCTAGCATTTCGTATTGGCTGTCTTGCGTTTCTAATAAGTTGTTTAACCGTTGGCATTTATTTTTTTGGCTTTTTGACCCCATATTGTAGGGTGGATCTCGAAAGATAGGAAAGATCTCCCTCCAAGCCGTACATACGACTTTCATCGAATACGGCTTTCCACAGAATTCTATAGGGATCTATGAGATCGAGTATGGAATTCTGTTTACTCACTTTAAATTGAGTATCCGTTTCCCTCCTTTTCCCGCTAGGATCGGAAATCCTGTATTTTCCATATCCATACGATCGAGTCCTTAGGTTTCCGAAATAGTGTAATGGAAAAAGAAGTGCTTCGAATCATTGCTATTTGACTCGGACCTGTTCTGAAAAAGTCGAGGTATTTCGAATTGTTTGTTGACACGTACAAAGTAAGGGAAAACCCCTGAAAGAATTTCCATATT-GACCTTGGACATATAAGAGTTCCGAATCGAATCTCTTTAGAAAGAGGATCTTTTGTCTCATGGTAGCCTGCTCCAGTCCCCTTACGAAACTTTCGTTATTGGGTTAGCCATACACTTCACATGTTTCTAGCGATTCACATGGCATCATCAAATGATACAAGTCTTGGATAAGAATCTACAACGCACTAGAACGCCCTTGTTGACGATTCTTTACTGCGACAGCATCTAGGGCTCCTCGAATAATGCGATATCTCACACCGGGTAAATCCTTAACCCTTCCTCCTCTTACTAATACTACAGAATGTTCTTGTAAATTATGGCCAATACCGGGTATATAAGCAGTGATTTCAAATCCAGAGGTTAATCGTACTCTGGCAACTTTACGTAAGGCAGAGTTGGGTTTTTTGGGGTTGATAGTTTACCAACTGGATCTTGTTGCACCCGGTAACAAACATGCATAAACCATTTCTCGAAGGATGTGTCCGGATAGCCCAAAGTCTCGATAGTTAGCTCTAGGTCTTCCGGTCAAAAAACAACGTCGATGAAGGCGTGTCGGTGCACTATTACGTGGCAGGGATTGCAATTTTTCTCGCATTTTCGTTTTTTCACTCAAACTCAAAGGGTAAACTTTGCTT---CTTATCTTTTTTTTTGAAGATCGACGAATCAAATGATATTTCTGTTCTAATTTCTGCCGCTTTTTTTCTCTCTGAATCAAACTTTTTTTTGCCAT---------TTAC-CGCTCCCGAATATCCAACTGACTGATTAATTTCTTATAACGTACTCTATTTTTCTTTGCCAAATAAGCCAGCAAACGTTGACGTTTTCCCAAAAGTCTTCGGAGACCTCTTTCCGATGAAAAATCTTTTTTGTGTAATTCCAAATGTGAAGCAAGTCTCCGTATCTTATTGGTGAAACTGAATACTTGAAATTCAACAGAACC------CCAGTTTTCTTCTTTTTCTTCTTTAACCATAAAT----------------------CCCAAAATTTTTCTACCTCCTTTCTTTTT------------CAT--------------------------------TTAACTCAAAGTTC------TTTCTTTTTCTTTAAAAAATTCTGCCTTCCTTAAAATATCATAAACCGTTCTTGTAGGTTGAGCACCCTTTTCAAGGAAATAGAGAATAGCTGGAACATTTAAACAAGTTTGATTCTTTATCGGATCATAAAAACCCACTTTTCTAAGATCTCTTCCTTCTCTTCGAGATCGAACATCAATTGCAACGATTCGATAGACAGCTTATTGGGATAGATGTAGATAAACAAAGCCCCCCCCCCTAGAAACGTATAGGAGG-TTTTCTCCTCATACGGCTCGAG--------AAAATGATTCGAATT----------------TCTGTCTA----TAATA-----------CAAGTAGATAGAAATTAGACTATGACTTGCAT----------------------------TAATTTCCCTAC-----AGAAAAAACAAATTTCATTTATACTCATGAC-TCAAGTTGGCTAATTTTGACTGACAGACTTCAAAG--AAAAAAAAATCC-TTATTTTTTGAGTTGTCTCTAAACTCTTTTCTTTGCCTCA----------------TCTCGAACGAATTAACTTTT--TTTCG-TTAT------------------------------TAT------TGTTGAGACAATTGAAAATCGTGTTTACTTGTTCCGGAATCCTTTATCTTTGATTTGTGAAATCCTTGGGTTTAGACATTACTTCGGGAATTCTTATTCTTTTTTCTTTCAAAAGAGTAGCAACATACCC-----TTTTT----TCTTATTTCCTTCA------ATAAAGCATTTCCC---TCTTCTAT----------------AGAA-ATCGAATATGAGCGATTGA------TTC-----GGATAGACTTTTAAT----CG-----------------AAAGAGTTTTCCCATATCCATATCTTCAAAAATT--GGACTTTCT--------------TCTT-ATTTTAACCTTTTG-----------------ATTTCTATAT--------------------TAAGGGTAGAATAACAAAGTTGGCCTAATTT----ATTAGTTTTCACTAACCCTAGATTCTTTCCC----TTGATAAA-----AAA-AAA-----TTAAGTCTTCTCGAGCTCCATCGTGTACTAT-------------TTACTT----ACAAACAACCCAGCGCAAATTCGGTTCGGGAC-GAATAGAACAGACTATGTCGAGCCAAGAGCATTTTCATTACTATGGAAAATGATGGATAGCAAAATCCACAATCGATCGTGTCCTTCAAGTCGCACGTTGCTTTCTACCACATC-----------GTTTTAAACGAAGTTTTACCAT---------------------ATGTATACATCTAAACAACCCTTTCGTAAATCCAAGCAAACTTTTCATAAATCCAAGCAAACTTTTCGTAAATCCAAGCAAACTTTTCGTAAATTCAAA---------CAACCTTTTCGCAAACCCAAACAACCTTTTCGTAGGCGTC---CTCGGATTGGCCCGGGGGATCGAATTGATTATAGAAACATGAGTTTAATTAATCGATTTATTAGTGAACAAGGAAAAATATTATCGAGACGAATAAATAGATTAACCTTGAAACAACAACGATTAATTACTCTTGCTATA----AAACAGGCTCGTATTTTATCTTTCTTACCATTTCGTAACTATGAGAATGAGAAGCAATTT---CAAGCCCAGTCAATTTCAAT---AAT------TACAGGTCCTAGACCCAGAAA-AAATAGACATATTCCTCAATTAACACAAAAGTTCAATTCCAATCGA---------------------AACTTAAGAAACTCCACCCAGACTTTAAGAAACAACAATCGGAACTTAAGTTCCGATTGTTGATGTTTTA---------------------ACGACGAGATTTAGTATCTTTTCTTGCACTTTCATAACTCGTGAAATGCCGAGTAGGCACGAATTCCCCCAATTTGCGACCTACCATAGGATTTGTTATGTAAATAGGTATATGTTCCTTTCCATTATGAATCGCGATTGTATGGCCAACCATTGCGGGTAGAATGCTGGATGCCCGGGACCATGTTACTATTGTTTCTTTCTCCTCCTTCATATTGACCTTTTCTATTTTTGCCAATAAATGAAGAGCTACAAAAGGATTCGTTTTTTTT---CGTGTCACATTATTCAAATTCAAAGCGCTTCGTAATCTTCAACCAGTTCTGTGCTTCAATATAATTTCCTGGAGTAAGCGCTATAGCTTGTTTCCAATACTCAGCAGCTTGATCAAACCAAGCTTCCGCAATTTCCGAATCACCCTGTAGAATGGCCTGTTCTCCCCGGTCGGAATAGGCAGTTCCTTCCCCTAGAACCGTACTTGAGGGTTTCCTACCTCATACGGCTCAGAAATTG------------------CTATCTTAATTTCCCC--------TGTCTT-AACTGAATTCGATTTCTCAAAAATCGATC--------CAATTTCTTCTTGGGT----------------TACGCAGAAGAAGTTAATTACCTAAGTTTCAAACCCT-AA--TTTGGATCAAT------AATCAGTTTGATCTTTTCTCCCACCTGCAGAAAAATGAAGCATAGATAGACC---------TA------------------------TATCCTTTGTCCGAATTTTCTGAAAGGTAACTATCTCGG---------TTTCATATATGAAATTT-----------CTATAGAATCCTTGAAAAAGACTTTT-------TCT----CC-------------ATAAG-CAAGAAAAAAGAACTTACTATCTTTGGGATCTGATACTACACCG-------CTGCTTAATTCCTTAGTGGATCGGCTTTATTACATAAGCGGATTCCTAAATTTTGCCCCAT-ATCATGCGATAAGTAAGCAG---TTTTTTTTAGTTGTATCGACCCAGTCGCTCACTAATTGATTGATCTTTACGGTGCTTTC----TCTATCAATTTGAG-AACTTTATCCATAGA----GTCGTATAGGCCATA------CTTTCTTTC-----------TTCCT-ATTTTGATTCTCGTGAAGTGTCCTTTCTTCCTACAGCTGATAGGGCA--AAATCGTTGTTTT-GACGATCCC-TATGTAGAAAGCCC-TTTTTCT-----------------------------------------------------------AGTATTTACTAAAAAATTAGATCCT-----TTCTTATTTTTCTTTCTATAGTGGAGATAGTCGCACGTAATGACAGATCACGGCCATATTATTAAAAGCTTGTGGTAAAAAGGGGTTTCGTTCTAGTGCCCGGAAATAATATTCCAAAGCCTTTGTATGCTCTCCATTGCTTGTGTGTATAAGGCCTATGTTATAGAGTATATAACTTCGATCATAGGGATCAATTTCTAGTCGCGTAGCTTCATAATAATTCTGCAAAGCTTCCGCATAATTTCCTTCGGATTGAGCCAACATCCGTTACGGTCGTTCATTCT-----ATTCAAAAAATCTCCGTTCCAAAACCGTACATGAGGTTTTCATCTCATAC--------------------------GGCTCCTCCC----TTCTGTAC-----ATAGTATTAAGCGAAATAATCTAGAGAATAAAAATCGAATTAATTCCATCTCATTATGGACCAAAAGGGGCTGGTATTTTTCCAAGAAATCTCTAGCCAACCTTCCCGCAAGAGG-TTTTTCTTAACACCAATGAATTCTATTAATGCTAGAGAAAAACGATATCTCCAAGAATTTCTTTGTTCTCAACGCCTCCTATTTAGAGGAATTAGTCACTTCAACGATCTTTGATGGTTA-TAGGGGTATCCAAAGTACAAACTTGATGGTTATTTGTTATCCCAACCATTCTTCCCAGCCCTGATACCAATCAGGAAAGGGCTAATT---------TCTAACAAAGTTTTT-TCTTGTTGA----TTCCTATTTCTAGGTGTAGTGCTTTTATCCCCTATGCTACCTAT-----TAGTACTA--GTAGAGTAGGATTAGCC----TGTAATACGG-----AACCTATCCTGTAGGTGTAACCTTTCGCTCAATACTAAAATCGACAATTGAAGCATCTGAGGCCGCATCAATCGAGGATACACGACAGAAGGAATTGTTAG----------TT--CACCTCACCTTCCCCAAGCGTGG----GTTTCCTTTACTTATTTG-------GTTTTCTTTCTG-CGAAC--CCCCGCTC-----TTTCTCGTAAGACTGAGGTGTAGGTAGGGCTAA-------------AAAAAAAAG----------------AGTCAAATCGCACCATCTCTATAATAAGTAAATGCCCTTTTTTCCCCTGAGGTTGTCGGAATTATTCGCAATAAAATATTGGCTACAATTGAGGAGGTCTTATCAATGAAATTTCCATTTATACGGGATCTAGGCATAATTCTAATATGAATTGGCGATCAGAACACATATGGATAGAACTTCTAAAAGGTTCTCGAAAAAGAGGTAATTTTTTCTGGGCCTGTATTCTTTTTCTAGGTTCACTAGGATTCTTAGCGGTTGGGACTTCCAGTTATCTTGGTAAGAATATTATATCTGTACTTCCATCCCAACAAATACTTTTTTTTCCACAGGGGGTCGTAATGTCTTTCTACGGAATCGCAGGCTTATTCATTAGCTCTTACTTGTGGTGCACCATTTTGTGGAATGTAGGCAGTGGTTATGACCGATTCGATAGAAAAGAGGGAGTAGTGTGCATTTTTCGTTGGGGATTCCCTGGAATAAAACGTCGCGTCTTCCTTCGATTCCTTATGCGGGATATCCAATCAATTAGAATTCAGGTTAAAGAGGGTATTTTTCCTCGTCGTATCCTTTATATGGAAATCCGGGGCCAGGGGGCCATTCCCTTGAATCGTACTGATGAGAAGTTTTTTACTCCACGAGAAATTGAACAAAAAGCTGCCGAATTGGCCTACTTCTTGCGCGTACCAATGGAAGTATTTTGA--
>Oryza_australiensis
[truncated: 1,798,949 more chars]
