# Supplementary material for: The complete chloroplast genome sequence of the CAM epiphyte Spanish moss (Tillandsia usneoides, Bromeliaceae) and its comparative analysis
Source: PLoS One. 2017 Nov 2;12(11):e0187199. doi: 10.1371/journal.pone.0187199 (PMC5667773; doi:10.1371/journal.pone.0187199)
Supplement: S3 File — (MISA) [file pone.0187199.s004.misa]

ID	SSR nr.	SSR type	SSR	size	start	end
Tillandsia_Final_v2.8	1	c	(A)8ta(T)7	17	1333	1349
Tillandsia_Final_v2.8	2	p3	(TTC)3	9	1769	1777
Tillandsia_Final_v2.8	3	p1	(A)8	8	2899	2906
Tillandsia_Final_v2.8	4	p1	(A)7	7	3311	3317
Tillandsia_Final_v2.8	5	c	(T)7attttccctaagaaaatacatcttgtatgagagtaaatgcagcaaggcaaacctatcatttgagtgaaggaaac(A)7	88	4261	4348
Tillandsia_Final_v2.8	6	p4	(TTTA)3	12	4713	4724
Tillandsia_Final_v2.8	7	p1	(C)7	7	4980	4986
Tillandsia_Final_v2.8	8	p1	(T)7	7	5390	5396
Tillandsia_Final_v2.8	9	p2	(TA)4	8	5533	5540
Tillandsia_Final_v2.8	10	p1	(A)9	9	6293	6301
Tillandsia_Final_v2.8	11	p2	(AT)4	8	6561	6568
Tillandsia_Final_v2.8	12	c	(A)7taaggtccagatcaatccgtttttccta(T)9	44	6733	6776
Tillandsia_Final_v2.8	13	p1	(A)7	7	7479	7485
Tillandsia_Final_v2.8	14	p1	(A)7	7	7915	7921
Tillandsia_Final_v2.8	15	c	(G)9tgtcaaaac(A)8tggtatatgtggtaaaaaataggcaatctattcccctttttc(A)12	80	8199	8278
Tillandsia_Final_v2.8	16	c	(TTTA)3tttttatttaatcttatttaactttaa(TAT)3tta(ATT)4	63	8720	8782
Tillandsia_Final_v2.8	17	c	(CAA)4gagaaatttccattatcattcctatgatcgaagtcccat(TTA)3tttataagtactggccgggacatttcttcttttattccattgattattc(T)7ctttttctcagtttattacttaatttcttactgttgtcaagtaaggaat(A)7gacatatgataacatatat(TA)5	201	9283	9483
Tillandsia_Final_v2.8	18	p1	(G)7	7	9686	9692
Tillandsia_Final_v2.8	19	p1	(T)10	10	9862	9871
Tillandsia_Final_v2.8	20	p1	(T)10	10	10072	10081
Tillandsia_Final_v2.8	21	p1	(T)8	8	10241	10248
Tillandsia_Final_v2.8	22	p2	(TC)4	8	10508	10515
Tillandsia_Final_v2.8	23	p1	(T)7	7	10966	10972
Tillandsia_Final_v2.8	24	p1	(A)7	7	12636	12642
Tillandsia_Final_v2.8	25	c	(T)7gttatgggtattcccatatc(T)11	38	13199	13236
Tillandsia_Final_v2.8	26	p1	(T)7	7	13483	13489
Tillandsia_Final_v2.8	27	p1	(A)8	8	13938	13945
Tillandsia_Final_v2.8	28	p4	(ATTT)3	12	14151	14162
Tillandsia_Final_v2.8	29	p1	(A)7	7	14457	14463
Tillandsia_Final_v2.8	30	p1	(A)9	9	14772	14780
Tillandsia_Final_v2.8	31	p4	(TTTC)3	12	14984	14995
Tillandsia_Final_v2.8	32	c*	(AT)6tttttattttgctataactaac(TA)6ttatatatgtatagcatatagttag(AT)4(TAGT)3*atataggtagggtataaggtagggtataaggacttatatt(TA)4	138	15251	15388
Tillandsia_Final_v2.8	33	p1	(T)9	9	15579	15587
Tillandsia_Final_v2.8	34	p1	(A)9	9	15713	15721
Tillandsia_Final_v2.8	35	p3	(AAC)3	9	15875	15883
Tillandsia_Final_v2.8	36	c	(AT)4caatatccccagttc(T)8atctatt(A)10	48	16604	16651
Tillandsia_Final_v2.8	37	p1	(T)7	7	17575	17581
Tillandsia_Final_v2.8	38	p1	(C)7	7	17885	17891
Tillandsia_Final_v2.8	39	p1	(T)7	7	18584	18590
Tillandsia_Final_v2.8	40	c	(T)7gattctttagaa(T)10ccgtttctggtggtataaaaatgccgctgtgcctggatatcttatctgtctctccaggaaaatgaatatctccagaaaagattttaagttcaatata(T)10	136	19562	19697
Tillandsia_Final_v2.8	41	c	(A)8ccgatctactttcatttggtatttcggactaaattcttttgctcctcgatactcaatcaaatcttc(T)7	81	19836	19916
Tillandsia_Final_v2.8	42	p2	(TA)4	8	20635	20642
Tillandsia_Final_v2.8	43	c	(AT)4tggttgtgctcgaaaggttatgaatcgattgacaagtccaatcccaatatcttgatttcgagtggcaatgcatcgtagaccg(AT)5	100	20970	21069
Tillandsia_Final_v2.8	44	c	(AT)4acaacggatttc(T)7	27	22089	22115
Tillandsia_Final_v2.8	45	p3	(ATT)3	9	22334	22342
Tillandsia_Final_v2.8	46	p3	(TTC)3	9	23329	23337
Tillandsia_Final_v2.8	47	p1	(A)8	8	23513	23520
Tillandsia_Final_v2.8	48	p1	(C)7	7	23647	23653
Tillandsia_Final_v2.8	49	p1	(T)13	13	23805	23817
Tillandsia_Final_v2.8	50	p1	(T)8	8	27369	27376
Tillandsia_Final_v2.8	51	p1	(A)7	7	28039	28045
Tillandsia_Final_v2.8	52	p1	(A)14	14	28499	28512
Tillandsia_Final_v2.8	53	c	(AG)4acccgactcggtatctgtgtaccaatttctgttctggggtttacatatac(AT)4	66	28769	28834
Tillandsia_Final_v2.8	54	p1	(A)8	8	29024	29031
Tillandsia_Final_v2.8	55	p2	(GT)4	8	29144	29151
Tillandsia_Final_v2.8	56	p1	(A)7	7	29280	29286
Tillandsia_Final_v2.8	57	c*	(AGTAAA)3(A)14*gatttctttggtcgtgtaaggggattac(A)8	65	29982	30046
Tillandsia_Final_v2.8	58	c	(T)10aatttttgcttatgaaagaaaggtaacaaaacaaacaataggtcttactattcccacatgttccattaggagcattcctttgcaatttgcaaggaaaag(GT)4	117	30166	30282
Tillandsia_Final_v2.8	59	c	(A)7ttggatctttcttccgctgagtgatccaccacatatcatacatttaacattttagactcctagaga(T)7	80	31018	31097
Tillandsia_Final_v2.8	60	c	(A)7ttccttggttttgttttcttttgctatagtatattcctatactattcttcctctattgattcttttgatggataccggaacc(TA)4aaattataagaaacctaggaattagaagaattggccttcgattattttgggttgatcgaaatcgagtggatgtagcg(A)10	184	31255	31438
Tillandsia_Final_v2.8	61	p2	(TA)4	8	31648	31655
Tillandsia_Final_v2.8	62	p1	(T)10	10	31909	31918
Tillandsia_Final_v2.8	63	c	(CA)4gacccaaacgaggtgagatgg(A)7gggattaaataaaaaagatcaaatattccaacaaatttactgaaaagggtccttgctcggtc(TTTTA)3	113	32271	32383
Tillandsia_Final_v2.8	64	p2	(AG)4	8	32878	32885
Tillandsia_Final_v2.8	65	c	(A)10ttgatcctttctctttaattttacggccaaaagtggataatccatctttcaatg(A)10	74	33201	33274
Tillandsia_Final_v2.8	66	c	(CAT)3actatgatgatagtatgagcagttttttggaattgtcaatatagtctaatggtatgactagatccaaaaaatctttcctacttttatgttatga(T)8gaa(T)11caaaaatgcaa(AAT)3	145	33593	33737
Tillandsia_Final_v2.8	67	c	(A)7cggctaattcatgaattgaataaaacggcccttttaactcagtggtagagtaacgccatggtaaggcgtaagtcatcggttcaaatccgataaagggc(T)9	114	33854	33967
Tillandsia_Final_v2.8	68	p2	(TA)4	8	34234	34241
Tillandsia_Final_v2.8	69	p1	(T)7	7	34512	34518
Tillandsia_Final_v2.8	70	c	(A)7tggttatatagtataaggactaatcgaatcgagctcatggatttcccatggatttacctaggttagtttgtggcccaatag(A)10	98	34775	34872
Tillandsia_Final_v2.8	71	p1	(G)8	8	36319	36326
Tillandsia_Final_v2.8	72	p1	(G)8	8	36590	36597
Tillandsia_Final_v2.8	73	c	(A)7tttattcaataaacaaaag(GA)4	34	37552	37585
Tillandsia_Final_v2.8	74	p1	(A)7	7	38281	38287
Tillandsia_Final_v2.8	75	p1	(A)7	7	38605	38611
Tillandsia_Final_v2.8	76	p1	(A)7	7	39359	39365
Tillandsia_Final_v2.8	77	p3	(ATG)3	9	40755	40763
Tillandsia_Final_v2.8	78	p1	(A)7	7	41852	41858
Tillandsia_Final_v2.8	79	p1	(C)8	8	42124	42131
Tillandsia_Final_v2.8	80	p3	(GCA)3	9	42653	42661
Tillandsia_Final_v2.8	81	p1	(A)7	7	43438	43444
Tillandsia_Final_v2.8	82	p1	(T)7	7	44133	44139
Tillandsia_Final_v2.8	83	p2	(TA)4	8	44258	44265
Tillandsia_Final_v2.8	84	c	(T)10cttcctattttggttctcgtgaagtctctttccttgctacagctgataatgcatcgtccaaagcaacgatgcattatgtagaaagccta(T)7ctagtatttactagccaatttgatctttgc(T)7	143	45240	45382
Tillandsia_Final_v2.8	85	c	(A)8caagaaaaaagaatcaaatcgcaccatctctgtaataggtaaatgcc(T)7	62	46342	46403
Tillandsia_Final_v2.8	86	p1	(T)8	8	46774	46781
Tillandsia_Final_v2.8	87	c	(T)7aaaacgaggtcctcggtaacgagacataaagactcc(T)7attttattgaaatttcattttacacaataaatctaaatttaaactgaactaaaggataaacaaagcaaaatcgactgatgaagtactac(A)9tgaattgtatcaacatctagattttttg(TA)7	190	48066	48255
Tillandsia_Final_v2.8	88	c	(A)11tataataaaatataat(A)7gaaaataat(A)7	50	48656	48705
Tillandsia_Final_v2.8	89	p1	(A)13	13	48988	49000
Tillandsia_Final_v2.8	90	c	(A)7gaaaatagcagccttttcgatatagaaatcattagataatgaattcaacggtttc(A)7	69	49177	49245
Tillandsia_Final_v2.8	91	p2	(AG)4	8	49862	49869
Tillandsia_Final_v2.8	92	c	(A)7tgcgaagtcctc(AT)4cctcttc(AT)4cc(A)7gttttttaaaaacttcaaagtct(AG)4gagttgaaggataagaatagacaaaatgcatttcaaacagagtacaaatcaaatccaatcccttttcatttattatttcgtattttcttt(TTTA)3	184	50585	50768
Tillandsia_Final_v2.8	93	p1	(T)14	14	52395	52408
Tillandsia_Final_v2.8	94	p1	(A)7	7	53066	53072
Tillandsia_Final_v2.8	95	c	(T)7cttgatatttctttatatttatttctttgtattttatatttagaa(AT)4ttcttatataaattatatgtaaatatataatttatgtaatgtataaataataaaatgaaataagataatgaaatattatc(A)7	147	53232	53378
Tillandsia_Final_v2.8	96	p4	(GAAT)3	12	53622	53633
Tillandsia_Final_v2.8	97	p1	(T)7	7	54195	54201
Tillandsia_Final_v2.8	98	c	(T)7acccatcctc(T)7	24	54759	54782
Tillandsia_Final_v2.8	99	p1	(T)7	7	56108	56114
Tillandsia_Final_v2.8	100	p1	(T)8	8	56728	56735
Tillandsia_Final_v2.8	101	p1	(A)10	10	56994	57003
Tillandsia_Final_v2.8	102	p2	(TA)4	8	57368	57375
Tillandsia_Final_v2.8	103	p3	(TTG)3	9	57545	57553
Tillandsia_Final_v2.8	104	c	(A)10gcgtgtagaatttagtaattcctctttgttctcctaattgattgcgattaaactcggcccaatcttttcact(A)7ggattgagccgaataaaataaagaatgagcttcctatactatacataacatactatatatttgcatatatctttcatatcatatgtacagacctatatac(TA)4	197	59037	59233
Tillandsia_Final_v2.8	105	c	(A)10gagaatcatttcttatagatagatattgaagtgatatctcggattcc(A)8gagaatcatttctttcaatactcac(TTA)3	99	59559	59657
Tillandsia_Final_v2.8	106	p1	(T)8	8	60115	60122
Tillandsia_Final_v2.8	107	p2	(TG)4	8	60847	60854
Tillandsia_Final_v2.8	108	c	(A)9ctaagaaaaatgttctttggtgatataagttacactttctagtaagagtcagaagtttcggataa(T)8	82	61304	61385
Tillandsia_Final_v2.8	109	p2	(AT)4	8	61582	61589
Tillandsia_Final_v2.8	110	p3	(AGA)3	9	61794	61802
Tillandsia_Final_v2.8	111	c	(T)11attttctttttattttattactatttgagatttcca(AAT)3ttgaatttcca(AAT)3attccaaataatattatttggaaatcttatatttattataaagtatatatt(TA)4cttaattgtt(TA)4cttagtagtataatatgaagtttgaa(TAT)3	188	61904	62091
Tillandsia_Final_v2.8	112	c	(A)7taagattgtctagatccaatgggaccaaatcctatcaatttatttcaacactgtatcataatacagata(T)7agtgcaatatggtacgatatgtggatctttc(CA)4aatgaaagaactgttatgtatgcggatacatgatatctgcataaatgcatg(TA)4	181	62322	62502
Tillandsia_Final_v2.8	113	c	(T)7aggttaactaggattcttagcggttggaacttccagttatcttggtaggaatctgatatccatatttccatctcagcaaatta(T)8	98	62775	62872
Tillandsia_Final_v2.8	114	p1	(A)7	7	63410	63416
Tillandsia_Final_v2.8	115	c	(T)13aggcccaaaatcttgattgataccctttttccttggttgtggctagacgatgaaacatttcgaaataattaactaactga(G)8	101	63641	63741
Tillandsia_Final_v2.8	116	p1	(A)8	8	64078	64085
Tillandsia_Final_v2.8	117	p4	(AATG)3	12	64752	64763
Tillandsia_Final_v2.8	118	c	(C)8gatcgtatttctcctgagttgaaagaaaagataggaaatctgttttttcagagttatcgtcccaat(A)8	82	65350	65431
Tillandsia_Final_v2.8	119	c	(TTC)3gcatctgttattttggcacaag(T)7	38	65865	65902
Tillandsia_Final_v2.8	120	p1	(A)7	7	66146	66152
Tillandsia_Final_v2.8	121	c	(AAT)3ta(T)7	18	66295	66312
Tillandsia_Final_v2.8	122	p1	(T)7	7	67765	67771
Tillandsia_Final_v2.8	123	c	(A)11taattaataactataattagtaactat(TAA)4ataaaa(AAT)4aaat(A)7gaatatataatatat(A)9g(AT)11aatagtagataatatataaattagtagataatatataa(AT)4actagatagataatagtagtggataatagtaatagtatctactatttagatcatatttaat(GAAA)3	245	68056	68300
Tillandsia_Final_v2.8	124	p1	(T)7	7	68584	68590
Tillandsia_Final_v2.8	125	p1	(A)7	7	68694	68700
Tillandsia_Final_v2.8	126	c	(T)9ctacctatgttatgtcactctatc(T)7	40	68886	68925
Tillandsia_Final_v2.8	127	p1	(A)14	14	69057	69070
Tillandsia_Final_v2.8	128	c	(T)7cttggtcattgagattcacggataattcagattaatatttagggatagatcttacccc(T)8	73	69270	69342
Tillandsia_Final_v2.8	129	p1	(T)7	7	69491	69497
Tillandsia_Final_v2.8	130	p1	(T)16	16	69687	69702
Tillandsia_Final_v2.8	131	p1	(A)10	10	70179	70188
Tillandsia_Final_v2.8	132	p1	(T)7	7	70368	70374
Tillandsia_Final_v2.8	133	p1	(A)8	8	70544	70551
Tillandsia_Final_v2.8	134	p3	(ATT)3	9	70676	70684
Tillandsia_Final_v2.8	135	c*	(T)7(TTC)4*	17	70827	70843
Tillandsia_Final_v2.8	136	p4	(AATA)3	12	71296	71307
Tillandsia_Final_v2.8	137	p3	(AAC)3	9	71502	71510
Tillandsia_Final_v2.8	138	c	(AGA)3aata(T)9	22	71762	71783
Tillandsia_Final_v2.8	139	p1	(A)8	8	72477	72484
Tillandsia_Final_v2.8	140	c	(TA)4tg(TA)4	18	73092	73109
Tillandsia_Final_v2.8	141	c	(A)7taacaag(A)9	23	73546	73568
Tillandsia_Final_v2.8	142	p1	(T)11	11	73838	73848
Tillandsia_Final_v2.8	143	p1	(T)11	11	74108	74118
Tillandsia_Final_v2.8	144	p1	(A)7	7	74404	74410
Tillandsia_Final_v2.8	145	c	(A)8ttgcg(A)11gaatcaatgtgtcgattccagttttatc(T)14gtaacaggttttcttaatgaaaggtcttctatt(A)8cgagatgagtttaggctcccttccctct(A)12	147	74516	74662
Tillandsia_Final_v2.8	146	c	(T)7gttatgacttc(T)11	29	74845	74873
Tillandsia_Final_v2.8	147	p4	(TGAT)3	12	75199	75210
Tillandsia_Final_v2.8	148	p1	(A)7	7	75394	75400
Tillandsia_Final_v2.8	149	p2	(TA)4	8	75774	75781
Tillandsia_Final_v2.8	150	c	(T)8gcagctt(TTG)3	24	76581	76604
Tillandsia_Final_v2.8	151	p1	(T)7	7	76930	76936
Tillandsia_Final_v2.8	152	c	(T)10gatttgacattgggtatcagagaaatcttgacttgaatcaccatcttttctttgac(T)7	73	77406	77478
Tillandsia_Final_v2.8	153	p1	(T)7	7	77604	77610
Tillandsia_Final_v2.8	154	p1	(A)8	8	78508	78515
Tillandsia_Final_v2.8	155	p1	(A)10	10	78786	78795
Tillandsia_Final_v2.8	156	p4	(TTAT)3	12	80193	80204
Tillandsia_Final_v2.8	157	p1	(T)7	7	81070	81076
Tillandsia_Final_v2.8	158	p1	(T)7	7	81290	81296
Tillandsia_Final_v2.8	159	c	(TAT)3ttgatcattgaatcatttatttctcttgaaattggtttaattcttatttctacacacgtc(T)7	76	82398	82473
Tillandsia_Final_v2.8	160	c	(T)12gaacttcaaattgtatacccatggtt(A)7	45	83196	83240
Tillandsia_Final_v2.8	161	p1	(T)7	7	83936	83942
Tillandsia_Final_v2.8	162	c	(T)12c(T)10ataaagtatatacgtgagacacaatctactaatttgatctatttcagataccctactatatcatagtctcat(CTA)3	104	84053	84156
Tillandsia_Final_v2.8	163	p1	(A)9	9	84572	84580
Tillandsia_Final_v2.8	164	c	(GT)4acgtttatgtatctttatagataatgtaatgtttctcttttttatttttataacataacgaatcctttcctta(T)8	89	85290	85378
Tillandsia_Final_v2.8	165	p4	(TTCT)3	12	85852	85863
Tillandsia_Final_v2.8	166	p1	(T)14	14	86083	86096
Tillandsia_Final_v2.8	167	p1	(T)13	13	86210	86222
Tillandsia_Final_v2.8	168	c	(T)9gaattgttatacgtgcaattccttcgaaacctgaggatattttccta(T)7	63	86745	86807
Tillandsia_Final_v2.8	169	c	(TA)7tccata(T)7	27	86960	86986
Tillandsia_Final_v2.8	170	p1	(T)10	10	87459	87468
Tillandsia_Final_v2.8	171	c	(T)9agtgaacgtgtcacagctgattactcc(T)11	47	87760	87806
Tillandsia_Final_v2.8	172	c	(CTT)3ccaagcgcaggataaccccaaggggttgtggg(T)7	48	88093	88140
Tillandsia_Final_v2.8	173	c	(GA)4tatt(GA)4tcaagaattctcactatttcttagattcatggatcaaattcgattcagtgggatctttcactcaca(T)7	93	90177	90269
Tillandsia_Final_v2.8	174	p1	(T)7	7	90779	90785
Tillandsia_Final_v2.8	175	p2	(GA)4	8	91164	91171
Tillandsia_Final_v2.8	176	p1	(A)8	8	92066	92073
Tillandsia_Final_v2.8	177	p1	(A)7	7	92181	92187
Tillandsia_Final_v2.8	178	c	(A)9cata(T)7g(GA)5	31	93355	93385
Tillandsia_Final_v2.8	179	p3	(TCT)3	9	94053	94061
Tillandsia_Final_v2.8	180	p3	(CTT)3	9	94165	94173
Tillandsia_Final_v2.8	181	p3	(GGT)3	9	94429	94437
Tillandsia_Final_v2.8	182	p3	(TGA)3	9	94671	94679
Tillandsia_Final_v2.8	183	p3	(TGA)3	9	95211	95219
Tillandsia_Final_v2.8	184	p3	(GAA)3	9	95892	95900
Tillandsia_Final_v2.8	185	p1	(A)7	7	96047	96053
Tillandsia_Final_v2.8	186	p2	(TA)4	8	96723	96730
Tillandsia_Final_v2.8	187	p3	(GTT)3	9	97307	97315
Tillandsia_Final_v2.8	188	p2	(TA)4	8	98294	98301
Tillandsia_Final_v2.8	189	p2	(AG)4	8	99047	99054
Tillandsia_Final_v2.8	190	p3	(AGA)3	9	99342	99350
Tillandsia_Final_v2.8	191	p1	(C)7	7	100316	100322
Tillandsia_Final_v2.8	192	p3	(AGA)3	9	100801	100809
Tillandsia_Final_v2.8	193	p1	(T)7	7	101610	101616
Tillandsia_Final_v2.8	194	p1	(T)9	9	102991	102999
Tillandsia_Final_v2.8	195	c	(A)7gggcgtggaaacacataggaactcttgaatggaaattgaaaagaaatgtagctccagttccttcggaaatggtaagatctttggcgc(AAG)3gggtgatccatatcatcttgacttggttctgcttcccctc(T)7	150	103819	103968
Tillandsia_Final_v2.8	196	p3	(AAC)3	9	104722	104730
Tillandsia_Final_v2.8	197	p1	(G)7	7	106667	106673
Tillandsia_Final_v2.8	198	p1	(T)10	10	106866	106875
Tillandsia_Final_v2.8	199	p1	(C)7	7	107066	107072
Tillandsia_Final_v2.8	200	p1	(G)7	7	108240	108246
Tillandsia_Final_v2.8	201	p3	(CTG)3	9	108632	108640
Tillandsia_Final_v2.8	202	p2	(CT)4	8	110191	110198
Tillandsia_Final_v2.8	203	p1	(G)7	7	110660	110666
Tillandsia_Final_v2.8	204	p1	(A)7	7	113473	113479
Tillandsia_Final_v2.8	205	p3	(CAA)3	9	113633	113641
Tillandsia_Final_v2.8	206	c	(A)8t(A)7taaataaaaatattgatacataagataaatacaagaatagataagacgatattcgtccacctcccatatatttaatcccttcccctat(A)7	111	114261	114371
Tillandsia_Final_v2.8	207	p1	(A)7	7	114959	114965
Tillandsia_Final_v2.8	208	p1	(T)7	7	115516	115522
Tillandsia_Final_v2.8	209	p1	(A)7	7	116075	116081
Tillandsia_Final_v2.8	210	c	(A)8tatatg(A)10	24	116571	116594
Tillandsia_Final_v2.8	211	c	(T)9ggtgattaataaacatattacatatactataatagtataataaatatattatatagtatagtaaatatagtaaagaaaaagagttagacc(A)7gagtac(T)7attcaaatatggatcatagtatctatattcgaat(A)14	167	116818	116984
Tillandsia_Final_v2.8	212	c	(T)9cccctcatgttgtcatttatatatgtgatgtgtgatgtgcgcgcatacgtatatgtg(AT)5cac(AT)4g(TA)4aatatatttgtat(TA)4tttgtatgtttattatgtatagttatatgttaaagt(A)7caatgtatattaaaaagagtatatt(A)7	192	117284	117475
Tillandsia_Final_v2.8	213	c	(T)7gaatggcagttcc(A)7cgtacttctatgtc(A)7cgtattcgtagaaatatttggaagaaaaagggatatttagttgcagtaaaaactttttctttagcgaaatcggtttccaccgggcattctaaaag(T)7	150	117577	117726
Tillandsia_Final_v2.8	214	p1	(T)7	7	117910	117916
Tillandsia_Final_v2.8	215	c	(T)8cattg(A)7tcaaataaatctttttcatttgaatccatgaaatcggataaatgaaaaacaaatcat(A)7tagag(A)7	96	118167	118262
Tillandsia_Final_v2.8	216	p3	(TAT)3	9	118506	118514
Tillandsia_Final_v2.8	217	p1	(T)7	7	119190	119196
Tillandsia_Final_v2.8	218	p4	(AATA)3	12	120106	120117
Tillandsia_Final_v2.8	219	p1	(A)7	7	120367	120373
Tillandsia_Final_v2.8	220	c	(A)7tggaaccccctgcagtgtacaaaataaactttgtagccgagtagagacgtttcttt(C)7acatggataaaagtaagtaaacaggaattaattctaactcccacatgatg(A)7	127	120874	121000
Tillandsia_Final_v2.8	221	p1	(A)7	7	122451	122457
Tillandsia_Final_v2.8	222	p4	(TATT)4	16	122606	122621
Tillandsia_Final_v2.8	223	p1	(T)7	7	123310	123316
Tillandsia_Final_v2.8	224	p1	(A)17	17	123439	123455
Tillandsia_Final_v2.8	225	p1	(T)8	8	124445	124452
Tillandsia_Final_v2.8	226	p3	(TCC)3	9	124618	124626
Tillandsia_Final_v2.8	227	p1	(A)8	8	124869	124876
Tillandsia_Final_v2.8	228	p1	(A)10	10	124980	124989
Tillandsia_Final_v2.8	229	p1	(T)7	7	125181	125187
Tillandsia_Final_v2.8	230	p1	(A)9	9	125744	125752
Tillandsia_Final_v2.8	231	c	(AGC)3tcgtagaccacctaaaaaggaatatttattattcgatccatatcctgacataagaagcccaataggggcaatactagaaatggcgatccat(A)7	107	125897	126003
Tillandsia_Final_v2.8	232	p1	(A)7	7	126976	126982
Tillandsia_Final_v2.8	233	p1	(A)8	8	127651	127658
Tillandsia_Final_v2.8	234	p1	(A)17	17	128004	128020
Tillandsia_Final_v2.8	235	p1	(T)7	7	128158	128164
Tillandsia_Final_v2.8	236	p2	(AT)5	10	128310	128319
Tillandsia_Final_v2.8	237	p1	(T)8	8	128759	128766
Tillandsia_Final_v2.8	238	c	(T)9gttttcttttcgtagatctgatacaagatttacttggtcctgttgctca(T)7gttggttggaattttctaatttaaga(T)10	101	129189	129289
Tillandsia_Final_v2.8	239	c	(A)7tacttttttgattggatgggttgatttcttgatgaatcataagagaaaaaatatc(T)9caat(TTG)3a(T)9	94	129511	129604
Tillandsia_Final_v2.8	240	p1	(T)7	7	130009	130015
Tillandsia_Final_v2.8	241	c	(T)8gttgattcaaagaaaagttggaaatagatcctgtgaatggtaatcatacatagcaagatatc(TA)5	80	130508	130587
Tillandsia_Final_v2.8	242	p1	(T)7	7	130783	130789
Tillandsia_Final_v2.8	243	p1	(T)8	8	131052	131059
Tillandsia_Final_v2.8	244	c	(T)7cc(T)9	18	131163	131180
Tillandsia_Final_v2.8	245	c	(T)8cttcg(T)8	21	131541	131561
Tillandsia_Final_v2.8	246	c	(A)10tgttttgtctattcgatcc(A)7	36	131678	131713
Tillandsia_Final_v2.8	247	p1	(T)7	7	132417	132423
Tillandsia_Final_v2.8	248	p1	(T)7	7	132598	132604
Tillandsia_Final_v2.8	249	p1	(A)8	8	132764	132771
Tillandsia_Final_v2.8	250	p3	(TTG)3	9	133456	133464
Tillandsia_Final_v2.8	251	p1	(T)7	7	133618	133624
Tillandsia_Final_v2.8	252	p1	(C)7	7	136431	136437
Tillandsia_Final_v2.8	253	p2	(AG)4	8	136899	136906
Tillandsia_Final_v2.8	254	p3	(CAG)3	9	138457	138465
Tillandsia_Final_v2.8	255	p1	(C)7	7	138851	138857
Tillandsia_Final_v2.8	256	p1	(G)7	7	140025	140031
Tillandsia_Final_v2.8	257	p1	(A)10	10	140222	140231
Tillandsia_Final_v2.8	258	p1	(C)7	7	140424	140430
Tillandsia_Final_v2.8	259	p3	(GTT)3	9	142367	142375
Tillandsia_Final_v2.8	260	c	(A)7gaggggaagcagaaccaagtcaagatgatatggatcaccc(CTT)3gcgccaaagatcttaccatttccgaaggaactggagctacatttcttttcaatttccattcaagagttcctatgtgtttccacgccc(T)7	150	143129	143278
Tillandsia_Final_v2.8	261	p1	(A)9	9	144098	144106
Tillandsia_Final_v2.8	262	p1	(A)7	7	145481	145487
Tillandsia_Final_v2.8	263	p3	(TTC)3	9	146287	146295
Tillandsia_Final_v2.8	264	p1	(G)7	7	146775	146781
Tillandsia_Final_v2.8	265	p3	(TCT)3	9	147747	147755
Tillandsia_Final_v2.8	266	p2	(CT)4	8	148043	148050
Tillandsia_Final_v2.8	267	p2	(AT)4	8	148795	148802
Tillandsia_Final_v2.8	268	p3	(AAC)3	9	149782	149790
Tillandsia_Final_v2.8	269	p2	(TA)4	8	150367	150374
Tillandsia_Final_v2.8	270	p1	(T)7	7	151044	151050
Tillandsia_Final_v2.8	271	p3	(TTC)3	9	151197	151205
Tillandsia_Final_v2.8	272	p3	(TCA)3	9	151878	151886
Tillandsia_Final_v2.8	273	p3	(TCA)3	9	152418	152426
Tillandsia_Final_v2.8	274	p3	(ACC)3	9	152660	152668
Tillandsia_Final_v2.8	275	p3	(AAG)3	9	152924	152932
Tillandsia_Final_v2.8	276	p3	(AGA)3	9	153036	153044
Tillandsia_Final_v2.8	277	c	(TC)5c(A)7tatg(T)9	31	153712	153742
Tillandsia_Final_v2.8	278	p1	(T)7	7	154910	154916
Tillandsia_Final_v2.8	279	p1	(T)8	8	155024	155031
Tillandsia_Final_v2.8	280	p2	(TC)4	8	155926	155933
Tillandsia_Final_v2.8	281	p1	(A)7	7	156312	156318
Tillandsia_Final_v2.8	282	c	(A)7tgtgagtgaaagatcccactgaatcgaatttgatccatgaatctaagaaatagtgagaattcttga(TC)4aata(TC)4	93	156828	156920
Tillandsia_Final_v2.8	283	c	(A)7cccacaaccccttggggttatcctgcgcttg(GAA)3	47	158957	159003
Tillandsia_Final_v2.8	284	c	(A)11ggagtaatcagctgtgacacgttcact(A)9	47	159291	159337
Tillandsia_Final_v2.8	285	p1	(A)10	10	159629	159638
