# Supplementary material for: The complete chloroplast genome sequence of the CAM epiphyte Spanish moss (Tillandsia usneoides, Bromeliaceae) and its comparative analysis
Source: PLoS One. 2017 Nov 2;12(11):e0187199. doi: 10.1371/journal.pone.0187199 (PMC5667773; doi:10.1371/journal.pone.0187199)
Supplement: S1 Table — (XLSX) [file pone.0187199.s005.xlsx]

## Sheet: Munka1
Taxon	GenBank accession number
Aegilops longissima Schweinf. & Muschl.	NC024830
Ananas comosus (L.) Merr.	NC026220
Anomochloa marantoidea Brongn.	NC014062
Aristida purpurea Nutt.	NC025228
Bambusa bambos (L.) Voss	NC026957
Chionochloa macra Zotov	NC025230
Curcuma flaviflora S.Q.Tong	NC028729
Danthonia californica Bolander	NC025232
Deschampsia antarctica É.Desv.	NC023533
Echinocloa crus-galli	NC028719
Eriachne stipacea F. Muell.	NC025234
Hakonechloa macra (Makino) Honda	NC025235
Indosasa sinica C.D.Chu & C.S.Chao	NC024721
Isachne distichophylla Munro ex Hillebr.	NC025236
Musa textilis Née	NC022926
Neyraudia reynaudiana (Kunth) Keng ex A.S.Hitchc.	NC024262
Oryza australiensis Domin	NC024608
Pharus latifolius L.	NC021372
Phragmites australis (Cav.) Trin. ex Steud.	NC022958
Puelia olyriformis (Franch.) Clayton	NC023449
Sartidia dewinteri Munday & Fish	NC027147
Setaria viridis (L.) P.Beauv.	NC028075
Sporobolus maritimus (Curtis) P.M. Peterson & Saarela	NC027650
Triticum aestivum L.	NC002762
Typha latifolia L.	NC013823
Yushania levigata T.P.Yi	NC024725
Zea mays L.	NC001666
Zingiber spectabile Griff.	NC020363
Zizania aquatica L.	NC026967
