# Supplementary material for: The complete chloroplast genome sequence of the CAM epiphyte Spanish moss (Tillandsia usneoides, Bromeliaceae) and its comparative analysis
Source: PLoS One. 2017 Nov 2;12(11):e0187199. doi: 10.1371/journal.pone.0187199 (PMC5667773; doi:10.1371/journal.pone.0187199)
Supplement: S2 Table — (XLSX) [file pone.0187199.s006.xlsx]

## Sheet: Munka1
Targeted Region	Name	Primer Seq.	Length	Tm	GC%	Product size
JLB	rpl22-F	5'-TGATTAGCATTTGCCGCTGC-3'	20	59	50	752
	trnH-R	5'-GGCTACATCCGCCCCTTATC-3'	20	60	60
JSB	Ψycf1-F	5'-CACCGAAGAAGACCCTTCCC-3'	20	60	60	415
	ndhF-R	5'-TGGTGTTGGTGTTGCAAGTT-3'	20	59	45
JSA	ycf1-F	5'-AGGGGTCATACGTTTTGGGC-3'	20	60	55	671
	ycf1-R	5'-CACCGAAGAAGACCCTTCCC-3'	20	60	60
JLA	rps19-F	5'-CTTGGTCTCGGGCATCTACC-3'	20	60	60	456
	psbA-R	5'-GTTGACAGTCAGGGTCGTGT-3'	20	60	55
